# Supplementary material for: Machine Learning-Based Co-Expression Network Analysis Unravels Potential Fertility-Related Genes in Beef Cows
Source: Animals (Basel). 2022 Oct 9;12(19):2715. doi: 10.3390/ani12192715 (PMC9559512; doi:10.3390/ani12192715)
Supplement: Supplementary file 1 [file animals-12-02715-s001.zip]

Archive with 1 entries (1 files):
- animals-1848584-supplementary.xlsx
