# Supplementary material for: Machine Learning-Based Co-Expression Network Analysis Unravels Potential Fertility-Related Genes in Beef Cows
Source: Animals (Basel). 2022 Oct 9;12(19):2715. doi: 10.3390/ani12192715 (PMC9559512; doi:10.3390/ani12192715)
Supplement: Supplementary file 1 [file animals-12-02715-s001.zip › animals-1848584-supplementary.xlsx]

## Sheet: S1
S1: List of expressed genes used as background for functional analyses
ENSBTAG00000000005
ENSBTAG00000000009
ENSBTAG00000000010
ENSBTAG00000000011
ENSBTAG00000000012
ENSBTAG00000000013
ENSBTAG00000000014
ENSBTAG00000000015
ENSBTAG00000000016
ENSBTAG00000000019
ENSBTAG00000000021
ENSBTAG00000000022
ENSBTAG00000000023
ENSBTAG00000000024
ENSBTAG00000000025
ENSBTAG00000000026
ENSBTAG00000000030
ENSBTAG00000000031
ENSBTAG00000000032
ENSBTAG00000000033
ENSBTAG00000000037
ENSBTAG00000000039
ENSBTAG00000000040
ENSBTAG00000000042
ENSBTAG00000000046
ENSBTAG00000000049
ENSBTAG00000000050
ENSBTAG00000000052
ENSBTAG00000000053
ENSBTAG00000000054
ENSBTAG00000000056
ENSBTAG00000000057
ENSBTAG00000000061
ENSBTAG00000000062
ENSBTAG00000000064
ENSBTAG00000000065
ENSBTAG00000000067
ENSBTAG00000000072
ENSBTAG00000000073
ENSBTAG00000000074
ENSBTAG00000000076
ENSBTAG00000000077
ENSBTAG00000000078
ENSBTAG00000000079
ENSBTAG00000000080
ENSBTAG00000000081
ENSBTAG00000000084
ENSBTAG00000000087
ENSBTAG00000000088
ENSBTAG00000000090
ENSBTAG00000000091
ENSBTAG00000000092
ENSBTAG00000000094
ENSBTAG00000000095
ENSBTAG00000000097
ENSBTAG00000000098
ENSBTAG00000000099
ENSBTAG00000000103
ENSBTAG00000000105
ENSBTAG00000000106
ENSBTAG00000000108
ENSBTAG00000000109
ENSBTAG00000000111
ENSBTAG00000000113
ENSBTAG00000000115
ENSBTAG00000000120
ENSBTAG00000000125
ENSBTAG00000000128
ENSBTAG00000000130
ENSBTAG00000000131
ENSBTAG00000000132
ENSBTAG00000000133
ENSBTAG00000000134
ENSBTAG00000000137
ENSBTAG00000000139
ENSBTAG00000000140
ENSBTAG00000000141
ENSBTAG00000000144
ENSBTAG00000000146
ENSBTAG00000000147
ENSBTAG00000000149
ENSBTAG00000000152
ENSBTAG00000000153
ENSBTAG00000000157
ENSBTAG00000000160
ENSBTAG00000000162
ENSBTAG00000000163
ENSBTAG00000000169
ENSBTAG00000000170
ENSBTAG00000000175
ENSBTAG00000000176
ENSBTAG00000000177
ENSBTAG00000000179
ENSBTAG00000000181
ENSBTAG00000000182
ENSBTAG00000000184
ENSBTAG00000000185
ENSBTAG00000000186
ENSBTAG00000000188
ENSBTAG00000000191
ENSBTAG00000000195
ENSBTAG00000000197
ENSBTAG00000000199
ENSBTAG00000000201
ENSBTAG00000000202
ENSBTAG00000000203
ENSBTAG00000000204
ENSBTAG00000000205
ENSBTAG00000000207
ENSBTAG00000000210
ENSBTAG00000000211
ENSBTAG00000000212
ENSBTAG00000000213
ENSBTAG00000000215
ENSBTAG00000000218
ENSBTAG00000000220
ENSBTAG00000000221
ENSBTAG00000000222
ENSBTAG00000000223
ENSBTAG00000000224
ENSBTAG00000000225
ENSBTAG00000000231
ENSBTAG00000000233
ENSBTAG00000000236
ENSBTAG00000000240
ENSBTAG00000000241
ENSBTAG00000000242
ENSBTAG00000000243
ENSBTAG00000000244
ENSBTAG00000000245
ENSBTAG00000000246
ENSBTAG00000000250
ENSBTAG00000000251
ENSBTAG00000000252
ENSBTAG00000000253
ENSBTAG00000000256
ENSBTAG00000000260
ENSBTAG00000000266
ENSBTAG00000000267
ENSBTAG00000000269
ENSBTAG00000000271
ENSBTAG00000000274
ENSBTAG00000000275
ENSBTAG00000000277
ENSBTAG00000000279
ENSBTAG00000000281
ENSBTAG00000000283
ENSBTAG00000000284
ENSBTAG00000000285
ENSBTAG00000000286
ENSBTAG00000000287
ENSBTAG00000000288
ENSBTAG00000000289
ENSBTAG00000000290
ENSBTAG00000000291
ENSBTAG00000000292
ENSBTAG00000000295
ENSBTAG00000000296
ENSBTAG00000000297
ENSBTAG00000000300
ENSBTAG00000000301
ENSBTAG00000000305
ENSBTAG00000000306
ENSBTAG00000000308
ENSBTAG00000000309
ENSBTAG00000000310
ENSBTAG00000000312
ENSBTAG00000000313
ENSBTAG00000000315
ENSBTAG00000000317
ENSBTAG00000000320
ENSBTAG00000000321
ENSBTAG00000000322
ENSBTAG00000000329
ENSBTAG00000000330
ENSBTAG00000000332
ENSBTAG00000000333
ENSBTAG00000000336
ENSBTAG00000000340
ENSBTAG00000000341
ENSBTAG00000000342
ENSBTAG00000000343
ENSBTAG00000000345
ENSBTAG00000000347
ENSBTAG00000000355
ENSBTAG00000000356
ENSBTAG00000000357
ENSBTAG00000000359
ENSBTAG00000000362
ENSBTAG00000000363
ENSBTAG00000000365
ENSBTAG00000000369
ENSBTAG00000000371
ENSBTAG00000000372
ENSBTAG00000000375
ENSBTAG00000000376
ENSBTAG00000000379
ENSBTAG00000000382
ENSBTAG00000000385
ENSBTAG00000000387
ENSBTAG00000000389
ENSBTAG00000000390
ENSBTAG00000000392
ENSBTAG00000000393
ENSBTAG00000000394
ENSBTAG00000000396
ENSBTAG00000000399
ENSBTAG00000000404
ENSBTAG00000000405
ENSBTAG00000000406
ENSBTAG00000000409
ENSBTAG00000000411
ENSBTAG00000000413
ENSBTAG00000000414
ENSBTAG00000000415
ENSBTAG00000000417
ENSBTAG00000000418
ENSBTAG00000000421
ENSBTAG00000000422
ENSBTAG00000000423
ENSBTAG00000000425
ENSBTAG00000000428
ENSBTAG00000000429
ENSBTAG00000000432
ENSBTAG00000000434
ENSBTAG00000000435
ENSBTAG00000000436
ENSBTAG00000000437
ENSBTAG00000000439
ENSBTAG00000000440
ENSBTAG00000000442
ENSBTAG00000000446
ENSBTAG00000000447
ENSBTAG00000000448
ENSBTAG00000000451
ENSBTAG00000000454
ENSBTAG00000000455
ENSBTAG00000000457
ENSBTAG00000000458
ENSBTAG00000000459
ENSBTAG00000000460
ENSBTAG00000000462
ENSBTAG00000000469
ENSBTAG00000000472
ENSBTAG00000000473
ENSBTAG00000000475
ENSBTAG00000000476
ENSBTAG00000000477
ENSBTAG00000000478
ENSBTAG00000000480
ENSBTAG00000000483
ENSBTAG00000000484
ENSBTAG00000000489
ENSBTAG00000000490
ENSBTAG00000000492
ENSBTAG00000000494
ENSBTAG00000000495
ENSBTAG00000000496
ENSBTAG00000000497
ENSBTAG00000000500
ENSBTAG00000000501
ENSBTAG00000000504
ENSBTAG00000000505
ENSBTAG00000000507
ENSBTAG00000000510
ENSBTAG00000000511
ENSBTAG00000000512
ENSBTAG00000000517
ENSBTAG00000000521
ENSBTAG00000000524
ENSBTAG00000000526
ENSBTAG00000000527
ENSBTAG00000000528
ENSBTAG00000000529
ENSBTAG00000000532
ENSBTAG00000000533
ENSBTAG00000000535
ENSBTAG00000000536
ENSBTAG00000000539
ENSBTAG00000000542
ENSBTAG00000000545
ENSBTAG00000000546
ENSBTAG00000000548
ENSBTAG00000000550
ENSBTAG00000000551
ENSBTAG00000000555
ENSBTAG00000000559
ENSBTAG00000000560
ENSBTAG00000000561
ENSBTAG00000000562
ENSBTAG00000000563
ENSBTAG00000000565
ENSBTAG00000000566
ENSBTAG00000000568
ENSBTAG00000000569
ENSBTAG00000000570
ENSBTAG00000000571
ENSBTAG00000000575
ENSBTAG00000000576
ENSBTAG00000000578
ENSBTAG00000000579
ENSBTAG00000000580
ENSBTAG00000000581
ENSBTAG00000000582
ENSBTAG00000000585
ENSBTAG00000000586
ENSBTAG00000000588
ENSBTAG00000000590
ENSBTAG00000000598
ENSBTAG00000000599
ENSBTAG00000000601
ENSBTAG00000000602
ENSBTAG00000000603
ENSBTAG00000000604
ENSBTAG00000000605
ENSBTAG00000000606
ENSBTAG00000000607
ENSBTAG00000000608
ENSBTAG00000000613
ENSBTAG00000000616
ENSBTAG00000000621
ENSBTAG00000000622
ENSBTAG00000000623
ENSBTAG00000000625
ENSBTAG00000000629
ENSBTAG00000000630
ENSBTAG00000000632
ENSBTAG00000000634
ENSBTAG00000000638
ENSBTAG00000000639
ENSBTAG00000000640
ENSBTAG00000000641
ENSBTAG00000000642
ENSBTAG00000000644
ENSBTAG00000000646
ENSBTAG00000000647
ENSBTAG00000000648
ENSBTAG00000000650
ENSBTAG00000000653
ENSBTAG00000000654
ENSBTAG00000000655
ENSBTAG00000000656
ENSBTAG00000000658
ENSBTAG00000000660
ENSBTAG00000000662
ENSBTAG00000000664
ENSBTAG00000000666
ENSBTAG00000000667
ENSBTAG00000000668
ENSBTAG00000000670
ENSBTAG00000000671
ENSBTAG00000000672
ENSBTAG00000000675
ENSBTAG00000000676
ENSBTAG00000000678
ENSBTAG00000000679
ENSBTAG00000000682
ENSBTAG00000000683
ENSBTAG00000000684
ENSBTAG00000000686
ENSBTAG00000000687
ENSBTAG00000000694
ENSBTAG00000000695
ENSBTAG00000000696
ENSBTAG00000000697
ENSBTAG00000000699
ENSBTAG00000000700
ENSBTAG00000000704
ENSBTAG00000000705
ENSBTAG00000000706
ENSBTAG00000000707
ENSBTAG00000000710
ENSBTAG00000000711
ENSBTAG00000000712
ENSBTAG00000000713
ENSBTAG00000000715
ENSBTAG00000000717
ENSBTAG00000000720
ENSBTAG00000000721
ENSBTAG00000000725
ENSBTAG00000000727
ENSBTAG00000000735
ENSBTAG00000000736
ENSBTAG00000000737
ENSBTAG00000000738
ENSBTAG00000000742
ENSBTAG00000000744
ENSBTAG00000000745
ENSBTAG00000000746
ENSBTAG00000000748
ENSBTAG00000000750
ENSBTAG00000000752
ENSBTAG00000000753
ENSBTAG00000000754
ENSBTAG00000000758
ENSBTAG00000000759
ENSBTAG00000000764
ENSBTAG00000000767
ENSBTAG00000000770
ENSBTAG00000000771
ENSBTAG00000000773
ENSBTAG00000000778
ENSBTAG00000000781
ENSBTAG00000000782
ENSBTAG00000000783
ENSBTAG00000000784
ENSBTAG00000000785
ENSBTAG00000000786
ENSBTAG00000000789
ENSBTAG00000000793
ENSBTAG00000000795
ENSBTAG00000000797
ENSBTAG00000000799
ENSBTAG00000000801
ENSBTAG00000000803
ENSBTAG00000000804
ENSBTAG00000000806
ENSBTAG00000000807
ENSBTAG00000000808
ENSBTAG00000000810
ENSBTAG00000000811
ENSBTAG00000000812
ENSBTAG00000000813
ENSBTAG00000000815
ENSBTAG00000000816
ENSBTAG00000000817
ENSBTAG00000000818
ENSBTAG00000000819
ENSBTAG00000000820
ENSBTAG00000000821
ENSBTAG00000000824
ENSBTAG00000000825
ENSBTAG00000000827
ENSBTAG00000000828
ENSBTAG00000000829
ENSBTAG00000000830
ENSBTAG00000000831
ENSBTAG00000000833
ENSBTAG00000000835
ENSBTAG00000000836
ENSBTAG00000000837
ENSBTAG00000000838
ENSBTAG00000000841
ENSBTAG00000000842
ENSBTAG00000000843
ENSBTAG00000000848
ENSBTAG00000000851
ENSBTAG00000000854
ENSBTAG00000000855
ENSBTAG00000000856
ENSBTAG00000000857
ENSBTAG00000000859
ENSBTAG00000000868
ENSBTAG00000000869
ENSBTAG00000000871
ENSBTAG00000000874
ENSBTAG00000000875
ENSBTAG00000000877
ENSBTAG00000000878
ENSBTAG00000000879
ENSBTAG00000000880
ENSBTAG00000000892
ENSBTAG00000000894
ENSBTAG00000000895
ENSBTAG00000000897
ENSBTAG00000000898
ENSBTAG00000000899
ENSBTAG00000000900
ENSBTAG00000000902
ENSBTAG00000000905
ENSBTAG00000000911
ENSBTAG00000000913
ENSBTAG00000000916
ENSBTAG00000000917
ENSBTAG00000000918
ENSBTAG00000000920
ENSBTAG00000000925
ENSBTAG00000000928
ENSBTAG00000000933
ENSBTAG00000000936
ENSBTAG00000000937
ENSBTAG00000000939
ENSBTAG00000000940
ENSBTAG00000000941
ENSBTAG00000000942
ENSBTAG00000000943
ENSBTAG00000000944
ENSBTAG00000000945
ENSBTAG00000000946
ENSBTAG00000000948
ENSBTAG00000000949
ENSBTAG00000000950
ENSBTAG00000000955
ENSBTAG00000000957
ENSBTAG00000000958
ENSBTAG00000000959
ENSBTAG00000000961
ENSBTAG00000000962
ENSBTAG00000000966
ENSBTAG00000000967
ENSBTAG00000000970
ENSBTAG00000000973
ENSBTAG00000000974
ENSBTAG00000000977
ENSBTAG00000000978
ENSBTAG00000000979
ENSBTAG00000000981
ENSBTAG00000000983
ENSBTAG00000000985
ENSBTAG00000000986
ENSBTAG00000000988
ENSBTAG00000000990
ENSBTAG00000000991
ENSBTAG00000000993
ENSBTAG00000000995
ENSBTAG00000000998
ENSBTAG00000001000
ENSBTAG00000001002
ENSBTAG00000001004
ENSBTAG00000001005
ENSBTAG00000001007
ENSBTAG00000001008
ENSBTAG00000001009
ENSBTAG00000001013
ENSBTAG00000001014
ENSBTAG00000001015
ENSBTAG00000001016
ENSBTAG00000001017
ENSBTAG00000001022
ENSBTAG00000001023
ENSBTAG00000001024
ENSBTAG00000001027
ENSBTAG00000001029
ENSBTAG00000001030
ENSBTAG00000001034
ENSBTAG00000001035
ENSBTAG00000001036
ENSBTAG00000001037
ENSBTAG00000001038
ENSBTAG00000001042
ENSBTAG00000001044
ENSBTAG00000001050
ENSBTAG00000001051
ENSBTAG00000001055
ENSBTAG00000001057
ENSBTAG00000001058
ENSBTAG00000001059
ENSBTAG00000001060
ENSBTAG00000001061
ENSBTAG00000001063
ENSBTAG00000001066
ENSBTAG00000001068
ENSBTAG00000001069
ENSBTAG00000001071
ENSBTAG00000001074
ENSBTAG00000001077
ENSBTAG00000001078
ENSBTAG00000001080
ENSBTAG00000001081
ENSBTAG00000001082
ENSBTAG00000001083
ENSBTAG00000001086
ENSBTAG00000001088
ENSBTAG00000001090
ENSBTAG00000001092
ENSBTAG00000001093
ENSBTAG00000001094
ENSBTAG00000001096
ENSBTAG00000001097
ENSBTAG00000001098
ENSBTAG00000001100
ENSBTAG00000001101
ENSBTAG00000001102
ENSBTAG00000001104
ENSBTAG00000001105
ENSBTAG00000001107
ENSBTAG00000001108
ENSBTAG00000001109
ENSBTAG00000001110
ENSBTAG00000001112
ENSBTAG00000001113
ENSBTAG00000001114
ENSBTAG00000001116
ENSBTAG00000001117
ENSBTAG00000001119
ENSBTAG00000001120
ENSBTAG00000001123
ENSBTAG00000001124
ENSBTAG00000001125
ENSBTAG00000001126
ENSBTAG00000001128
ENSBTAG00000001131
ENSBTAG00000001132
ENSBTAG00000001133
ENSBTAG00000001134
ENSBTAG00000001135
ENSBTAG00000001136
ENSBTAG00000001137
ENSBTAG00000001139
ENSBTAG00000001140
ENSBTAG00000001141
ENSBTAG00000001142
ENSBTAG00000001143
ENSBTAG00000001144
ENSBTAG00000001146
ENSBTAG00000001151
ENSBTAG00000001152
ENSBTAG00000001153
ENSBTAG00000001156
ENSBTAG00000001160
ENSBTAG00000001161
ENSBTAG00000001163
ENSBTAG00000001164
ENSBTAG00000001165
ENSBTAG00000001168
ENSBTAG00000001171
ENSBTAG00000001173
ENSBTAG00000001174
ENSBTAG00000001176
ENSBTAG00000001178
ENSBTAG00000001179
ENSBTAG00000001181
ENSBTAG00000001182
ENSBTAG00000001183
ENSBTAG00000001185
ENSBTAG00000001186
ENSBTAG00000001188
ENSBTAG00000001189
ENSBTAG00000001192
ENSBTAG00000001193
ENSBTAG00000001197
ENSBTAG00000001198
ENSBTAG00000001199
ENSBTAG00000001204
ENSBTAG00000001207
ENSBTAG00000001209
ENSBTAG00000001212
ENSBTAG00000001219
ENSBTAG00000001221
ENSBTAG00000001223
ENSBTAG00000001224
ENSBTAG00000001225
ENSBTAG00000001228
ENSBTAG00000001229
ENSBTAG00000001231
ENSBTAG00000001233
ENSBTAG00000001235
ENSBTAG00000001242
ENSBTAG00000001243
ENSBTAG00000001244
ENSBTAG00000001246
ENSBTAG00000001249
ENSBTAG00000001250
ENSBTAG00000001252
ENSBTAG00000001254
ENSBTAG00000001257
ENSBTAG00000001258
ENSBTAG00000001269
ENSBTAG00000001273
ENSBTAG00000001274
ENSBTAG00000001279
ENSBTAG00000001280
ENSBTAG00000001282
ENSBTAG00000001283
ENSBTAG00000001286
ENSBTAG00000001287
ENSBTAG00000001288
ENSBTAG00000001289
ENSBTAG00000001290
ENSBTAG00000001292
ENSBTAG00000001293
ENSBTAG00000001294
ENSBTAG00000001295
ENSBTAG00000001296
ENSBTAG00000001298
ENSBTAG00000001299
ENSBTAG00000001301
ENSBTAG00000001302
ENSBTAG00000001303
ENSBTAG00000001305
ENSBTAG00000001306
ENSBTAG00000001308
ENSBTAG00000001311
ENSBTAG00000001314
ENSBTAG00000001315
ENSBTAG00000001320
ENSBTAG00000001321
ENSBTAG00000001323
ENSBTAG00000001324
ENSBTAG00000001325
ENSBTAG00000001328
ENSBTAG00000001329
ENSBTAG00000001331
ENSBTAG00000001332
ENSBTAG00000001333
ENSBTAG00000001335
ENSBTAG00000001342
ENSBTAG00000001343
ENSBTAG00000001348
ENSBTAG00000001349
ENSBTAG00000001350
ENSBTAG00000001352
ENSBTAG00000001353
ENSBTAG00000001354
ENSBTAG00000001356
ENSBTAG00000001359
ENSBTAG00000001360
ENSBTAG00000001364
ENSBTAG00000001368
ENSBTAG00000001374
ENSBTAG00000001376
ENSBTAG00000001382
ENSBTAG00000001385
ENSBTAG00000001387
ENSBTAG00000001390
ENSBTAG00000001391
ENSBTAG00000001392
ENSBTAG00000001393
ENSBTAG00000001394
ENSBTAG00000001395
ENSBTAG00000001396
ENSBTAG00000001398
ENSBTAG00000001400
ENSBTAG00000001403
ENSBTAG00000001405
ENSBTAG00000001406
ENSBTAG00000001407
ENSBTAG00000001408
ENSBTAG00000001410
ENSBTAG00000001412
ENSBTAG00000001414
ENSBTAG00000001415
ENSBTAG00000001417
ENSBTAG00000001419
ENSBTAG00000001420
ENSBTAG00000001424
ENSBTAG00000001425
ENSBTAG00000001429
ENSBTAG00000001435
ENSBTAG00000001439
ENSBTAG00000001440
ENSBTAG00000001444
ENSBTAG00000001446
ENSBTAG00000001449
ENSBTAG00000001450
ENSBTAG00000001455
ENSBTAG00000001457
ENSBTAG00000001460
ENSBTAG00000001463
ENSBTAG00000001464
ENSBTAG00000001465
ENSBTAG00000001468
ENSBTAG00000001470
ENSBTAG00000001471
ENSBTAG00000001473
ENSBTAG00000001474
ENSBTAG00000001475
ENSBTAG00000001476
ENSBTAG00000001477
ENSBTAG00000001478
ENSBTAG00000001481
ENSBTAG00000001483
ENSBTAG00000001484
ENSBTAG00000001485
ENSBTAG00000001489
ENSBTAG00000001492
ENSBTAG00000001497
ENSBTAG00000001498
ENSBTAG00000001499
ENSBTAG00000001500
ENSBTAG00000001504
ENSBTAG00000001505
ENSBTAG00000001506
ENSBTAG00000001508
ENSBTAG00000001509
ENSBTAG00000001510
ENSBTAG00000001511
ENSBTAG00000001512
ENSBTAG00000001513
ENSBTAG00000001514
ENSBTAG00000001517
ENSBTAG00000001518
ENSBTAG00000001519
ENSBTAG00000001521
ENSBTAG00000001522
ENSBTAG00000001523
ENSBTAG00000001527
ENSBTAG00000001528
ENSBTAG00000001529
ENSBTAG00000001533
ENSBTAG00000001535
ENSBTAG00000001537
ENSBTAG00000001538
ENSBTAG00000001539
ENSBTAG00000001543
ENSBTAG00000001545
ENSBTAG00000001546
ENSBTAG00000001548
ENSBTAG00000001551
ENSBTAG00000001552
ENSBTAG00000001553
ENSBTAG00000001557
ENSBTAG00000001562
ENSBTAG00000001564
ENSBTAG00000001565
ENSBTAG00000001567
ENSBTAG00000001568
ENSBTAG00000001572
ENSBTAG00000001573
ENSBTAG00000001574
ENSBTAG00000001575
ENSBTAG00000001576
ENSBTAG00000001578
ENSBTAG00000001579
ENSBTAG00000001585
ENSBTAG00000001586
ENSBTAG00000001589
ENSBTAG00000001592
ENSBTAG00000001593
ENSBTAG00000001594
ENSBTAG00000001595
ENSBTAG00000001597
ENSBTAG00000001598
ENSBTAG00000001599
ENSBTAG00000001600
ENSBTAG00000001601
ENSBTAG00000001602
ENSBTAG00000001605
ENSBTAG00000001607
ENSBTAG00000001609
ENSBTAG00000001612
ENSBTAG00000001614
ENSBTAG00000001615
ENSBTAG00000001616
ENSBTAG00000001617
ENSBTAG00000001618
ENSBTAG00000001619
ENSBTAG00000001626
ENSBTAG00000001629
ENSBTAG00000001631
ENSBTAG00000001632
ENSBTAG00000001634
ENSBTAG00000001635
ENSBTAG00000001637
ENSBTAG00000001640
ENSBTAG00000001642
ENSBTAG00000001644
ENSBTAG00000001645
ENSBTAG00000001647
ENSBTAG00000001648
ENSBTAG00000001649
ENSBTAG00000001651
ENSBTAG00000001652
ENSBTAG00000001654
ENSBTAG00000001656
ENSBTAG00000001657
ENSBTAG00000001659
ENSBTAG00000001660
ENSBTAG00000001662
ENSBTAG00000001663
ENSBTAG00000001665
ENSBTAG00000001666
ENSBTAG00000001668
ENSBTAG00000001671
ENSBTAG00000001673
ENSBTAG00000001675
ENSBTAG00000001687
ENSBTAG00000001692
ENSBTAG00000001693
ENSBTAG00000001694
ENSBTAG00000001696
ENSBTAG00000001697
ENSBTAG00000001698
ENSBTAG00000001700
ENSBTAG00000001702
ENSBTAG00000001707
ENSBTAG00000001708
ENSBTAG00000001710
ENSBTAG00000001711
ENSBTAG00000001712
ENSBTAG00000001714
ENSBTAG00000001717
ENSBTAG00000001721
ENSBTAG00000001724
ENSBTAG00000001725
ENSBTAG00000001727
ENSBTAG00000001728
ENSBTAG00000001729
ENSBTAG00000001731
ENSBTAG00000001735
ENSBTAG00000001736
ENSBTAG00000001737
ENSBTAG00000001740
ENSBTAG00000001741
ENSBTAG00000001744
ENSBTAG00000001745
ENSBTAG00000001747
ENSBTAG00000001748
ENSBTAG00000001749
ENSBTAG00000001752
ENSBTAG00000001753
ENSBTAG00000001754
ENSBTAG00000001762
ENSBTAG00000001763
ENSBTAG00000001767
ENSBTAG00000001768
ENSBTAG00000001770
ENSBTAG00000001771
ENSBTAG00000001772
ENSBTAG00000001773
ENSBTAG00000001774
ENSBTAG00000001775
ENSBTAG00000001776
ENSBTAG00000001777
ENSBTAG00000001778
ENSBTAG00000001780
ENSBTAG00000001781
ENSBTAG00000001782
ENSBTAG00000001785
ENSBTAG00000001786
ENSBTAG00000001788
ENSBTAG00000001790
ENSBTAG00000001792
ENSBTAG00000001793
ENSBTAG00000001794
ENSBTAG00000001795
ENSBTAG00000001796
ENSBTAG00000001801
ENSBTAG00000001805
ENSBTAG00000001806
ENSBTAG00000001807
ENSBTAG00000001808
ENSBTAG00000001810
ENSBTAG00000001814
ENSBTAG00000001815
ENSBTAG00000001816
ENSBTAG00000001817
ENSBTAG00000001818
ENSBTAG00000001821
ENSBTAG00000001822
ENSBTAG00000001823
ENSBTAG00000001824
ENSBTAG00000001825
ENSBTAG00000001826
ENSBTAG00000001827
ENSBTAG00000001828
ENSBTAG00000001829
ENSBTAG00000001830
ENSBTAG00000001832
ENSBTAG00000001834
ENSBTAG00000001835
ENSBTAG00000001838
ENSBTAG00000001839
ENSBTAG00000001840
ENSBTAG00000001842
ENSBTAG00000001843
ENSBTAG00000001844
ENSBTAG00000001845
ENSBTAG00000001847
ENSBTAG00000001848
ENSBTAG00000001851
ENSBTAG00000001854
ENSBTAG00000001855
ENSBTAG00000001856
ENSBTAG00000001857
ENSBTAG00000001858
ENSBTAG00000001861
ENSBTAG00000001862
ENSBTAG00000001864
ENSBTAG00000001867
ENSBTAG00000001868
ENSBTAG00000001872
ENSBTAG00000001874
ENSBTAG00000001877
ENSBTAG00000001879
ENSBTAG00000001880
ENSBTAG00000001882
ENSBTAG00000001886
ENSBTAG00000001887
ENSBTAG00000001888
ENSBTAG00000001889
ENSBTAG00000001890
ENSBTAG00000001892
ENSBTAG00000001894
ENSBTAG00000001895
ENSBTAG00000001898
ENSBTAG00000001899
ENSBTAG00000001902
ENSBTAG00000001903
ENSBTAG00000001904
ENSBTAG00000001906
ENSBTAG00000001908
ENSBTAG00000001917
ENSBTAG00000001919
ENSBTAG00000001920
ENSBTAG00000001922
ENSBTAG00000001926
ENSBTAG00000001927
ENSBTAG00000001928
ENSBTAG00000001931
ENSBTAG00000001932
ENSBTAG00000001933
ENSBTAG00000001937
ENSBTAG00000001938
ENSBTAG00000001939
ENSBTAG00000001941
ENSBTAG00000001942
ENSBTAG00000001945
ENSBTAG00000001947
ENSBTAG00000001948
ENSBTAG00000001950
ENSBTAG00000001952
ENSBTAG00000001956
ENSBTAG00000001957
ENSBTAG00000001961
ENSBTAG00000001962
ENSBTAG00000001968
ENSBTAG00000001969
ENSBTAG00000001977
ENSBTAG00000001981
ENSBTAG00000001983
ENSBTAG00000001985
ENSBTAG00000001987
ENSBTAG00000001988
ENSBTAG00000001992
ENSBTAG00000001996
ENSBTAG00000001999
ENSBTAG00000002000
ENSBTAG00000002002
ENSBTAG00000002004
ENSBTAG00000002006
ENSBTAG00000002010
ENSBTAG00000002012
ENSBTAG00000002014
ENSBTAG00000002015
ENSBTAG00000002018
ENSBTAG00000002019
ENSBTAG00000002020
ENSBTAG00000002021
ENSBTAG00000002023
ENSBTAG00000002025
ENSBTAG00000002026
ENSBTAG00000002028
ENSBTAG00000002029
ENSBTAG00000002033
ENSBTAG00000002034
ENSBTAG00000002036
ENSBTAG00000002037
ENSBTAG00000002038
ENSBTAG00000002039
ENSBTAG00000002041
ENSBTAG00000002042
ENSBTAG00000002044
ENSBTAG00000002045
ENSBTAG00000002046
ENSBTAG00000002048
ENSBTAG00000002049
ENSBTAG00000002050
ENSBTAG00000002051
ENSBTAG00000002052
ENSBTAG00000002055
ENSBTAG00000002056
ENSBTAG00000002058
ENSBTAG00000002059
ENSBTAG00000002060
ENSBTAG00000002062
ENSBTAG00000002065
ENSBTAG00000002068
ENSBTAG00000002069
ENSBTAG00000002070
ENSBTAG00000002072
ENSBTAG00000002073
ENSBTAG00000002075
ENSBTAG00000002076
ENSBTAG00000002078
ENSBTAG00000002080
ENSBTAG00000002081
ENSBTAG00000002082
ENSBTAG00000002083
ENSBTAG00000002086
ENSBTAG00000002089
ENSBTAG00000002090
ENSBTAG00000002094
ENSBTAG00000002095
ENSBTAG00000002096
ENSBTAG00000002097
ENSBTAG00000002098
ENSBTAG00000002100
ENSBTAG00000002101
ENSBTAG00000002103
ENSBTAG00000002104
ENSBTAG00000002105
ENSBTAG00000002107
ENSBTAG00000002108
ENSBTAG00000002110
ENSBTAG00000002112
ENSBTAG00000002113
ENSBTAG00000002115
ENSBTAG00000002116
ENSBTAG00000002117
ENSBTAG00000002121
ENSBTAG00000002123
ENSBTAG00000002125
ENSBTAG00000002126
ENSBTAG00000002127
ENSBTAG00000002128
ENSBTAG00000002129
ENSBTAG00000002130
ENSBTAG00000002135
ENSBTAG00000002136
ENSBTAG00000002137
ENSBTAG00000002138
ENSBTAG00000002143
ENSBTAG00000002144
ENSBTAG00000002147
ENSBTAG00000002148
ENSBTAG00000002163
ENSBTAG00000002164
ENSBTAG00000002170
ENSBTAG00000002171
ENSBTAG00000002175
ENSBTAG00000002176
ENSBTAG00000002177
ENSBTAG00000002178
ENSBTAG00000002179
ENSBTAG00000002181
ENSBTAG00000002182
ENSBTAG00000002185
ENSBTAG00000002186
ENSBTAG00000002187
ENSBTAG00000002188
ENSBTAG00000002189
ENSBTAG00000002190
ENSBTAG00000002191
ENSBTAG00000002194
ENSBTAG00000002201
ENSBTAG00000002202
ENSBTAG00000002203
ENSBTAG00000002205
ENSBTAG00000002209
ENSBTAG00000002210
ENSBTAG00000002211
ENSBTAG00000002214
ENSBTAG00000002215
ENSBTAG00000002219
ENSBTAG00000002220
ENSBTAG00000002223
ENSBTAG00000002224
ENSBTAG00000002226
ENSBTAG00000002227
ENSBTAG00000002231
ENSBTAG00000002232
ENSBTAG00000002233
ENSBTAG00000002236
ENSBTAG00000002238
ENSBTAG00000002240
ENSBTAG00000002242
ENSBTAG00000002243
ENSBTAG00000002248
ENSBTAG00000002249
ENSBTAG00000002251
ENSBTAG00000002256
ENSBTAG00000002257
ENSBTAG00000002258
ENSBTAG00000002260
ENSBTAG00000002266
ENSBTAG00000002267
ENSBTAG00000002271
ENSBTAG00000002272
ENSBTAG00000002275
ENSBTAG00000002277
ENSBTAG00000002278
ENSBTAG00000002279
ENSBTAG00000002280
ENSBTAG00000002281
ENSBTAG00000002282
ENSBTAG00000002283
ENSBTAG00000002286
ENSBTAG00000002287
ENSBTAG00000002290
ENSBTAG00000002291
ENSBTAG00000002292
ENSBTAG00000002293
ENSBTAG00000002295
ENSBTAG00000002296
ENSBTAG00000002298
ENSBTAG00000002299
ENSBTAG00000002302
ENSBTAG00000002303
ENSBTAG00000002305
ENSBTAG00000002306
ENSBTAG00000002309
ENSBTAG00000002311
ENSBTAG00000002313
ENSBTAG00000002315
ENSBTAG00000002316
ENSBTAG00000002317
ENSBTAG00000002319
ENSBTAG00000002321
ENSBTAG00000002323
ENSBTAG00000002326
ENSBTAG00000002327
ENSBTAG00000002328
ENSBTAG00000002329
ENSBTAG00000002331
ENSBTAG00000002332
ENSBTAG00000002333
ENSBTAG00000002336
ENSBTAG00000002340
ENSBTAG00000002341
ENSBTAG00000002344
ENSBTAG00000002345
ENSBTAG00000002347
ENSBTAG00000002348
ENSBTAG00000002350
ENSBTAG00000002352
ENSBTAG00000002356
ENSBTAG00000002357
ENSBTAG00000002361
ENSBTAG00000002362
ENSBTAG00000002363
ENSBTAG00000002367
ENSBTAG00000002368
ENSBTAG00000002369
ENSBTAG00000002370
ENSBTAG00000002374
ENSBTAG00000002376
ENSBTAG00000002377
ENSBTAG00000002378
ENSBTAG00000002381
ENSBTAG00000002382
ENSBTAG00000002385
ENSBTAG00000002389
ENSBTAG00000002390
ENSBTAG00000002391
ENSBTAG00000002392
ENSBTAG00000002393
ENSBTAG00000002394
ENSBTAG00000002395
ENSBTAG00000002398
ENSBTAG00000002402
ENSBTAG00000002404
ENSBTAG00000002408
ENSBTAG00000002411
ENSBTAG00000002412
ENSBTAG00000002413
ENSBTAG00000002415
ENSBTAG00000002416
ENSBTAG00000002417
ENSBTAG00000002418
ENSBTAG00000002419
ENSBTAG00000002422
ENSBTAG00000002423
ENSBTAG00000002425
ENSBTAG00000002428
ENSBTAG00000002430
ENSBTAG00000002431
ENSBTAG00000002432
ENSBTAG00000002434
ENSBTAG00000002435
ENSBTAG00000002440
ENSBTAG00000002444
ENSBTAG00000002445
ENSBTAG00000002447
ENSBTAG00000002451
ENSBTAG00000002452
ENSBTAG00000002454
ENSBTAG00000002455
ENSBTAG00000002457
ENSBTAG00000002458
ENSBTAG00000002460
ENSBTAG00000002462
ENSBTAG00000002463
ENSBTAG00000002468
ENSBTAG00000002469
ENSBTAG00000002470
ENSBTAG00000002472
ENSBTAG00000002473
ENSBTAG00000002474
ENSBTAG00000002475
ENSBTAG00000002476
ENSBTAG00000002477
ENSBTAG00000002479
ENSBTAG00000002480
ENSBTAG00000002481
ENSBTAG00000002484
ENSBTAG00000002485
ENSBTAG00000002487
ENSBTAG00000002490
ENSBTAG00000002492
ENSBTAG00000002493
ENSBTAG00000002495
ENSBTAG00000002497
ENSBTAG00000002500
ENSBTAG00000002501
ENSBTAG00000002503
ENSBTAG00000002504
ENSBTAG00000002507
ENSBTAG00000002508
ENSBTAG00000002510
ENSBTAG00000002512
ENSBTAG00000002515
ENSBTAG00000002516
ENSBTAG00000002520
ENSBTAG00000002522
ENSBTAG00000002524
ENSBTAG00000002525
ENSBTAG00000002526
ENSBTAG00000002527
ENSBTAG00000002528
ENSBTAG00000002531
ENSBTAG00000002534
ENSBTAG00000002539
ENSBTAG00000002542
ENSBTAG00000002549
ENSBTAG00000002550
ENSBTAG00000002551
ENSBTAG00000002554
ENSBTAG00000002555
ENSBTAG00000002557
ENSBTAG00000002561
ENSBTAG00000002562
ENSBTAG00000002563
ENSBTAG00000002564
ENSBTAG00000002566
ENSBTAG00000002568
ENSBTAG00000002570
ENSBTAG00000002571
ENSBTAG00000002573
ENSBTAG00000002575
ENSBTAG00000002578
ENSBTAG00000002579
ENSBTAG00000002580
ENSBTAG00000002583
ENSBTAG00000002585
ENSBTAG00000002586
ENSBTAG00000002590
ENSBTAG00000002591
ENSBTAG00000002594
ENSBTAG00000002596
ENSBTAG00000002599
ENSBTAG00000002600
ENSBTAG00000002603
ENSBTAG00000002605
ENSBTAG00000002606
ENSBTAG00000002608
ENSBTAG00000002610
ENSBTAG00000002612
ENSBTAG00000002613
ENSBTAG00000002614
ENSBTAG00000002615
ENSBTAG00000002620
ENSBTAG00000002623
ENSBTAG00000002624
ENSBTAG00000002625
ENSBTAG00000002626
ENSBTAG00000002627
ENSBTAG00000002628
ENSBTAG00000002630
ENSBTAG00000002631
ENSBTAG00000002633
ENSBTAG00000002635
ENSBTAG00000002639
ENSBTAG00000002640
ENSBTAG00000002643
ENSBTAG00000002644
ENSBTAG00000002645
ENSBTAG00000002646
ENSBTAG00000002647
ENSBTAG00000002648
ENSBTAG00000002650
ENSBTAG00000002651
ENSBTAG00000002654
ENSBTAG00000002655
ENSBTAG00000002657
ENSBTAG00000002658
ENSBTAG00000002663
ENSBTAG00000002668
ENSBTAG00000002669
ENSBTAG00000002670
ENSBTAG00000002673
ENSBTAG00000002675
ENSBTAG00000002676
ENSBTAG00000002678
ENSBTAG00000002680
ENSBTAG00000002682
ENSBTAG00000002683
ENSBTAG00000002685
ENSBTAG00000002687
ENSBTAG00000002688
ENSBTAG00000002689
ENSBTAG00000002690
ENSBTAG00000002691
ENSBTAG00000002693
ENSBTAG00000002697
ENSBTAG00000002698
ENSBTAG00000002699
ENSBTAG00000002702
ENSBTAG00000002703
ENSBTAG00000002704
ENSBTAG00000002706
ENSBTAG00000002707
ENSBTAG00000002708
ENSBTAG00000002709
ENSBTAG00000002710
ENSBTAG00000002712
ENSBTAG00000002714
ENSBTAG00000002715
ENSBTAG00000002716
ENSBTAG00000002717
ENSBTAG00000002718
ENSBTAG00000002719
ENSBTAG00000002720
ENSBTAG00000002721
ENSBTAG00000002725
ENSBTAG00000002726
ENSBTAG00000002727
ENSBTAG00000002728
ENSBTAG00000002730
ENSBTAG00000002734
ENSBTAG00000002735
ENSBTAG00000002736
ENSBTAG00000002737
ENSBTAG00000002738
ENSBTAG00000002742
ENSBTAG00000002743
ENSBTAG00000002745
ENSBTAG00000002746
ENSBTAG00000002747
ENSBTAG00000002748
ENSBTAG00000002750
ENSBTAG00000002751
ENSBTAG00000002755
ENSBTAG00000002756
ENSBTAG00000002763
ENSBTAG00000002764
ENSBTAG00000002765
ENSBTAG00000002767
ENSBTAG00000002768
ENSBTAG00000002769
ENSBTAG00000002770
ENSBTAG00000002772
ENSBTAG00000002773
ENSBTAG00000002774
ENSBTAG00000002778
ENSBTAG00000002779
ENSBTAG00000002782
ENSBTAG00000002783
ENSBTAG00000002784
ENSBTAG00000002786
ENSBTAG00000002788
ENSBTAG00000002791
ENSBTAG00000002792
ENSBTAG00000002795
ENSBTAG00000002798
ENSBTAG00000002799
ENSBTAG00000002804
ENSBTAG00000002808
ENSBTAG00000002809
ENSBTAG00000002810
ENSBTAG00000002813
ENSBTAG00000002816
ENSBTAG00000002817
ENSBTAG00000002820
ENSBTAG00000002823
ENSBTAG00000002826
ENSBTAG00000002827
ENSBTAG00000002828
ENSBTAG00000002829
ENSBTAG00000002830
ENSBTAG00000002833
ENSBTAG00000002834
ENSBTAG00000002835
ENSBTAG00000002836
ENSBTAG00000002837
ENSBTAG00000002842
ENSBTAG00000002843
ENSBTAG00000002844
ENSBTAG00000002846
ENSBTAG00000002847
ENSBTAG00000002848
ENSBTAG00000002849
ENSBTAG00000002853
ENSBTAG00000002854
ENSBTAG00000002856
ENSBTAG00000002858
ENSBTAG00000002859
ENSBTAG00000002863
ENSBTAG00000002866
ENSBTAG00000002869
ENSBTAG00000002871
ENSBTAG00000002874
ENSBTAG00000002878
ENSBTAG00000002879
ENSBTAG00000002880
ENSBTAG00000002881
ENSBTAG00000002882
ENSBTAG00000002883
ENSBTAG00000002885
ENSBTAG00000002888
ENSBTAG00000002890
ENSBTAG00000002896
ENSBTAG00000002900
ENSBTAG00000002902
ENSBTAG00000002904
ENSBTAG00000002907
ENSBTAG00000002910
ENSBTAG00000002914
ENSBTAG00000002917
ENSBTAG00000002918
ENSBTAG00000002919
ENSBTAG00000002920
ENSBTAG00000002921
ENSBTAG00000002922
ENSBTAG00000002923
ENSBTAG00000002929
ENSBTAG00000002935
ENSBTAG00000002936
ENSBTAG00000002937
ENSBTAG00000002938
ENSBTAG00000002939
ENSBTAG00000002940
ENSBTAG00000002941
ENSBTAG00000002942
ENSBTAG00000002944
ENSBTAG00000002947
ENSBTAG00000002948
ENSBTAG00000002949
ENSBTAG00000002951
ENSBTAG00000002952
ENSBTAG00000002953
ENSBTAG00000002956
ENSBTAG00000002959
ENSBTAG00000002960
ENSBTAG00000002962
ENSBTAG00000002965
ENSBTAG00000002966
ENSBTAG00000002970
ENSBTAG00000002971
ENSBTAG00000002972
ENSBTAG00000002973
ENSBTAG00000002974
ENSBTAG00000002976
ENSBTAG00000002977
ENSBTAG00000002979
ENSBTAG00000002980
ENSBTAG00000002981
ENSBTAG00000002982
ENSBTAG00000002988
ENSBTAG00000002993
ENSBTAG00000002995
ENSBTAG00000002996
ENSBTAG00000002998
ENSBTAG00000002999
ENSBTAG00000003000
ENSBTAG00000003001
ENSBTAG00000003002
ENSBTAG00000003012
ENSBTAG00000003014
ENSBTAG00000003015
ENSBTAG00000003016
ENSBTAG00000003017
ENSBTAG00000003018
ENSBTAG00000003020
ENSBTAG00000003021
ENSBTAG00000003025
ENSBTAG00000003027
ENSBTAG00000003033
ENSBTAG00000003034
ENSBTAG00000003035
ENSBTAG00000003036
ENSBTAG00000003038
ENSBTAG00000003039
ENSBTAG00000003040
ENSBTAG00000003043
ENSBTAG00000003044
ENSBTAG00000003045
ENSBTAG00000003049
ENSBTAG00000003051
ENSBTAG00000003052
ENSBTAG00000003058
ENSBTAG00000003059
ENSBTAG00000003061
ENSBTAG00000003062
ENSBTAG00000003063
ENSBTAG00000003064
ENSBTAG00000003066
ENSBTAG00000003067
ENSBTAG00000003068
ENSBTAG00000003069
ENSBTAG00000003072
ENSBTAG00000003073
ENSBTAG00000003074
ENSBTAG00000003075
ENSBTAG00000003076
ENSBTAG00000003077
ENSBTAG00000003079
ENSBTAG00000003081
ENSBTAG00000003083
ENSBTAG00000003084
ENSBTAG00000003087
ENSBTAG00000003089
ENSBTAG00000003090
ENSBTAG00000003092
ENSBTAG00000003094
ENSBTAG00000003097
ENSBTAG00000003098
ENSBTAG00000003100
ENSBTAG00000003102
ENSBTAG00000003109
ENSBTAG00000003111
ENSBTAG00000003112
ENSBTAG00000003114
ENSBTAG00000003115
ENSBTAG00000003116
ENSBTAG00000003120
ENSBTAG00000003124
ENSBTAG00000003126
ENSBTAG00000003128
ENSBTAG00000003130
ENSBTAG00000003137
ENSBTAG00000003140
ENSBTAG00000003143
ENSBTAG00000003144
ENSBTAG00000003147
ENSBTAG00000003148
ENSBTAG00000003151
ENSBTAG00000003152
ENSBTAG00000003155
ENSBTAG00000003160
ENSBTAG00000003161
ENSBTAG00000003162
ENSBTAG00000003163
ENSBTAG00000003165
ENSBTAG00000003166
ENSBTAG00000003168
ENSBTAG00000003169
ENSBTAG00000003171
ENSBTAG00000003172
ENSBTAG00000003174
ENSBTAG00000003176
ENSBTAG00000003177
ENSBTAG00000003178
ENSBTAG00000003180
ENSBTAG00000003183
ENSBTAG00000003185
ENSBTAG00000003186
ENSBTAG00000003189
ENSBTAG00000003191
ENSBTAG00000003192
ENSBTAG00000003193
ENSBTAG00000003196
ENSBTAG00000003199
ENSBTAG00000003200
ENSBTAG00000003201
ENSBTAG00000003202
ENSBTAG00000003205
ENSBTAG00000003207
ENSBTAG00000003208
ENSBTAG00000003209
ENSBTAG00000003212
ENSBTAG00000003215
ENSBTAG00000003217
ENSBTAG00000003218
ENSBTAG00000003219
ENSBTAG00000003221
ENSBTAG00000003222
ENSBTAG00000003225
ENSBTAG00000003228
ENSBTAG00000003229
ENSBTAG00000003232
ENSBTAG00000003235
ENSBTAG00000003237
ENSBTAG00000003239
ENSBTAG00000003240
ENSBTAG00000003242
ENSBTAG00000003244
ENSBTAG00000003245
ENSBTAG00000003253
ENSBTAG00000003255
ENSBTAG00000003256
ENSBTAG00000003257
ENSBTAG00000003259
ENSBTAG00000003261
ENSBTAG00000003263
ENSBTAG00000003264
ENSBTAG00000003265
ENSBTAG00000003267
ENSBTAG00000003268
ENSBTAG00000003276
ENSBTAG00000003279
ENSBTAG00000003288
ENSBTAG00000003290
ENSBTAG00000003291
ENSBTAG00000003294
ENSBTAG00000003295
ENSBTAG00000003296
ENSBTAG00000003297
ENSBTAG00000003298
ENSBTAG00000003300
ENSBTAG00000003303
ENSBTAG00000003304
ENSBTAG00000003305
ENSBTAG00000003307
ENSBTAG00000003312
ENSBTAG00000003314
ENSBTAG00000003315
ENSBTAG00000003316
ENSBTAG00000003319
ENSBTAG00000003321
ENSBTAG00000003322
ENSBTAG00000003323
ENSBTAG00000003325
ENSBTAG00000003326
ENSBTAG00000003328
ENSBTAG00000003329
ENSBTAG00000003330
ENSBTAG00000003332
ENSBTAG00000003334
ENSBTAG00000003336
ENSBTAG00000003338
ENSBTAG00000003339
ENSBTAG00000003340
ENSBTAG00000003341
ENSBTAG00000003342
ENSBTAG00000003345
ENSBTAG00000003349
ENSBTAG00000003354
ENSBTAG00000003358
ENSBTAG00000003359
ENSBTAG00000003361
ENSBTAG00000003362
ENSBTAG00000003365
ENSBTAG00000003366
ENSBTAG00000003367
ENSBTAG00000003369
ENSBTAG00000003371
ENSBTAG00000003372
ENSBTAG00000003375
ENSBTAG00000003376
ENSBTAG00000003378
ENSBTAG00000003381
ENSBTAG00000003384
ENSBTAG00000003388
ENSBTAG00000003390
ENSBTAG00000003393
ENSBTAG00000003394
ENSBTAG00000003395
ENSBTAG00000003396
ENSBTAG00000003397
ENSBTAG00000003398
ENSBTAG00000003399
ENSBTAG00000003401
ENSBTAG00000003403
ENSBTAG00000003405
ENSBTAG00000003407
ENSBTAG00000003408
ENSBTAG00000003409
ENSBTAG00000003410
ENSBTAG00000003414
ENSBTAG00000003415
ENSBTAG00000003417
ENSBTAG00000003418
ENSBTAG00000003419
ENSBTAG00000003421
ENSBTAG00000003422
ENSBTAG00000003423
ENSBTAG00000003424
ENSBTAG00000003425
ENSBTAG00000003434
ENSBTAG00000003436
ENSBTAG00000003438
ENSBTAG00000003439
ENSBTAG00000003440
ENSBTAG00000003443
ENSBTAG00000003444
ENSBTAG00000003446
ENSBTAG00000003447
ENSBTAG00000003449
ENSBTAG00000003450
ENSBTAG00000003454
ENSBTAG00000003455
ENSBTAG00000003456
ENSBTAG00000003457
ENSBTAG00000003458
ENSBTAG00000003460
ENSBTAG00000003462
ENSBTAG00000003465
ENSBTAG00000003469
ENSBTAG00000003470
ENSBTAG00000003474
ENSBTAG00000003476
ENSBTAG00000003481
ENSBTAG00000003483
ENSBTAG00000003484
ENSBTAG00000003485
ENSBTAG00000003489
ENSBTAG00000003490
ENSBTAG00000003491
ENSBTAG00000003494
ENSBTAG00000003495
ENSBTAG00000003496
ENSBTAG00000003498
ENSBTAG00000003499
ENSBTAG00000003500
ENSBTAG00000003501
ENSBTAG00000003502
ENSBTAG00000003503
ENSBTAG00000003504
ENSBTAG00000003505
ENSBTAG00000003506
ENSBTAG00000003508
ENSBTAG00000003509
ENSBTAG00000003510
ENSBTAG00000003511
ENSBTAG00000003512
ENSBTAG00000003514
ENSBTAG00000003515
ENSBTAG00000003516
ENSBTAG00000003519
ENSBTAG00000003521
ENSBTAG00000003525
ENSBTAG00000003526
ENSBTAG00000003527
ENSBTAG00000003530
ENSBTAG00000003531
ENSBTAG00000003532
ENSBTAG00000003535
ENSBTAG00000003536
ENSBTAG00000003539
ENSBTAG00000003541
ENSBTAG00000003543
ENSBTAG00000003544
ENSBTAG00000003545
ENSBTAG00000003546
ENSBTAG00000003547
ENSBTAG00000003548
ENSBTAG00000003550
ENSBTAG00000003552
ENSBTAG00000003553
ENSBTAG00000003555
ENSBTAG00000003556
ENSBTAG00000003557
ENSBTAG00000003559
ENSBTAG00000003560
ENSBTAG00000003561
ENSBTAG00000003565
ENSBTAG00000003566
ENSBTAG00000003567
ENSBTAG00000003568
ENSBTAG00000003569
ENSBTAG00000003570
ENSBTAG00000003574
ENSBTAG00000003575
ENSBTAG00000003576
ENSBTAG00000003577
ENSBTAG00000003578
ENSBTAG00000003579
ENSBTAG00000003580
ENSBTAG00000003581
ENSBTAG00000003585
ENSBTAG00000003586
ENSBTAG00000003587
ENSBTAG00000003588
ENSBTAG00000003589
ENSBTAG00000003593
ENSBTAG00000003594
ENSBTAG00000003595
ENSBTAG00000003598
ENSBTAG00000003601
ENSBTAG00000003602
ENSBTAG00000003604
ENSBTAG00000003606
ENSBTAG00000003607
ENSBTAG00000003609
ENSBTAG00000003610
ENSBTAG00000003614
ENSBTAG00000003616
ENSBTAG00000003617
ENSBTAG00000003619
ENSBTAG00000003622
ENSBTAG00000003629
ENSBTAG00000003632
ENSBTAG00000003634
ENSBTAG00000003635
ENSBTAG00000003636
ENSBTAG00000003638
ENSBTAG00000003639
ENSBTAG00000003642
ENSBTAG00000003644
ENSBTAG00000003649
ENSBTAG00000003650
ENSBTAG00000003651
ENSBTAG00000003652
ENSBTAG00000003653
ENSBTAG00000003658
ENSBTAG00000003661
ENSBTAG00000003665
ENSBTAG00000003667
ENSBTAG00000003668
ENSBTAG00000003671
ENSBTAG00000003675
ENSBTAG00000003679
ENSBTAG00000003682
ENSBTAG00000003687
ENSBTAG00000003690
ENSBTAG00000003692
ENSBTAG00000003693
ENSBTAG00000003695
ENSBTAG00000003696
ENSBTAG00000003697
ENSBTAG00000003699
ENSBTAG00000003701
ENSBTAG00000003702
ENSBTAG00000003705
ENSBTAG00000003707
ENSBTAG00000003708
ENSBTAG00000003709
ENSBTAG00000003710
ENSBTAG00000003711
ENSBTAG00000003712
ENSBTAG00000003713
ENSBTAG00000003718
ENSBTAG00000003719
ENSBTAG00000003721
ENSBTAG00000003726
ENSBTAG00000003727
ENSBTAG00000003728
ENSBTAG00000003733
ENSBTAG00000003740
ENSBTAG00000003741
ENSBTAG00000003743
ENSBTAG00000003745
ENSBTAG00000003746
ENSBTAG00000003747
ENSBTAG00000003748
ENSBTAG00000003749
ENSBTAG00000003751
ENSBTAG00000003752
ENSBTAG00000003757
ENSBTAG00000003758
ENSBTAG00000003759
ENSBTAG00000003762
ENSBTAG00000003763
ENSBTAG00000003764
ENSBTAG00000003766
ENSBTAG00000003773
ENSBTAG00000003774
ENSBTAG00000003775
ENSBTAG00000003776
ENSBTAG00000003777
ENSBTAG00000003779
ENSBTAG00000003784
ENSBTAG00000003788
ENSBTAG00000003789
ENSBTAG00000003791
ENSBTAG00000003793
ENSBTAG00000003794
ENSBTAG00000003798
ENSBTAG00000003799
ENSBTAG00000003800
ENSBTAG00000003801
ENSBTAG00000003802
ENSBTAG00000003804
ENSBTAG00000003806
ENSBTAG00000003807
ENSBTAG00000003808
ENSBTAG00000003809
ENSBTAG00000003810
ENSBTAG00000003813
ENSBTAG00000003815
ENSBTAG00000003817
ENSBTAG00000003819
ENSBTAG00000003820
ENSBTAG00000003822
ENSBTAG00000003825
ENSBTAG00000003826
ENSBTAG00000003827
ENSBTAG00000003829
ENSBTAG00000003830
ENSBTAG00000003832
ENSBTAG00000003835
ENSBTAG00000003836
ENSBTAG00000003840
ENSBTAG00000003842
ENSBTAG00000003843
ENSBTAG00000003845
ENSBTAG00000003848
ENSBTAG00000003849
ENSBTAG00000003851
ENSBTAG00000003855
ENSBTAG00000003857
ENSBTAG00000003861
ENSBTAG00000003863
ENSBTAG00000003866
ENSBTAG00000003871
ENSBTAG00000003872
ENSBTAG00000003876
ENSBTAG00000003877
[truncated: 13,040 more rows]

## Sheet: S2
S2: Summary of RNA sequencing and mapping statistics.
Sample ID	M Seqs	% Aligned	M Aligned	Group
SRR14154291	28.6	0.93	26.6	P
SRR14154292	25.2	0.936	23.6	NP
SRR14154293	25.2	0.929	23.4	NP
SRR14154294	28	0.93	26	NP
SRR14154295	23.5	0.942	22.1	P
SRR14154296	20.9	0.915	19.1	P
SRR14154297	22	0.933	20.6	P
SRR14154298	19.8	0.932	18.5	P
SRR14154299	21.5	0.931	20	P
SRR14154300	18.4	0.941	17.3	P
SRR14154301	22.4	0.941	21	NP
SRR14154302	22.1	0.933	20.6	P
SRR14154303	20	0.938	18.7	NP
SRR14154304	30.7	0.918	28.2	NP
SRR14154305	25.7	0.942	24.2	P
SRR14154306	24.7	0.921	22.8	NP
SRR14154307	18.4	0.939	17.3	P
SRR14154308	21.9	0.943	20.6	NP
SRR14154309	19.3	0.928	17.9	NP
SRR14154310	21	0.937	19.7	P
SRR14154311	21.4	0.92	19.7	P
SRR14154312	18.8	0.946	17.8	NP
SRR14154313	24.6	0.941	23.1	NP
SRR14154314	29.3	0.926	27.1	NP
SRR14154315	25.8	0.935	24.1	P
SRR14154316	27.2	0.938	25.5	NP
SRR14154317	22	0.936	20.6	NP
SRR14154318	22.7	0.933	21.2	P
SRR14154319	30.3	0.923	27.9	NP
SRR14154320	21.2	0.933	19.8	P
SRR14154321	21.7	0.932	20.2	NP
SRR14154322	19.1	0.927	17.7	P
SRR14154323	24.7	0.925	22.8	P
SRR14154324	23.3	0.931	21.7	NP
SRR14154325	19.9	0.936	18.6	P
SRR14154326	21	0.936	19.6	P
SRR14154327	26	0.944	24.6	NP
SRR14154328	23.3	0.929	21.7	P
SRR14154329	27.3	0.95	25.9	P
SRR14154330	29	0.944	27.4	P
SRR14154331	26.6	0.937	24.9	P
SRR14154332	31.8	0.937	29.8	P
SRR14154333	25.7	0.939	24.1	P

## Sheet: S3
S3: Models generated by BioDiscML; top 5 models with AVG_MCC>0.97 are highlighted in bold font
ID	classifier	Options	OptimizedValue	SearchMode	nbrOfFeatures	AVG_MCC	STD_MCC	AttributeList
functions.SPegasos_FDR_bf_4_1_110	functions.SPegasos	-F 0 -L 1.0E-4 -E 500	FDR	bf	4	0.99	0.012	1,224,215,179,73,227
lazy.IBk_MCC_fb_2_1_73	lazy.IBk	-K 1 -W 0 -A "weka.core.neighboursearch.LinearNNSearch -A \"weka.core.ChebyshevDistance -R first-last\""	MCC	fb	2	0.978	0.025	1,2,107,227
lazy.IBk_FDR_fb_2_1_220	lazy.IBk	-K 1 -W 0 -A "weka.core.neighboursearch.LinearNNSearch -A \"weka.core.ChebyshevDistance -R first-last\""	FDR	fb	2	0.976	0.03	1,2,107,227
lazy.IBk_BER_fb_2_1_348	lazy.IBk	-K 1 -W 0 -A "weka.core.neighboursearch.LinearNNSearch -A \"weka.core.ChebyshevDistance -R first-last\""	BER	fb	2	0.976	0.028	1,2,107,227
rules.OLM_AUC_fb_4_1_72	rules.OLM	-R 0 -C 1 -U 0	AUC	fb	4	0.974	0.031	1,2,3,6,7,227
functions.MLPClassifier_AUC_bf_5_1_453	functions.MLPClassifier	-N 2 -R 0.01 -O 1.0E-6 -P 1 -E 1 -S 1 -L weka.classifiers.functions.loss.SquaredError -A weka.classifiers.functions.activation.ApproximateSigmoid	AUC	bf	5	0.972	0.032	1.22122e+18
lazy.IB1_ACC_b_6_1_814	lazy.IB1		ACC	b	6	0.972	0.033	1.22623e+21
lazy.IBk_AUC_f_3_1_229	lazy.IBk	-K 1 -W 0 -A "weka.core.neighboursearch.LinearNNSearch -A \"weka.core.ManhattanDistance -D -R first-last\""	AUC	f	3	0.972	0.032	1,2,4,5,227
lazy.IBk_ACC_fb_2_1_589	lazy.IBk	-K 1 -W 0 -A "weka.core.neighboursearch.LinearNNSearch -A \"weka.core.ChebyshevDistance -R first-last\""	ACC	fb	2	0.971	0.034	1,2,107,227
lazy.IBkLG_BER_bf_4_1_185	lazy.IBkLG		BER	bf	4	0.971	0.033	1215194150143220
functions.MultilayerPerceptronCS_BER_bf_4_1_889	functions.MultilayerPerceptronCS	-L 0.3 -M 0.2 -N 500 -V 0 -S 0 -E 20 -H a	BER	bf	4	0.97	0.034	1,225,215,55,53,227
functions.SPegasos_AUC_b_9_1_384	functions.SPegasos	-F 0 -L 1.0E-4 -E 500	AUC	b	9	0.97	0.036	1,226,225,224,223,216,215,213,130,73,227
lazy.IBk_MCC_b_6_1_11	lazy.IBk	-K 1 -W 0 -A "weka.core.neighboursearch.LinearNNSearch -A \"weka.core.ManhattanDistance -D -R first-last\""	MCC	b	6	0.969	0.04	1.22622e+21
functions.SPegasos_BER_bf_5_1_81	functions.SPegasos	-F 0 -L 1.0E-4 -E 500 -M	BER	bf	5	0.967	0.042	1.21521e+18
functions.LibLINEAR_FDR_bf_4_1_385	functions.LibLINEAR	-S 1 -C 1.0 -E 0.001 -B 1.0 -L 0.1 -I 1000	FDR	bf	4	0.964	0.042	1,225,215,96,73,227
functions.MLPClassifier_ACC_fb_5_1_904	functions.MLPClassifier	-N 2 -R 0.01 -O 1.0E-6 -P 1 -E 1 -S 1 -L weka.classifiers.functions.loss.SquaredError -A weka.classifiers.functions.activation.ApproximateSigmoid	ACC	fb	5	0.963	0.044	1,2,5,8,11,146,227
misc.FLR_ACC_fb_4_1_592	misc.FLR	-R 0.5	ACC	fb	4	0.963	0.044	1,2,4,12,30,227
functions.MultilayerPerceptron_MCC_bf_4_1_339	functions.MultilayerPerceptron	-L 0.3 -M 0.2 -N 500 -V 0 -S 0 -E 20 -H a	MCC	bf	4	0.963	0.044	1225215179168220
functions.MLPClassifier_MCC_bf_5_1_949	functions.MLPClassifier	-N 2 -R 0.01 -O 1.0E-6 -P 1 -E 1 -S 1 -L weka.classifiers.functions.loss.SquaredError -A weka.classifiers.functions.activation.ApproximateSigmoid	MCC	bf	5	0.963	0.043	1,215,205,201,102,76,227
misc.FLR_FDR_fb_4_1_396	misc.FLR	-R 0.5	FDR	fb	4	0.962	0.044	1,2,4,11,30,227
rules.OLM_ACC_f_3_1_940	rules.OLM	-R 0 -C 1 -U 0	ACC	f	3	0.957	0.05	1,2,3,16,227
functions.SPegasos_BER_b_8_1_622	functions.SPegasos	-F 0 -L 1.0E-4 -E 500	BER	b	8	0.957	0.052	1,226,225,224,215,214,207,204,73,227
functions.SMO_ACC_bf_4_1_121	functions.SMO	-C 1.0 -L 0.001 -P 1.0E-12 -N 0 -V -1 -W 1 -K "functions.supportVector.NormalizedPolyKernel -C 250007 -E 2.0"	ACC	bf	4	0.957	0.056	1,225,223,215,92,227
misc.FLR_MCC_fb_4_1_664	misc.FLR	-R 0.5	MCC	fb	4	0.956	0.051	1,2,4,11,30,227
lazy.IBk_AUC_bf_5_1_759	lazy.IBk	-K 1 -W 0 -A "weka.core.neighboursearch.LinearNNSearch -A \"weka.core.EuclideanDistance -R first-last\""	AUC	bf	5	0.954	0.054	1.22623e+18
rules.OLM_ACC_fb_4_1_704	rules.OLM	-R 0 -C 1 -U 0	ACC	fb	4	0.953	0.055	1,2,3,6,7,227
bayes.NaiveBayes_FDR_fb_4_1_399	bayes.NaiveBayes	#NAME?	FDR	fb	4	0.952	0.057	1,2,4,15,17,227
lazy.IBk_AUC_bf_4_1_376	lazy.IBk	-K 1 -W 0 -A "weka.core.neighboursearch.LinearNNSearch -A \"weka.core.ManhattanDistance -D -R first-last\""	AUC	bf	4	0.951	0.059	1225220215205220
lazy.KStar_AUC_fb_2_1_807	lazy.KStar	-B 20 -M m	AUC	fb	2	0.951	0.058	1,2,4,227
functions.SPegasos_MCC_fb_4_1_209	functions.SPegasos	-F 0 -L 1.0E-4 -E 500	MCC	fb	4	0.951	0.057	1,5,11,23,29,227
trees.LADTree_FDR_bf_3_1_440	trees.LADTree	-B 10	FDR	bf	3	0.951	0.057	1212199198227
functions.SPegasos_ACC_bf_4_1_585	functions.SPegasos	-F 0 -L 1.0E-4 -E 500	ACC	bf	4	0.951	0.057	1215209196160220
trees.HoeffdingTree_FDR_f_4_1_72	trees.HoeffdingTree	-L 2 -S 1 -E 1.0E-7 -H 0.05 -M 0.01 -G 200.0 -N 0.0	FDR	f	4	0.95	0.035	1,2,4,46,47,227
misc.FLR_MCC_f_6_1_430	misc.FLR	-R 0.5	MCC	f	6	0.95	0.058	1,2,3,4,8,11,30,227
trees.HoeffdingTree_ACC_bf_5_1_490	trees.HoeffdingTree	-L 2 -S 1 -E 1.0E-7 -H 0.05 -M 0.01 -G 200.0 -N 0.0	ACC	bf	5	0.949	0.06	1.21822e+18
lazy.IB1_MCC_bf_6_1_271	lazy.IB1		MCC	bf	6	0.948	0.062	1,222,221,218,214,98,93,227
functions.LibLINEAR_FDR_b_8_1_933	functions.LibLINEAR	-S 1 -C 1.0 -E 0.001 -B 1.0 -Z -L 0.1 -I 1000	FDR	b	8	0.948	0.062	1,226,225,224,217,215,207,171,73,227
lazy.IBk_AUC_fb_2_1_808	lazy.IBk	-K 1 -W 0 -A "weka.core.neighboursearch.LinearNNSearch -A \"weka.core.ManhattanDistance -D -R first-last\""	AUC	fb	2	0.948	0.061	1,2,4,227
rules.OLM_MCC_fb_4_1_533	rules.OLM	-R 0 -C 1 -U 0	MCC	fb	4	0.948	0.061	1,2,3,6,7,227
lazy.KStar_ACC_fb_3_1_231	lazy.KStar	-B 20 -M a	ACC	fb	3	0.947	0.065	1,2,8,15,227
bayes.NaiveBayes_ACC_f_6_1_975	bayes.NaiveBayes	#NAME?	ACC	f	6	0.947	0.061	1,2,3,4,5,15,30,227
functions.SPegasos_ACC_fb_4_1_106	functions.SPegasos	-F 0 -L 1.0E-4 -E 500 -M	ACC	fb	4	0.947	0.062	1,5,11,23,29,227
bayes.NaiveBayes_ACC_fb_3_1_256	bayes.NaiveBayes	#NAME?	ACC	fb	3	0.947	0.065	1,2,4,15,227
lazy.IBkLG_MCC_b_7_1_10	lazy.IBkLG		MCC	b	7	0.946	0.063	1.22623e+24
bayes.NaiveBayes_FDR_bf_3_1_472	bayes.NaiveBayes	#NAME?	FDR	bf	3	0.946	0.063	1215213164227
lazy.KStar_AUC_fb_2_1_121	lazy.KStar	-B 20 -M n	AUC	fb	2	0.945	0.065	1,2,4,227
lazy.KStar_ACC_fb_2_1_616	lazy.KStar	-B 20 -M m	ACC	fb	2	0.945	0.064	1,4,6,227
functions.MultilayerPerceptronCS_MCC_b_7_1_57	functions.MultilayerPerceptronCS	-L 0.3 -M 0.2 -N 500 -V 0 -S 0 -E 20 -H a	MCC	b	7	0.945	0.066	1.22622e+24
trees.HoeffdingTree_BER_f_3_1_505	trees.HoeffdingTree	-L 2 -S 1 -E 1.0E-7 -H 0.05 -M 0.01 -G 200.0 -N 0.0	BER	f	3	0.943	0.039	1,2,4,46,227
functions.MLPClassifier_FDR_bf_5_1_164	functions.MLPClassifier	-N 2 -R 0.01 -O 1.0E-6 -P 1 -E 1 -S 1 -L weka.classifiers.functions.loss.SquaredError -A weka.classifiers.functions.activation.ApproximateSigmoid	FDR	bf	5	0.943	0.067	1.22222e+18
lazy.IBk_AUC_fb_3_1_61	lazy.IBk	-K 1 -W 0 -A "weka.core.neighboursearch.LinearNNSearch -A \"weka.core.ChebyshevDistance -R first-last\""	AUC	fb	3	0.943	0.066	1,2,8,11,227
lazy.IB1_AUC_b_7_1_708	lazy.IB1		AUC	b	7	0.942	0.069	1.22623e+24
rules.NNge_ACC_fb_2_1_335	rules.NNge	-G 5 -I 5	ACC	fb	2	0.942	0.068	1,2,107,227
lazy.KStar_BER_f_4_1_301	lazy.KStar	-B 20 -M a	BER	f	4	0.942	0.067	1,2,3,4,5,227
trees.HoeffdingTree_BER_fb_3_1_234	trees.HoeffdingTree	-L 2 -S 1 -E 1.0E-7 -H 0.05 -M 0.01 -G 200.0 -N 0.0	BER	fb	3	0.941	0.069	1,4,46,48,227
lazy.IBk_AUC_bf_3_1_455	lazy.IBk	-K 1 -W 0 -A "weka.core.neighboursearch.LinearNNSearch -A \"weka.core.ChebyshevDistance -R first-last\""	AUC	bf	3	0.941	0.069	1215211175227
bayes.NaiveBayes_MCC_fb_3_1_302	bayes.NaiveBayes	#NAME?	MCC	fb	3	0.941	0.068	1,2,4,15,227
lazy.KStar_FDR_fb_2_1_254	lazy.KStar	-B 20 -M m	FDR	fb	2	0.941	0.069	1,4,6,227
misc.FLR_ACC_f_4_1_448	misc.FLR	-R 0.5	ACC	f	4	0.941	0.069	1,2,3,4,11,227
lazy.KStar_MCC_f_4_1_177	lazy.KStar	-B 20 -M m	MCC	f	4	0.94	0.071	1,2,3,4,5,227
functions.MultilayerPerceptronCS_AUC_b_9_1_357	functions.MultilayerPerceptronCS	-L 0.3 -M 0.2 -N 500 -V 0 -S 0 -E 20 -H a	AUC	b	9	0.94	0.069	1.22623e+30
lazy.KStar_FDR_f_4_1_200	lazy.KStar	-B 20 -M m	FDR	f	4	0.94	0.07	1,2,3,4,5,227
lazy.KStar_ACC_f_4_1_627	lazy.KStar	-B 20 -M n	ACC	f	4	0.94	0.07	1,2,3,4,5,227
misc.FLR_AUC_fb_3_1_51	misc.FLR	-R 0.5	AUC	fb	3	0.939	0.042	1,2,4,11,227
lazy.KStar_FDR_fb_2_1_690	lazy.KStar	-B 20 -M n	FDR	fb	2	0.939	0.075	1,4,6,227
bayes.NaiveBayes_MCC_f_5_1_471	bayes.NaiveBayes	#NAME?	MCC	f	5	0.939	0.071	1,2,3,4,30,31,227
lazy.IB1_ACC_bf_4_1_429	lazy.IB1		ACC	bf	4	0.939	0.071	1,222,198,183,55,227
bayes.ComplementNaiveBayes_ACC_b_7_1_611	bayes.ComplementNaiveBayes	-S 1.0	ACC	b	7	0.938	0.072	1,226,225,215,214,211,207,74,227
bayes.NaiveBayes_FDR_f_4_1_899	bayes.NaiveBayes		FDR	f	4	0.938	0.072	1,2,4,15,30,227
lazy.IBk_ACC_bf_3_1_274	lazy.IBk	-K 1 -W 0 -A "weka.core.neighboursearch.LinearNNSearch -A \"weka.core.ChebyshevDistance -R first-last\""	ACC	bf	3	0.938	0.071	1225215206227
functions.LibLINEAR_MCC_b_7_1_497	functions.LibLINEAR	-S 1 -C 1.0 -E 0.001 -B 1.0 -Z -L 0.1 -I 1000	MCC	b	7	0.938	0.071	1,226,225,224,215,207,204,73,227
lazy.KStar_AUC_fb_2_1_931	lazy.KStar	-B 20 -M a	AUC	fb	2	0.938	0.071	1,2,4,227
lazy.KStar_FDR_fb_3_1_429	lazy.KStar	-B 20 -M a	FDR	fb	3	0.938	0.072	1,2,8,13,227
lazy.KStar_MCC_f_4_1_438	lazy.KStar	-B 20 -M n	MCC	f	4	0.937	0.074	1,2,3,4,5,227
functions.Logistic_FDR_f_9_1_409	functions.Logistic	-R 1.0E-8 -M -1	FDR	f	9	0.936	0.077	1,2,3,4,5,7,11,28,32,43,227
lazy.KStar_BER_f_4_1_121	lazy.KStar	-B 20 -M m	BER	f	4	0.936	0.075	1,2,3,4,5,227
lazy.IBk_FDR_bf_6_1_467	lazy.IBk	-K 1 -W 0 -A "weka.core.neighboursearch.LinearNNSearch -A \"weka.core.ManhattanDistance -D -R first-last\""	FDR	bf	6	0.936	0.074	1.22622e+21
functions.Logistic_BER_fb_5_1_933	functions.Logistic	-R 1.0E-8 -M -1 -num-decimal-places 4	BER	fb	5	0.936	0.074	1,11,17,21,74,127,227
trees.HoeffdingTree_FDR_fb_3_1_901	trees.HoeffdingTree	-L 2 -S 1 -E 1.0E-7 -H 0.05 -M 0.01 -G 200.0 -N 0.0	FDR	fb	3	0.936	0.073	1,4,46,48,227
lazy.IBk_MCC_f_5_1_478	lazy.IBk	-K 1 -W 0 -A "weka.core.neighboursearch.LinearNNSearch -A \"weka.core.ManhattanDistance -D -R first-last\""	MCC	f	5	0.936	0.076	1,2,3,4,8,11,227
bayes.NaiveBayes_ACC_top75_75_1_326	bayes.NaiveBayes	#NAME?	ACC	top75	75	0.936	0.08	1,2,3,4,5,6,7,8,9,10,11,12,13,14,15,16,17,18,19,20,21,22,23,24,25,26,27,28,29,30,31,32,33,34,35,36,37,38,39,40,41,42,43,44,45,46,47,48,49,50,51,52,53,54,55,56,57,58,59,60,61,62,63,64,65,66,67,68,69,70,71,72,73,74,75,76,227
bayes.NaiveBayes_MCC_fb_4_1_791	bayes.NaiveBayes		MCC	fb	4	0.935	0.082	1,2,4,15,30,227
functions.LibLINEAR_FDR_f_10_1_947	functions.LibLINEAR	-S 1 -C 1.0 -E 0.001 -B 1.0 -Z -L 0.1 -I 1000	FDR	f	10	0.935	0.075	1,2,3,4,5,6,7,11,36,40,43,227
trees.HoeffdingTree_MCC_fb_4_1_326	trees.HoeffdingTree	-L 2 -S 1 -E 1.0E-7 -H 0.05 -M 0.01 -G 200.0 -N 0.0	MCC	fb	4	0.934	0.082	1,2,4,22,31,227
bayes.NaiveBayes_ACC_f_4_1_969	bayes.NaiveBayes		ACC	f	4	0.934	0.078	1,2,4,15,30,227
lazy.KStar_FDR_f_4_1_223	lazy.KStar	-B 20 -M n	FDR	f	4	0.934	0.077	1,2,3,4,5,227
functions.MLPClassifier_ACC_b_8_1_916	functions.MLPClassifier	-N 2 -R 0.01 -O 1.0E-6 -P 1 -E 1 -S 1 -L weka.classifiers.functions.loss.SquaredError -A weka.classifiers.functions.activation.ApproximateSigmoid	ACC	b	8	0.934	0.076	1.22623e+27
functions.Logistic_BER_bf_4_1_771	functions.Logistic	-R 1.0E-8 -M -1	BER	bf	4	0.933	0.048	1225215199195220
functions.Logistic_FDR_fb_4_1_39	functions.Logistic	-R 1.0E-8 -M -1	FDR	fb	4	0.933	0.049	1,5,11,16,41,227
bayes.NaiveBayes_BER_bf_4_1_665	bayes.NaiveBayes	#NAME?	BER	bf	4	0.933	0.078	1225215211199220
functions.MLPClassifier_BER_bf_4_1_992	functions.MLPClassifier	-N 2 -R 0.01 -O 1.0E-6 -P 1 -E 1 -S 1 -L weka.classifiers.functions.loss.SquaredError -A weka.classifiers.functions.activation.ApproximateSigmoid	BER	bf	4	0.932	0.052	1225223215160220
bayes.NaiveBayes_MCC_f_5_1_896	bayes.NaiveBayes		MCC	f	5	0.932	0.08	1,2,4,15,18,30,227
lazy.IBk_FDR_b_7_1_478	lazy.IBk	-K 1 -W 0 -A "weka.core.neighboursearch.LinearNNSearch -A \"weka.core.ManhattanDistance -D -R first-last\""	FDR	b	7	0.932	0.078	1.22622e+24
functions.MultilayerPerceptronCS_AUC_bf_5_0.9667_184	functions.MultilayerPerceptronCS	-L 0.3 -M 0.2 -N 500 -V 0 -S 0 -E 20 -H a	AUC	bf	5	0.931	0.013	1.22522e+18
functions.LibLINEAR_AUC_bf_3_1_584	functions.LibLINEAR	-S 1 -C 1.0 -E 0.001 -B 1.0 -Z -L 0.1 -I 1000	AUC	bf	3	0.931	0.051	1215211179227
trees.LADTree_MCC_bf_2_1_773	trees.LADTree	-B 10	MCC	bf	2	0.931	0.08	1,172,6,227
trees.RandomForest_MCC_top15_15_1_427	trees.RandomForest	-P 100 -I 100 -num-slots 1 -K 0 -M 1.0 -V 0.001 -S 1	MCC	top15	15	0.931	0.08	1,2,3,4,5,6,7,8,9,10,11,12,13,14,15,16,227
lazy.KStar_FDR_f_5_1_254	lazy.KStar	-B 20 -M a	FDR	f	5	0.93	0.082	1,2,3,4,5,8,227
misc.FLR_FDR_bf_5_1_536	misc.FLR	-R 0.5	FDR	bf	5	0.93	0.081	1.22622e+18
trees.NBTree_MCC_top50_50_1_893	trees.NBTree		MCC	top50	50	0.93	0.081	1,2,3,4,5,6,7,8,9,10,11,12,13,14,15,16,17,18,19,20,21,22,23,24,25,26,27,28,29,30,31,32,33,34,35,36,37,38,39,40,41,42,43,44,45,46,47,48,49,50,51,227
lazy.RseslibKnn_FDR_bf_4_1_660	lazy.RseslibKnn	-M 1 -W 2 -K 1 -V 2	FDR	bf	4	0.93	0.081	1215213174150220
misc.HyperPipes_MCC_fb_4_1_767	misc.HyperPipes		MCC	fb	4	0.93	0.082	1,4,8,13,18,227
lazy.KStar_MCC_fb_3_1_297	lazy.KStar	-B 20 -M m	MCC	fb	3	0.929	0.084	1,2,8,13,227
lazy.KStar_BER_fb_3_1_437	lazy.KStar	-B 20 -M m	BER	fb	3	0.929	0.082	1,2,8,13,227
functions.SPegasos_MCC_bf_4_1_477	functions.SPegasos	-F 0 -L 1.0E-4 -E 500 -M	MCC	bf	4	0.928	0.053	1215211180179220
lazy.KStar_ACC_f_4_1_963	lazy.KStar	-B 20 -M a	ACC	f	4	0.928	0.084	1,2,3,4,5,227
lazy.IBk_AUC_b_8_1_691	lazy.IBk	-K 1 -W 0 -A "weka.core.neighboursearch.LinearNNSearch -A \"weka.core.EuclideanDistance -R first-last\""	AUC	b	8	0.928	0.083	1.22623e+27
functions.LibLINEAR_MCC_fb_4_1_236	functions.LibLINEAR	-S 1 -C 1.0 -E 0.001 -B 1.0 -Z -L 0.1 -I 1000	MCC	fb	4	0.928	0.083	1,11,28,51,74,227
functions.MultilayerPerceptron_AUC_fb_5_1_28	functions.MultilayerPerceptron	-L 0.3 -M 0.2 -N 500 -V 0 -S 0 -E 20 -H a	AUC	fb	5	0.928	0.084	1,3,5,8,11,12,227
lazy.KStar_FDR_bf_4_1_821	lazy.KStar	-B 20 -M n	FDR	bf	4	0.928	0.083	1225215148134220
functions.LibLINEAR_ACC_b_8_1_61	functions.LibLINEAR	-S 1 -C 1.0 -E 0.001 -B 1.0 -Z -L 0.1 -I 1000	ACC	b	8	0.928	0.083	1.22623e+27
functions.SPegasos_AUC_fb_5_1_269	functions.SPegasos	-F 0 -L 1.0E-4 -E 500 -M	AUC	fb	5	0.927	0.054	1,2,5,8,11,26,227
lazy.IB1_FDR_bf_5_1_556	lazy.IB1		FDR	bf	5	0.927	0.086	1.22622e+18
trees.HoeffdingTree_ACC_f_4_1_439	trees.HoeffdingTree	-L 2 -S 1 -E 1.0E-7 -H 0.05 -M 0.01 -G 200.0 -N 0.0	ACC	f	4	0.927	0.084	1,2,4,15,22,227
functions.SMO_AUC_bf_6_1_921	functions.SMO	-C 1.0 -L 0.001 -P 1.0E-12 -N 0 -V -1 -W 1 -K "functions.supportVector.NormalizedPolyKernel -C 250007 -E 2.0"	AUC	bf	6	0.927	0.085	1,215,211,197,153,141,96,227
bayes.NaiveBayes_BER_f_5_1_753	bayes.NaiveBayes		BER	f	5	0.926	0.088	1,2,4,15,18,30,227
lazy.IBk_ACC_f_4_1_930	lazy.IBk	-K 1 -W 0 -A "weka.core.neighboursearch.LinearNNSearch -A \"weka.core.ManhattanDistance -D -R first-last\""	ACC	f	4	0.926	0.085	1,2,3,4,8,227
lazy.KStar_ACC_fb_3_1_489	lazy.KStar	-B 20 -M n	ACC	fb	3	0.926	0.086	1,2,8,13,227
lazy.KStar_BER_fb_3_1_186	lazy.KStar	-B 20 -M a	BER	fb	3	0.925	0.088	1,4,6,8,227
bayes.ComplementNaiveBayes_BER_b_6_1_717	bayes.ComplementNaiveBayes	-S 1.0	BER	b	6	0.924	0.094	1.22623e+21
functions.MultilayerPerceptronCS_MCC_bf_5_1_627	functions.MultilayerPerceptronCS	-L 0.3 -M 0.2 -N 500 -V 0 -S 0 -E 20 -H a	MCC	bf	5	0.924	0.088	1.22422e+18
functions.SPegasos_MCC_b_5_1_706	functions.SPegasos	-F 0 -L 1.0E-4 -E 500 -M	MCC	b	5	0.924	0.088	1.22623e+18
bayes.NaiveBayes_BER_top75_75_1_431	bayes.NaiveBayes	#NAME?	BER	top75	75	0.924	0.095	1,2,3,4,5,6,7,8,9,10,11,12,13,14,15,16,17,18,19,20,21,22,23,24,25,26,27,28,29,30,31,32,33,34,35,36,37,38,39,40,41,42,43,44,45,46,47,48,49,50,51,52,53,54,55,56,57,58,59,60,61,62,63,64,65,66,67,68,69,70,71,72,73,74,75,76,227
bayes.NaiveBayes_AUC_top75_75_1_891	bayes.NaiveBayes	#NAME?	AUC	top75	75	0.924	0.095	1,2,3,4,5,6,7,8,9,10,11,12,13,14,15,16,17,18,19,20,21,22,23,24,25,26,27,28,29,30,31,32,33,34,35,36,37,38,39,40,41,42,43,44,45,46,47,48,49,50,51,52,53,54,55,56,57,58,59,60,61,62,63,64,65,66,67,68,69,70,71,72,73,74,75,76,227
bayes.ComplementNaiveBayes_FDR_bf_4_1_623	bayes.ComplementNaiveBayes	-S 1.0	FDR	bf	4	0.923	0.09	1225215210207220
functions.Logistic_BER_fb_4_1_960	functions.Logistic	-R 1.0E-8 -M -1	BER	fb	4	0.923	0.089	1,6,12,55,60,227
lazy.RseslibKnn_MCC_f_5_1_712	lazy.RseslibKnn	-M 1 -W 2 -K 1 -V 2	MCC	f	5	0.923	0.09	1,2,3,8,13,55,227
lazy.IBk_FDR_bf_5_1_910	lazy.IBk	-K 1 -W 0 -A "weka.core.neighboursearch.LinearNNSearch -A \"weka.core.ChebyshevDistance -R first-last\""	FDR	bf	5	0.922	0.09	1.22222e+18
trees.NBTree_FDR_top50_50_1_698	trees.NBTree		FDR	top50	50	0.922	0.095	1,2,3,4,5,6,7,8,9,10,11,12,13,14,15,16,17,18,19,20,21,22,23,24,25,26,27,28,29,30,31,32,33,34,35,36,37,38,39,40,41,42,43,44,45,46,47,48,49,50,51,227
trees.NBTree_AUC_top75_75_1_583	trees.NBTree		AUC	top75	75	0.922	0.106	1,2,3,4,5,6,7,8,9,10,11,12,13,14,15,16,17,18,19,20,21,22,23,24,25,26,27,28,29,30,31,32,33,34,35,36,37,38,39,40,41,42,43,44,45,46,47,48,49,50,51,52,53,54,55,56,57,58,59,60,61,62,63,64,65,66,67,68,69,70,71,72,73,74,75,76,227
functions.SMO_ACC_fb_4_0.9667_974	functions.SMO	-C 1.0 -L 0.001 -P 1.0E-12 -N 0 -V -1 -W 1 -K "functions.supportVector.NormalizedPolyKernel -C 250007 -E 2.0"	ACC	fb	4	0.921	0.016	1,5,28,36,40,227
functions.MultilayerPerceptron_BER_b_9_1_308	functions.MultilayerPerceptron	-L 0.3 -M 0.2 -N 500 -V 0 -S 0 -E 20 -H a	BER	b	9	0.921	0.091	1.22623e+30
trees.NBTree_FDR_top75_75_1_203	trees.NBTree		FDR	top75	75	0.921	0.099	1,2,3,4,5,6,7,8,9,10,11,12,13,14,15,16,17,18,19,20,21,22,23,24,25,26,27,28,29,30,31,32,33,34,35,36,37,38,39,40,41,42,43,44,45,46,47,48,49,50,51,52,53,54,55,56,57,58,59,60,61,62,63,64,65,66,67,68,69,70,71,72,73,74,75,76,227
functions.MultilayerPerceptronCS_ACC_b_8_1_547	functions.MultilayerPerceptronCS	-L 0.3 -M 0.2 -N 500 -V 0 -S 0 -E 20 -H a	ACC	b	8	0.92	0.093	1,226,225,224,223,219,218,215,54,227
lazy.KStar_BER_f_5_1_994	lazy.KStar	-B 20 -M n	BER	f	5	0.92	0.093	1,2,3,4,5,9,227
misc.HyperPipes_ACC_f_6_1_101	misc.HyperPipes		ACC	f	6	0.92	0.094	1,2,3,4,6,8,13,227
functions.Logistic_BER_b_8_1_185	functions.Logistic	-R 1.0E-8 -M -1 -num-decimal-places 4	BER	b	8	0.92	0.092	1.22623e+27
lazy.IB1_BER_bf_5_1_142	lazy.IB1		BER	bf	5	0.92	0.092	1.2242e+18
trees.NBTree_BER_top50_50_1_516	trees.NBTree		BER	top50	50	0.92	0.099	1,2,3,4,5,6,7,8,9,10,11,12,13,14,15,16,17,18,19,20,21,22,23,24,25,26,27,28,29,30,31,32,33,34,35,36,37,38,39,40,41,42,43,44,45,46,47,48,49,50,51,227
trees.NBTree_AUC_top15_15_1_65	trees.NBTree		AUC	top15	15	0.92	0.103	1,2,3,4,5,6,7,8,9,10,11,12,13,14,15,16,227
functions.Logistic_ACC_bf_4_1_150	functions.Logistic	-R 1.0E-8 -M -1 -num-decimal-places 4	ACC	bf	4	0.919	0.063	1,224,215,36,30,227
functions.MultilayerPerceptron_ACC_b_5_1_930	functions.MultilayerPerceptron	-L 0.3 -M 0.2 -N 500 -V 0 -S 0 -E 20 -H a	ACC	b	5	0.919	0.062	1,226,224,222,215,46,227
functions.LibLINEAR_ACC_bf_4_1_140	functions.LibLINEAR	-S 1 -C 1.0 -E 0.001 -B 1.0 -Z -L 0.1 -I 1000	ACC	bf	4	0.919	0.063	1215211179175220
functions.RBFNetwork_MCC_f_4_1_209	functions.RBFNetwork	-B 6 -S 1 -R 1.0E-8 -M -1 -W 0.1	MCC	f	4	0.919	0.064	1,2,3,4,8,227
bayes.NaiveBayes_BER_top50_50_1_266	bayes.NaiveBayes	#NAME?	BER	top50	50	0.919	0.093	1,2,3,4,5,6,7,8,9,10,11,12,13,14,15,16,17,18,19,20,21,22,23,24,25,26,27,28,29,30,31,32,33,34,35,36,37,38,39,40,41,42,43,44,45,46,47,48,49,50,51,227
lazy.IBk_BER_f_4_1_856	lazy.IBk	-K 1 -W 0 -A "weka.core.neighboursearch.LinearNNSearch -A \"weka.core.ManhattanDistance -D -R first-last\""	BER	f	4	0.919	0.093	1,2,3,4,8,227
lazy.RseslibKnn_ACC_fb_3_1_399	lazy.RseslibKnn	-M 1 -W 2 -K 1 -V 2	ACC	fb	3	0.919	0.095	1,4,6,7,227
lazy.LocalKnn_ACC_f_5_1_668	lazy.LocalKnn	-M 1 -W 2 -L 100 -K 1 -V 2	ACC	f	5	0.918	0.063	1,2,3,5,8,24,227
lazy.IBk_BER_f_3_1_51	lazy.IBk	-K 1 -W 0 -A "weka.core.neighboursearch.LinearNNSearch -A \"weka.core.ChebyshevDistance -R first-last\""	BER	f	3	0.918	0.095	1,2,3,107,227
misc.FLR_BER_b_9_1_717	misc.FLR	-R 0.5	BER	b	9	0.918	0.095	1.22623e+30
bayes.NaiveBayes_BER_fb_5_1_637	bayes.NaiveBayes	#NAME?	BER	fb	5	0.918	0.099	1,4,7,12,46,65,227
functions.RBFNetwork_MCC_bf_4_1_628	functions.RBFNetwork	-B 6 -S 1 -R 1.0E-8 -M -1 -W 0.1	MCC	bf	4	0.917	0.064	1225215209199220
misc.VFI_MCC_bf_5_1_816	misc.VFI	-B 0.4	MCC	bf	5	0.917	0.096	1,224,218,101,84,73,227
trees.RandomForest_FDR_fb_3_1_842	trees.RandomForest	-P 100 -I 100 -num-slots 1 -K 0 -M 1.0 -V 0.001 -S 1	FDR	fb	3	0.917	0.096	1,3,4,43,227
trees.NBTree_ACC_top75_75_1_77	trees.NBTree		ACC	top75	75	0.917	0.102	1,2,3,4,5,6,7,8,9,10,11,12,13,14,15,16,17,18,19,20,21,22,23,24,25,26,27,28,29,30,31,32,33,34,35,36,37,38,39,40,41,42,43,44,45,46,47,48,49,50,51,52,53,54,55,56,57,58,59,60,61,62,63,64,65,66,67,68,69,70,71,72,73,74,75,76,227
bayes.NaiveBayes_ACC_b_7_1_342	bayes.NaiveBayes		ACC	b	7	0.916	0.097	1,226,224,218,215,87,76,55,227
lazy.KStar_MCC_bf_6_1_236	lazy.KStar	-B 20 -M m	MCC	bf	6	0.916	0.097	1.22522e+21
bayes.NaiveBayes_ACC_bf_3_1_228	bayes.NaiveBayes	#NAME?	ACC	bf	3	0.916	0.098	1217215199227
bayes.NaiveBayes_AUC_top15_15_1_63	bayes.NaiveBayes	#NAME?	AUC	top15	15	0.916	0.105	1,2,3,4,5,6,7,8,9,10,11,12,13,14,15,16,227
misc.FLR_BER_fb_2_1_761	misc.FLR	-R 0.5	BER	fb	2	0.915	0.066	1,2,4,227
misc.FLR_BER_f_3_1_260	misc.FLR	-R 0.5	BER	f	3	0.915	0.059	1,2,4,30,227
misc.FLR_ACC_bf_5_1_579	misc.FLR	-R 0.5	ACC	bf	5	0.915	0.099	1.22417e+18
trees.NBTree_BER_top75_75_1_853	trees.NBTree		BER	top75	75	0.915	0.101	1,2,3,4,5,6,7,8,9,10,11,12,13,14,15,16,17,18,19,20,21,22,23,24,25,26,27,28,29,30,31,32,33,34,35,36,37,38,39,40,41,42,43,44,45,46,47,48,49,50,51,52,53,54,55,56,57,58,59,60,61,62,63,64,65,66,67,68,69,70,71,72,73,74,75,76,227
lazy.RseslibKnn_FDR_f_5_1_928	lazy.RseslibKnn	-M 1 -W 2 -K 1 -V 2	FDR	f	5	0.914	0.068	1,2,3,4,5,6,227
functions.RBFNetwork_ACC_f_5_1_508	functions.RBFNetwork	-B 6 -S 1 -R 1.0E-8 -M -1 -W 0.1	ACC	f	5	0.914	0.102	1,2,3,4,18,38,227
lazy.IBk_BER_fb_3_1_858	lazy.IBk	-K 1 -W 0 -A "weka.core.neighboursearch.LinearNNSearch -A \"weka.core.ManhattanDistance -D -R first-last\""	BER	fb	3	0.914	0.101	1,3,4,12,227
lazy.IBkLG_FDR_b_6_1_982	lazy.IBkLG		FDR	b	6	0.914	0.07	1.22623e+21
lazy.IBk_BER_fb_3_1_527	lazy.IBk	-K 1 -W 0 -A "weka.core.neighboursearch.LinearNNSearch -A \"weka.core.EuclideanDistance -R first-last\""	BER	fb	3	0.914	0.099	1,2,3,130,227
bayes.NaiveBayes_FDR_top15_15_1_574	bayes.NaiveBayes	#NAME?	FDR	top15	15	0.914	0.106	1,2,3,4,5,6,7,8,9,10,11,12,13,14,15,16,227
trees.NBTree_ACC_top15_15_1_616	trees.NBTree		ACC	top15	15	0.914	0.107	1,2,3,4,5,6,7,8,9,10,11,12,13,14,15,16,227
functions.SPegasos_FDR_f_9_1_837	functions.SPegasos	-F 0 -L 1.0E-4 -E 500	FDR	f	9	0.913	0.069	1,2,4,5,7,8,10,11,54,89,227
lazy.KStar_ACC_top5_5_1_724	lazy.KStar	-B 20 -M a	ACC	top5	5	0.913	0.069	1,2,3,4,5,6,227
trees.RandomForest_FDR_bf_3_1_33	trees.RandomForest	-I 25 -K 0 -S 1	FDR	bf	3	0.913	0.068	1212199198227
lazy.IBk_FDR_f_4_1_968	lazy.IBk	-K 1 -W 0 -A "weka.core.neighboursearch.LinearNNSearch -A \"weka.core.ManhattanDistance -D -R first-last\""	FDR	f	4	0.913	0.101	1,2,3,4,8,227
lazy.KStar_FDR_top5_5_1_964	lazy.KStar	-B 20 -M a	FDR	top5	5	0.912	0.071	1,2,3,4,5,6,227
lazy.LocalKnn_BER_f_4_1_474	lazy.LocalKnn	-M 1 -W 2 -L 100 -K 1 -V 2	BER	f	4	0.912	0.102	1,2,3,4,5,227
lazy.IBkLG_BER_f_6_1_736	lazy.IBkLG		BER	f	6	0.912	0.101	1,2,3,5,7,43,61,227
lazy.IBk_ACC_f_3_1_590	lazy.IBk	-K 1 -W 0 -A "weka.core.neighboursearch.LinearNNSearch -A \"weka.core.ChebyshevDistance -R first-last\""	ACC	f	3	0.912	0.102	1,2,3,107,227
lazy.KStar_MCC_fb_3_1_101	lazy.KStar	-B 20 -M a	MCC	fb	3	0.912	0.102	1,4,6,13,227
functions.SPegasos_MCC_b_6_1_411	functions.SPegasos	-F 0 -L 1.0E-4 -E 500	MCC	b	6	0.912	0.102	1.22623e+21
trees.NBTree_MCC_top75_75_1_636	trees.NBTree		MCC	top75	75	0.912	0.111	1,2,3,4,5,6,7,8,9,10,11,12,13,14,15,16,17,18,19,20,21,22,23,24,25,26,27,28,29,30,31,32,33,34,35,36,37,38,39,40,41,42,43,44,45,46,47,48,49,50,51,52,53,54,55,56,57,58,59,60,61,62,63,64,65,66,67,68,69,70,71,72,73,74,75,76,227
bayes.NaiveBayes_MCC_bf_4_1_277	bayes.NaiveBayes		MCC	bf	4	0.911	0.076	1215200199194220
lazy.KStar_ACC_top5_5_1_967	lazy.KStar	-B 20 -M m	ACC	top5	5	0.911	0.072	1,2,3,4,5,6,227
trees.RandomForest_MCC_top15_15_1_95	trees.RandomForest	-I 50 -K 0 -S 1	MCC	top15	15	0.911	0.07	1,2,3,4,5,6,7,8,9,10,11,12,13,14,15,16,227
lazy.RseslibKnn_AUC_f_5_1_875	lazy.RseslibKnn	-M 1 -W 2 -K 1 -V 2	AUC	f	5	0.911	0.102	1,2,3,4,5,10,227
misc.FLR_FDR_b_8_1_55	misc.FLR	-R 0.5	FDR	b	8	0.911	0.103	1.22623e+27
bayes.NaiveBayes_MCC_bf_3_1_580	bayes.NaiveBayes	#NAME?	MCC	bf	3	0.911	0.11	1217215199227
trees.NBTree_FDR_top15_15_1_323	trees.NBTree		FDR	top15	15	0.911	0.118	1,2,3,4,5,6,7,8,9,10,11,12,13,14,15,16,227
functions.MultilayerPerceptron_AUC_bf_6_0.9667_746	functions.MultilayerPerceptron	-L 0.3 -M 0.2 -N 500 -V 0 -S 0 -E 20 -H a	AUC	bf	6	0.91	0.029	1.22122e+21
bayes.NaiveBayes_FDR_b_11_1_31	bayes.NaiveBayes		FDR	b	11	0.91	0.109	1,226,224,222,218,125,110,87,81,77,55,34,227
lazy.KStar_MCC_top5_5_1_805	lazy.KStar	-B 20 -M n	MCC	top5	5	0.91	0.072	1,2,3,4,5,6,227
misc.FLR_AUC_f_3_1_733	misc.FLR	-R 0.5	AUC	f	3	0.91	0.072	1,2,3,4,227
trees.HoeffdingTree_ACC_fb_4_1_665	trees.HoeffdingTree	-L 2 -S 1 -E 1.0E-7 -H 0.05 -M 0.01 -G 200.0 -N 0.0	ACC	fb	4	0.91	0.105	1,2,4,15,23,227
misc.FLR_ACC_b_9_1_640	misc.FLR	-R 0.5	ACC	b	9	0.91	0.104	1.22623e+30
lazy.IBk_ACC_bf_6_1_976	lazy.IBk	-K 1 -W 0 -A "weka.core.neighboursearch.LinearNNSearch -A \"weka.core.ManhattanDistance -D -R first-last\""	ACC	bf	6	0.91	0.104	1,226,223,217,202,59,57,227
misc.HyperPipes_FDR_top15_15_1_173	misc.HyperPipes		FDR	top15	15	0.91	0.104	1,2,3,4,5,6,7,8,9,10,11,12,13,14,15,16,227
misc.HyperPipes_AUC_fb_5_1_230	misc.HyperPipes		AUC	fb	5	0.91	0.105	1,7,8,12,13,28,227
trees.LADTree_FDR_fb_2_0.9667_705	trees.LADTree	-B 10	FDR	fb	2	0.909	0.032	1,6,51,227
functions.RBFNetwork_MCC_fb_3_1_774	functions.RBFNetwork	-B 5 -S 1 -R 1.0E-8 -M -1 -W 0.1	MCC	fb	3	0.909	0.061	1,2,3,107,227
trees.RandomForest_BER_top15_15_1_838	trees.RandomForest	-P 100 -I 100 -num-slots 1 -K 0 -M 1.0 -V 0.001 -S 1	BER	top15	15	0.909	0.073	1,2,3,4,5,6,7,8,9,10,11,12,13,14,15,16,227
lazy.RseslibKnn_ACC_f_4_1_642	lazy.RseslibKnn	-M 1 -W 2 -K 1 -V 2	ACC	f	4	0.909	0.107	1,2,3,4,5,227
lazy.KStar_AUC_top5_5_1_699	lazy.KStar	-B 20 -M n	AUC	top5	5	0.909	0.072	1,2,3,4,5,6,227
trees.RandomForest_BER_top15_15_0.9667_776	trees.RandomForest	-I 50 -K 0 -S 1	BER	top15	15	0.909	0.074	1,2,3,4,5,6,7,8,9,10,11,12,13,14,15,16,227
functions.SPegasos_AUC_fb_7_1_693	functions.SPegasos	-F 0 -L 1.0E-4 -E 500	AUC	fb	7	0.909	0.105	1,2,5,7,9,134,185,192,227
bayes.NaiveBayes_MCC_bf_3_1_501	bayes.NaiveBayes	#NAME?	MCC	bf	3	0.909	0.106	1,215,109,74,227
bayes.NaiveBayes_ACC_top15_15_1_505	bayes.NaiveBayes	#NAME?	ACC	top15	15	0.909	0.118	1,2,3,4,5,6,7,8,9,10,11,12,13,14,15,16,227
lazy.IBkLG_AUC_fb_2_0.9667_895	lazy.IBkLG		AUC	fb	2	0.908	0.031	1,2,8,227
functions.RBFNetwork_AUC_top5_5_1_59	functions.RBFNetwork	-B 6 -S 1 -R 1.0E-8 -M -1 -W 0.1	AUC	top5	5	0.908	0.107	1,2,3,4,5,6,227
bayes.NaiveBayes_AUC_top50_50_1_58	bayes.NaiveBayes	#NAME?	AUC	top50	50	0.908	0.108	1,2,3,4,5,6,7,8,9,10,11,12,13,14,15,16,17,18,19,20,21,22,23,24,25,26,27,28,29,30,31,32,33,34,35,36,37,38,39,40,41,42,43,44,45,46,47,48,49,50,51,227
trees.NBTree_AUC_top50_50_1_912	trees.NBTree		AUC	top50	50	0.908	0.109	1,2,3,4,5,6,7,8,9,10,11,12,13,14,15,16,17,18,19,20,21,22,23,24,25,26,27,28,29,30,31,32,33,34,35,36,37,38,39,40,41,42,43,44,45,46,47,48,49,50,51,227
trees.NBTree_MCC_top15_15_1_85	trees.NBTree		MCC	top15	15	0.908	0.118	1,2,3,4,5,6,7,8,9,10,11,12,13,14,15,16,227
functions.MultilayerPerceptron_MCC_fb_3_0.9667_554	functions.MultilayerPerceptron	-L 0.3 -M 0.2 -N 500 -V 0 -S 0 -E 20 -H a	MCC	fb	3	0.907	0.033	1,2,5,8,227
functions.SPegasos_BER_bf_5_1_987	functions.SPegasos	-F 0 -L 1.0E-4 -E 500	BER	bf	5	0.907	0.077	1.22522e+18
bayes.ComplementNaiveBayes_AUC_bf_5_1_493	bayes.ComplementNaiveBayes	-S 1.0	AUC	bf	5	0.907	0.111	1.22522e+18
lazy.KStar_MCC_top5_5_1_714	lazy.KStar	-B 20 -M a	MCC	top5	5	0.907	0.075	1,2,3,4,5,6,227
lazy.KStar_ACC_f_4_1_341	lazy.KStar	-B 20 -M m	ACC	f	4	0.907	0.075	1,2,3,5,10,227
functions.LibLINEAR_BER_bf_7_1_684	functions.LibLINEAR	-S 1 -C 1.0 -E 0.001 -B 1.0 -L 0.1 -I 1000	BER	bf	7	0.906	0.076	1,217,127,104,93,64,55,48,227
functions.MLPClassifier_FDR_b_7_1_620	functions.MLPClassifier	-N 2 -R 0.01 -O 1.0E-6 -P 1 -E 1 -S 1 -L weka.classifiers.functions.loss.SquaredError -A weka.classifiers.functions.activation.ApproximateSigmoid	FDR	b	7	0.906	0.109	1,226,225,224,219,136,36,30,227
bayes.NaiveBayes_FDR_b_6_1_675	bayes.NaiveBayes	#NAME?	FDR	b	6	0.906	0.109	1.22623e+21
bayes.NaiveBayes_BER_b_14_1_109	bayes.NaiveBayes		BER	b	14	0.906	0.109	1,226,225,224,222,220,217,205,202,200,191,147,104,102,87,227
lazy.IBk_AUC_b_12_1_32	lazy.IBk	-K 1 -W 0 -A "weka.core.neighboursearch.LinearNNSearch -A \"weka.core.ChebyshevDistance -R first-last\""	AUC	b	12	0.906	0.11	1.22623e+39
functions.MultilayerPerceptron_ACC_bf_4_0.9667_643	functions.MultilayerPerceptron	-L 0.3 -M 0.2 -N 500 -V 0 -S 0 -E 20 -H a	ACC	bf	4	0.905	0.035	1,224,215,201,36,227
lazy.LocalKnn_AUC_f_5_1_559	lazy.LocalKnn	-M 1 -W 2 -L 100 -K 1 -V 2	AUC	f	5	0.905	0.079	1,2,3,5,7,107,227
trees.HoeffdingTree_AUC_fb_4_0.9667_851	trees.HoeffdingTree	-L 2 -S 1 -E 1.0E-7 -H 0.05 -M 0.01 -G 200.0 -N 0.0	AUC	fb	4	0.905	0.078	1,2,11,12,13,227
lazy.IBk_ACC_b_5_1_435	lazy.IBk	-K 1 -W 0 -A "weka.core.neighboursearch.LinearNNSearch -A \"weka.core.EuclideanDistance -R first-last\""	ACC	b	5	0.905	0.11	1.22623e+18
functions.SPegasos_AUC_f_8_1_545	functions.SPegasos	-F 0 -L 1.0E-4 -E 500 -M	AUC	f	8	0.905	0.11	1,2,3,5,11,12,51,74,83,227
bayes.NaiveBayes_BER_f_6_1_423	bayes.NaiveBayes	#NAME?	BER	f	6	0.905	0.111	1,2,3,4,15,17,28,227
trees.NBTree_BER_top15_15_1_354	trees.NBTree		BER	top15	15	0.905	0.121	1,2,3,4,5,6,7,8,9,10,11,12,13,14,15,16,227
bayes.NaiveBayes_AUC_bf_5_0.9667_223	bayes.NaiveBayes		AUC	bf	5	0.904	0.042	1.21521e+18
functions.SMO_ACC_b_6_0.9667_682	functions.SMO	-C 1.0 -L 0.001 -P 1.0E-12 -N 0 -V -1 -W 1 -K "functions.supportVector.PolyKernel -C 250007 -E 1.0"	ACC	b	6	0.904	0.038	1,226,225,224,215,102,93,227
misc.VFI_ACC_fb_2_0.9667_240	misc.VFI	-B 0.4	ACC	fb	2	0.904	0.037	1,2,8,227
lazy.KStar_BER_top5_5_1_457	lazy.KStar	-B 20 -M m	BER	top5	5	0.904	0.08	1,2,3,4,5,6,227
functions.SPegasos_BER_fb_5_1_360	functions.SPegasos	-F 0 -L 1.0E-4 -E 500 -M	BER	fb	5	0.904	0.078	1,5,6,11,22,125,227
bayes.NaiveBayes_ACC_top50_50_0.9667_678	bayes.NaiveBayes	#NAME?	ACC	top50	50	0.904	0.079	1,2,3,4,5,6,7,8,9,10,11,12,13,14,15,16,17,18,19,20,21,22,23,24,25,26,27,28,29,30,31,32,33,34,35,36,37,38,39,40,41,42,43,44,45,46,47,48,49,50,51,227
misc.HyperPipes_MCC_top15_15_1_757	misc.HyperPipes		MCC	top15	15	0.904	0.111	1,2,3,4,5,6,7,8,9,10,11,12,13,14,15,16,227
bayes.NaiveBayes_MCC_top75_75_0.9667_213	bayes.NaiveBayes	#NAME?	MCC	top75	75	0.904	0.086	1,2,3,4,5,6,7,8,9,10,11,12,13,14,15,16,17,18,19,20,21,22,23,24,25,26,27,28,29,30,31,32,33,34,35,36,37,38,39,40,41,42,43,44,45,46,47,48,49,50,51,52,53,54,55,56,57,58,59,60,61,62,63,64,65,66,67,68,69,70,71,72,73,74,75,76,227
functions.SPegasos_AUC_b_7_1_856	functions.SPegasos	-F 0 -L 1.0E-4 -E 500 -M	AUC	b	7	0.904	0.112	1.22623e+24
lazy.IB1_BER_f_4_1_780	lazy.IB1		BER	f	4	0.904	0.111	1,2,3,8,10,227
bayes.NaiveBayes_FDR_f_5_1_505	bayes.NaiveBayes	#NAME?	FDR	f	5	0.903	0.112	1,2,3,4,5,13,227
trees.NBTree_ACC_b_8_1_388	trees.NBTree		ACC	b	8	0.903	0.112	1,226,225,224,215,209,107,74,66,227
lazy.KStar_FDR_top5_5_1_690	lazy.KStar	-B 20 -M m	FDR	top5	5	0.902	0.083	1,2,3,4,5,6,227
functions.SPegasos_FDR_fb_4_1_883	functions.SPegasos	-F 0 -L 1.0E-4 -E 500 -M	FDR	fb	4	0.902	0.08	1,5,11,12,156,227
misc.VFI_ACC_b_10_1_91	misc.VFI	-B 0.6	ACC	b	10	0.902	0.08	1,226,225,224,223,217,215,211,101,96,21,227
functions.Logistic_MCC_bf_5_1_69	functions.Logistic	-R 1.0E-8 -M -1 -num-decimal-places 4	MCC	bf	5	0.902	0.08	1.22422e+18
trees.RandomForest_ACC_fb_3_1_527	trees.RandomForest	-P 100 -I 100 -num-slots 1 -K 0 -M 1.0 -V 0.001 -S 1	ACC	fb	3	0.902	0.081	1,3,4,92,227
functions.Logistic_AUC_fb_4_1_56	functions.Logistic	-R 1.0E-8 -M -1	AUC	fb	4	0.902	0.082	1,5,11,37,41,227
functions.SPegasos_BER_f_9_1_868	functions.SPegasos	-F 0 -L 1.0E-4 -E 500 -M	BER	f	9	0.902	0.082	1,2,3,5,7,11,43,44,57,59,227
lazy.IBk_FDR_fb_3_1_922	lazy.IBk	-K 1 -W 0 -A "weka.core.neighboursearch.LinearNNSearch -A \"weka.core.ManhattanDistance -D -R first-last\""	FDR	fb	3	0.902	0.114	1,3,4,12,227
lazy.IBkLG_BER_b_5_1_661	lazy.IBkLG		BER	b	5	0.902	0.113	1.22623e+18
lazy.RseslibKnn_BER_bf_6_1_999	lazy.RseslibKnn	-M 1 -W 2 -K 1 -V 2	BER	bf	6	0.902	0.114	1.22622e+21
trees.HoeffdingTree_MCC_b_9_1_132	trees.HoeffdingTree	-L 2 -S 1 -E 1.0E-7 -H 0.05 -M 0.01 -G 200.0 -N 0.0	MCC	b	9	0.902	0.113	1,226,225,224,220,217,215,207,202,87,227
lazy.RseslibKnn_BER_f_4_1_552	lazy.RseslibKnn	-M 1 -W 2 -K 1 -V 2	BER	f	4	0.902	0.118	1,2,3,8,26,227
bayes.NaiveBayes_MCC_top15_15_1_339	bayes.NaiveBayes	#NAME?	MCC	top15	15	0.902	0.125	1,2,3,4,5,6,7,8,9,10,11,12,13,14,15,16,227
functions.Logistic_MCC_bf_5_1_372	functions.Logistic	-R 1.0E-8 -M -1	MCC	bf	5	0.901	0.069	1.22222e+18
functions.RBFClassifier_AUC_f_3_0.9667_522	functions.RBFClassifier	-N 2 -R 0.01 -L 1.0E-6 -C 2 -P 1 -E 1 -S 1	AUC	f	3	0.901	0.04	1,2,6,30,227
functions.MultilayerPerceptron_BER_fb_3_0.9667_986	functions.MultilayerPerceptron	-L 0.3 -M 0.2 -N 500 -V 0 -S 0 -E 20 -H a	BER	fb	3	0.901	0.039	1,2,5,60,227
misc.VFI_BER_b_9_1_920	misc.VFI	-B 0.5	BER	b	9	0.901	0.115	1.22623e+30
functions.MultilayerPerceptron_FDR_fb_3_0.9667_838	functions.MultilayerPerceptron	-L 0.3 -M 0.2 -N 500 -V 0 -S 0 -E 20 -H a	FDR	fb	3	0.9	0.041	1,2,5,8,227
functions.Logistic_ACC_bf_4_1_347	functions.Logistic	-R 1.0E-8 -M -1	ACC	bf	4	0.9	0.117	1217215212205220
bayes.NaiveBayes_FDR_top50_50_0.9667_743	bayes.NaiveBayes	#NAME?	FDR	top50	50	0.9	0.093	1,2,3,4,5,6,7,8,9,10,11,12,13,14,15,16,17,18,19,20,21,22,23,24,25,26,27,28,29,30,31,32,33,34,35,36,37,38,39,40,41,42,43,44,45,46,47,48,49,50,51,227
bayes.NaiveBayes_FDR_top75_75_0.9667_192	bayes.NaiveBayes	#NAME?	FDR	top75	75	0.9	0.095	1,2,3,4,5,6,7,8,9,10,11,12,13,14,15,16,17,18,19,20,21,22,23,24,25,26,27,28,29,30,31,32,33,34,35,36,37,38,39,40,41,42,43,44,45,46,47,48,49,50,51,52,53,54,55,56,57,58,59,60,61,62,63,64,65,66,67,68,69,70,71,72,73,74,75,76,227
lazy.IBk_MCC_fb_3_1_230	lazy.IBk	-K 1 -W 0 -A "weka.core.neighboursearch.LinearNNSearch -A \"weka.core.ManhattanDistance -D -R first-last\""	MCC	fb	3	0.9	0.117	1,3,4,30,227
bayes.NaiveBayes_BER_b_6_1_261	bayes.NaiveBayes	#NAME?	BER	b	6	0.9	0.123	1,226,224,215,187,164,74,227
functions.MultilayerPerceptronCS_MCC_fb_3_0.9667_788	functions.MultilayerPerceptronCS	-L 0.3 -M 0.2 -N 500 -V 0 -S 0 -E 20 -H a	MCC	fb	3	0.899	0.042	1,2,5,8,227
misc.FLR_ACC_top15_15_1_716	misc.FLR	-R 0.5	ACC	top15	15	0.899	0.118	1,2,3,4,5,6,7,8,9,10,11,12,13,14,15,16,227
lazy.IBk_FDR_bf_4_1_140	lazy.IBk	-K 1 -W 0 -A "weka.core.neighboursearch.LinearNNSearch -A \"weka.core.EuclideanDistance -R first-last\""	FDR	bf	4	0.899	0.117	1224223217201220
lazy.IBk_ACC_b_8_1_488	lazy.IBk	-K 1 -W 0 -A "weka.core.neighboursearch.LinearNNSearch -A \"weka.core.ManhattanDistance -D -R first-last\""	ACC	b	8	0.899	0.118	1,226,225,223,222,205,199,198,9,227
bayes.NaiveBayes_BER_top15_15_1_34	bayes.NaiveBayes	#NAME?	BER	top15	15	0.899	0.127	1,2,3,4,5,6,7,8,9,10,11,12,13,14,15,16,227
functions.MultilayerPerceptron_ACC_fb_3_0.9667_179	functions.MultilayerPerceptron	-L 0.3 -M 0.2 -N 500 -V 0 -S 0 -E 20 -H a	ACC	fb	3	0.898	0.046	1,2,5,8,227
trees.HoeffdingTree_MCC_f_3_1_72	trees.HoeffdingTree	-L 2 -S 1 -E 1.0E-7 -H 0.05 -M 0.01 -G 200.0 -N 0.0	MCC	f	3	0.898	0.07	1,2,4,15,227
trees.RandomForest_FDR_b_6_1_94	trees.RandomForest	-P 100 -I 100 -num-slots 1 -K 0 -M 1.0 -V 0.001 -S 1	FDR	b	6	0.898	0.085	1,226,225,218,215,214,42,227
functions.SPegasos_MCC_fb_5_1_226	functions.SPegasos	-F 0 -L 1.0E-4 -E 500 -M	MCC	fb	5	0.898	0.085	1,5,6,11,22,178,227
functions.RBFNetwork_FDR_f_4_1_219	functions.RBFNetwork	-B 2 -S 1 -R 1.0E-8 -M -1 -W 0.1	FDR	f	4	0.898	0.118	1,2,3,4,8,227
functions.Logistic_MCC_b_10_1_467	functions.Logistic	-R 1.0E-8 -M -1	MCC	b	10	0.897	0.087	1.22623e+33
misc.HyperPipes_ACC_top15_15_1_494	misc.HyperPipes		ACC	top15	15	0.897	0.12	1,2,3,4,5,6,7,8,9,10,11,12,13,14,15,16,227
functions.SMO_MCC_b_9_1_152	functions.SMO	-C 1.0 -L 0.001 -P 1.0E-12 -N 0 -V -1 -W 1 -K "functions.supportVector.PolyKernel -C 250007 -E 1.0"	MCC	b	9	0.897	0.087	1,226,224,218,215,211,207,201,73,71,227
trees.NBTree_ACC_top50_50_0.9667_358	trees.NBTree		ACC	top50	50	0.897	0.089	1,2,3,4,5,6,7,8,9,10,11,12,13,14,15,16,17,18,19,20,21,22,23,24,25,26,27,28,29,30,31,32,33,34,35,36,37,38,39,40,41,42,43,44,45,46,47,48,49,50,51,227
trees.RandomForest_FDR_top15_15_1_148	trees.RandomForest	-P 100 -I 100 -num-slots 1 -K 0 -M 1.0 -V 0.001 -S 1	FDR	top15	15	0.897	0.088	1,2,3,4,5,6,7,8,9,10,11,12,13,14,15,16,227
bayes.NaiveBayes_MCC_top50_50_0.9667_700	bayes.NaiveBayes	#NAME?	MCC	top50	50	0.897	0.097	1,2,3,4,5,6,7,8,9,10,11,12,13,14,15,16,17,18,19,20,21,22,23,24,25,26,27,28,29,30,31,32,33,34,35,36,37,38,39,40,41,42,43,44,45,46,47,48,49,50,51,227
functions.MultilayerPerceptronCS_ACC_fb_3_0.9667_698	functions.MultilayerPerceptronCS	-L 0.3 -M 0.2 -N 500 -V 0 -S 0 -E 20 -H a	ACC	fb	3	0.896	0.046	1,2,5,8,227
lazy.LocalKnn_FDR_top5_5_0.9667_383	lazy.LocalKnn	-M 1 -W 2 -L 100 -K 1 -V 2	FDR	top5	5	0.896	0.045	1,2,3,4,5,6,227
trees.RandomForest_FDR_f_5_0.9667_729	trees.RandomForest	-P 100 -I 100 -num-slots 1 -K 0 -M 1.0 -V 0.001 -S 1	FDR	f	5	0.896	0.046	1,2,3,4,5,74,227
functions.SimpleLogistic_MCC_f_8_1_940	functions.SimpleLogistic	-I 0 -M 500 -H 50 -W 0.0 -A	MCC	f	8	0.896	0.088	1,2,3,5,11,29,39,51,96,227
functions.SMO_FDR_f_10_1_231	functions.SMO	-C 1.0 -L 0.001 -P 1.0E-12 -N 0 -V -1 -W 1 -K "functions.supportVector.PolyKernel -C 250007 -E 1.0"	FDR	f	10	0.896	0.121	1,2,5,6,11,15,16,17,23,51,151,227
lazy.IBk_FDR_f_3_1_445	lazy.IBk	-K 1 -W 0 -A "weka.core.neighboursearch.LinearNNSearch -A \"weka.core.ChebyshevDistance -R first-last\""	FDR	f	3	0.896	0.121	1,2,3,107,227
functions.SMO_FDR_b_7_0.9667_450	functions.SMO	-C 1.0 -L 0.001 -P 1.0E-12 -N 0 -V -1 -W 1 -K "functions.supportVector.PolyKernel -C 250007 -E 1.0"	FDR	b	7	0.895	0.047	1.22623e+24
misc.VFI_AUC_top1_1_0.9667_717	misc.VFI	-B 0.6	AUC	top1	1	0.895	0.048	1,2,227
functions.MultilayerPerceptronCS_BER_fb_3_0.9667_976	functions.MultilayerPerceptronCS	-L 0.3 -M 0.2 -N 500 -V 0 -S 0 -E 20 -H a	BER	fb	3	0.895	0.047	1,2,5,8,227
lazy.KStar_MCC_top5_5_0.9667_840	lazy.KStar	-B 20 -M m	MCC	top5	5	0.895	0.047	1,2,3,4,5,6,227
misc.HyperPipes_FDR_fb_5_1_952	misc.HyperPipes		FDR	fb	5	0.895	0.089	1,4,8,11,21,29,227
trees.RandomForest_MCC_b_7_1_393	trees.RandomForest	-P 100 -I 100 -num-slots 1 -K 0 -M 1.0 -V 0.001 -S 1	MCC	b	7	0.895	0.088	1,226,225,223,222,215,210,95,227
functions.SimpleLogistic_ACC_bf_3_0.9667_619	functions.SimpleLogistic	-I 0 -P -M 500 -H 50 -W 0.0 -A	ACC	bf	3	0.895	0.056	1225215130227
lazy.LWL_FDR_fb_4_1_702	lazy.LWL	-U 0 -K -1 -A "weka.core.neighboursearch.LinearNNSearch -A \"weka.core.EuclideanDistance -R first-last\"" -W weka.classifiers.trees.DecisionStump	FDR	fb	4	0.894	0.089	1,2,5,164,170,227
misc.FLR_AUC_b_10_1_239	misc.FLR	-R 0.5	AUC	b	10	0.894	0.089	1.22623e+33
lazy.RseslibKnn_AUC_fb_2_1_846	lazy.RseslibKnn	-M 1 -W 2 -K 1 -V 2	AUC	fb	2	0.894	0.123	1,4,71,227
functions.MultilayerPerceptronCS_AUC_f_7_1_60	functions.MultilayerPerceptronCS	-L 0.3 -M 0.2 -N 500 -V 0 -S 0 -E 20 -H a	AUC	f	7	0.894	0.122	1,2,3,9,10,11,22,43,227
lazy.IBk_ACC_fb_3_1_666	lazy.IBk	-K 1 -W 0 -A "weka.core.neighboursearch.LinearNNSearch -A \"weka.core.ManhattanDistance -D -R first-last\""	ACC	fb	3	0.894	0.122	1,3,4,30,227
trees.NBTree_AUC_bf_3_1_777	trees.NBTree		AUC	bf	3	0.894	0.133	1215177164227
bayes.NaiveBayes_FDR_bf_3_1_361	bayes.NaiveBayes	#NAME?	FDR	bf	3	0.894	0.137	1215177164227
misc.VFI_AUC_top1_1_0.9667_708	misc.VFI	-B 0.3	AUC	top1	1	0.893	0.049	1,2,227
lazy.KStar_BER_top5_5_0.9667_631	lazy.KStar	-B 20 -M n	BER	top5	5	0.893	0.05	1,2,3,4,5,6,227
lazy.RseslibKnn_AUC_top5_5_0.9667_481	lazy.RseslibKnn	-M 1 -W 2 -K 1 -V 2	AUC	top5	5	0.893	0.052	1,2,3,4,5,6,227
trees.RandomForest_ACC_fb_3_1_564	trees.RandomForest	-I 25 -K 0 -S 1	ACC	fb	3	0.893	0.09	1,4,6,107,227
lazy.IBk_MCC_b_7_1_941	lazy.IBk	-K 1 -W 0 -A "weka.core.neighboursearch.LinearNNSearch -A \"weka.core.EuclideanDistance -R first-last\""	MCC	b	7	0.893	0.123	1.22622e+24
lazy.IB1_ACC_f_4_1_907	lazy.IB1		ACC	f	4	0.893	0.124	1,2,3,8,10,227
bayes.NaiveBayes_MCC_b_8_1_709	bayes.NaiveBayes	#NAME?	MCC	b	8	0.893	0.098	1,226,225,224,215,212,181,141,51,227
misc.FLR_FDR_top15_15_1_528	misc.FLR	-R 0.5	FDR	top15	15	0.893	0.094	1,2,3,4,5,6,7,8,9,10,11,12,13,14,15,16,227
lazy.IB1_FDR_b_8_1_669	lazy.IB1		FDR	b	8	0.893	0.123	1.22623e+27
lazy.KStar_MCC_fb_4_1_562	lazy.KStar	-B 20 -M n	MCC	fb	4	0.893	0.123	1,3,4,10,12,227
bayes.NaiveBayes_BER_top50_50_1_265	bayes.NaiveBayes	#NAME?	BER	top50	50	0.893	0.125	1,2,3,4,5,6,7,8,9,10,11,12,13,14,15,16,17,18,19,20,21,22,23,24,25,26,27,28,29,30,31,32,33,34,35,36,37,38,39,40,41,42,43,44,45,46,47,48,49,50,51,227
lazy.IB1_AUC_bf_5_1_83	lazy.IB1		AUC	bf	5	0.893	0.126	1,225,201,192,190,99,227
functions.MultilayerPerceptronCS_FDR_fb_3_0.9667_805	functions.MultilayerPerceptronCS	-L 0.3 -M 0.2 -N 500 -V 0 -S 0 -E 20 -H a	FDR	fb	3	0.892	0.05	1,2,5,8,227
bayes.NaiveBayes_ACC_fb_3_1_526	bayes.NaiveBayes		ACC	fb	3	0.892	0.073	1,2,4,15,227
trees.RandomForest_BER_fb_3_1_867	trees.RandomForest	-I 50 -K 0 -S 1	BER	fb	3	0.892	0.093	1,3,4,16,227
lazy.LocalKnn_MCC_fb_2_1_727	lazy.LocalKnn	-M 1 -W 2 -L 100 -K 1 -V 2	MCC	fb	2	0.892	0.091	1,4,20,227
functions.MultilayerPerceptron_BER_bf_6_1_428	functions.MultilayerPerceptron	-L 0.3 -M 0.2 -N 500 -V 0 -S 0 -E 20 -H a	BER	bf	6	0.892	0.125	1,224,220,215,172,164,92,227
trees.RandomForest_ACC_f_5_1_172	trees.RandomForest	-I 25 -K 0 -S 1	ACC	f	5	0.891	0.092	1,2,3,4,5,25,227
functions.MLPClassifier_MCC_b_8_1_351	functions.MLPClassifier	-N 2 -R 0.01 -O 1.0E-6 -P 1 -E 1 -S 1 -L weka.classifiers.functions.loss.SquaredError -A weka.classifiers.functions.activation.ApproximateSigmoid	MCC	b	8	0.891	0.092	1.22623e+27
trees.RandomForest_ACC_top15_15_1_656	trees.RandomForest	-I 25 -K 0 -S 1	ACC	top15	15	0.891	0.094	1,2,3,4,5,6,7,8,9,10,11,12,13,14,15,16,227
misc.HyperPipes_AUC_top15_15_0.9667_953	misc.HyperPipes		AUC	top15	15	0.891	0.092	1,2,3,4,5,6,7,8,9,10,11,12,13,14,15,16,227
trees.RandomForest_ACC_top15_15_1_841	trees.RandomForest	-I 50 -K 0 -S 1	ACC	top15	15	0.891	0.092	1,2,3,4,5,6,7,8,9,10,11,12,13,14,15,16,227
trees.RandomForest_ACC_f_3_1_696	trees.RandomForest	-I 50 -K 0 -S 1	ACC	f	3	0.891	0.093	1,2,3,4,227
misc.FLR_FDR_f_6_1_498	misc.FLR	-R 0.5	FDR	f	6	0.891	0.093	1,2,3,4,12,13,24,227
trees.RandomForest_AUC_top15_15_1_583	trees.RandomForest	-I 25 -K 0 -S 1	AUC	top15	15	0.891	0.094	1,2,3,4,5,6,7,8,9,10,11,12,13,14,15,16,227
misc.HyperPipes_MCC_f_6_1_942	misc.HyperPipes		MCC	f	6	0.891	0.126	1,2,3,4,6,8,13,227
lazy.IBkLG_ACC_b_5_1_704	lazy.IBkLG		ACC	b	5	0.891	0.125	1.22623e+18
bayes.NaiveBayes_BER_f_5_1_958	bayes.NaiveBayes	#NAME?	BER	f	5	0.891	0.137	1,2,3,6,11,107,227
functions.RBFNetwork_ACC_fb_3_1_427	functions.RBFNetwork	-B 2 -S 1 -R 1.0E-8 -M -1 -W 0.1	ACC	fb	3	0.89	0.094	1,2,8,12,227
trees.RandomForest_ACC_f_4_1_565	trees.RandomForest	-P 100 -I 100 -num-slots 1 -K 0 -M 1.0 -V 0.001 -S 1	ACC	f	4	0.89	0.093	1,2,3,4,15,227
lazy.IBkLG_MCC_f_3_1_336	lazy.IBkLG		MCC	f	3	0.89	0.13	1,2,3,10,227
lazy.IBk_MCC_f_3_1_94	lazy.IBk	-K 1 -W 0 -A "weka.core.neighboursearch.LinearNNSearch -A \"weka.core.EuclideanDistance -R first-last\""	MCC	f	3	0.89	0.127	1,2,3,10,227
lazy.KStar_BER_top5_5_0.9667_692	lazy.KStar	-B 20 -M a	BER	top5	5	0.889	0.053	1,2,3,4,5,6,227
rules.OLM_BER_fb_4_0.9667_165	rules.OLM	-R 0 -C 1 -U 0	BER	fb	4	0.889	0.053	1,2,3,18,126,227
lazy.KStar_AUC_top5_5_0.9667_12	lazy.KStar	-B 20 -M m	AUC	top5	5	0.889	0.055	1,2,3,4,5,6,227
functions.Logistic_FDR_b_6_1_719	functions.Logistic	-R 1.0E-8 -M -1	FDR	b	6	0.889	0.094	1,226,225,215,214,212,31,227
bayes.NaiveBayes_FDR_fb_5_1_899	bayes.NaiveBayes		FDR	fb	5	0.889	0.096	1,2,4,15,17,22,227
lazy.RseslibKnn_BER_top5_5_0.9667_698	lazy.RseslibKnn	-M 1 -W 2 -K 1 -V 2	BER	top5	5	0.889	0.056	1,2,3,4,5,6,227
functions.SPegasos_AUC_bf_5_1_351	functions.SPegasos	-F 0 -L 1.0E-4 -E 500 -M	AUC	bf	5	0.889	0.095	1.22522e+18
lazy.IBk_ACC_bf_4_1_659	lazy.IBk	-K 1 -W 0 -A "weka.core.neighboursearch.LinearNNSearch -A \"weka.core.EuclideanDistance -R first-last\""	ACC	bf	4	0.889	0.129	1223217214199220
functions.MLPClassifier_AUC_fb_3_1_189	functions.MLPClassifier	-N 2 -R 0.01 -O 1.0E-6 -P 1 -E 1 -S 1 -L weka.classifiers.functions.loss.SquaredError -A weka.classifiers.functions.activation.ApproximateSigmoid	AUC	fb	3	0.889	0.129	1,2,21,77,227
trees.NBTree_ACC_bf_4_1_577	trees.NBTree		ACC	bf	4	0.889	0.136	1215177164160220
misc.VFI_BER_top1_1_0.9667_532	misc.VFI	-B 0.5	BER	top1	1	0.888	0.061	1,2,227
misc.VFI_BER_top1_1_0.9667_97	misc.VFI	-B 0.4	BER	top1	1	0.888	0.057	1,2,227
functions.MLPClassifier_ACC_bf_4_1_115	functions.MLPClassifier	-N 2 -R 0.01 -O 1.0E-6 -P 1 -E 1 -S 1 -L weka.classifiers.functions.loss.SquaredError -A weka.classifiers.functions.activation.ApproximateSigmoid	ACC	bf	4	0.888	0.075	1,225,220,215,54,227
lazy.LocalKnn_BER_top5_5_0.9667_969	lazy.LocalKnn	-M 1 -W 2 -L 100 -K 1 -V 2	BER	top5	5	0.888	0.055	1,2,3,4,5,6,227
trees.HoeffdingTree_AUC_bf_5_0.9667_99	trees.HoeffdingTree	-L 2 -S 1 -E 1.0E-7 -H 0.05 -M 0.01 -G 200.0 -N 0.0	AUC	bf	5	0.888	0.097	1.22022e+18
functions.SPegasos_MCC_bf_5_1_315	functions.SPegasos	-F 0 -L 1.0E-4 -E 500	MCC	bf	5	0.888	0.095	1.22522e+18
trees.RandomForest_BER_fb_2_1_747	trees.RandomForest	-P 100 -I 100 -num-slots 1 -K 0 -M 1.0 -V 0.001 -S 1	BER	fb	2	0.888	0.097	1,4,31,227
rules.RoughSet_AUC_f_3_1_878	rules.RoughSet	-D 8 -R 0 -I 0 -X 3	AUC	f	3	0.888	0.129	1,2,3,67,227
misc.VFI_BER_top1_1_0.9667_675	misc.VFI	-B 0.3	BER	top1	1	0.887	0.056	1,2,227
functions.Logistic_ACC_fb_5_1_778	functions.Logistic	-R 1.0E-8 -M -1 -num-decimal-places 4	ACC	fb	5	0.887	0.097	1,5,6,11,37,169,227
bayes.NaiveBayes_BER_bf_4_1_481	bayes.NaiveBayes		BER	bf	4	0.887	0.132	1215164163149220
trees.NBTree_MCC_top20_20_0.9667_213	trees.NBTree		MCC	top20	20	0.887	0.072	1,2,3,4,5,6,7,8,9,10,11,12,13,14,15,16,17,18,19,20,21,227
lazy.IB1_AUC_fb_3_1_747	lazy.IB1		AUC	fb	3	0.887	0.131	1,2,3,10,227
lazy.IBkLG_ACC_bf_5_1_270	lazy.IBkLG		ACC	bf	5	0.887	0.13	1.22222e+18
lazy.LocalKnn_BER_fb_3_1_263	lazy.LocalKnn	-M 1 -W 2 -L 100 -K 1 -V 2	BER	fb	3	0.887	0.131	1,4,12,13,227
misc.FLR_MCC_bf_4_1_128	misc.FLR	-R 0.5	MCC	bf	4	0.886	0.08	1,218,87,74,73,227
bayes.ComplementNaiveBayes_BER_bf_5_1_136	bayes.ComplementNaiveBayes	-S 1.0	BER	bf	5	0.886	0.099	1.22522e+18
lazy.RseslibKnn_MCC_top5_5_0.9667_594	lazy.RseslibKnn	-M 1 -W 2 -K 1 -V 2	MCC	top5	5	0.886	0.057	1,2,3,4,5,6,227
functions.RBFNetwork_ACC_bf_4_1_223	functions.RBFNetwork	-B 2 -S 1 -R 1.0E-8 -M -1 -W 0.1	ACC	bf	4	0.886	0.099	1225215203181220
lazy.KStar_ACC_top5_5_0.9667_441	lazy.KStar	-B 20 -M n	ACC	top5	5	0.886	0.058	1,2,3,4,5,6,227
misc.HyperPipes_AUC_f_7_0.9333_593	misc.HyperPipes		AUC	f	7	0.886	0.079	1,2,3,6,8,12,13,71,227
lazy.KStar_MCC_f_5_1_380	lazy.KStar	-B 20 -M a	MCC	f	5	0.886	0.098	1,2,3,4,5,7,227
lazy.IB1_BER_b_5_1_578	lazy.IB1		BER	b	5	0.886	0.132	1.22623e+18
bayes.NaiveBayes_AUC_top40_40_0.9667_670	bayes.NaiveBayes	#NAME?	AUC	top40	40	0.886	0.071	1,2,3,4,5,6,7,8,9,10,11,12,13,14,15,16,17,18,19,20,21,22,23,24,25,26,27,28,29,30,31,32,33,34,35,36,37,38,39,40,41,227
lazy.IB1_MCC_b_8_1_494	lazy.IB1		MCC	b	8	0.886	0.132	1.22623e+27
bayes.NaiveBayes_ACC_b_7_1_396	bayes.NaiveBayes	#NAME?	ACC	b	7	0.886	0.143	1,226,225,224,215,187,164,74,227
bayes.NaiveBayes_BER_top10_10_1_192	bayes.NaiveBayes	#NAME?	BER	top10	10	0.886	0.145	1,2,3,4,5,6,7,8,9,10,11,227
misc.VFI_ACC_top1_1_0.9667_808	misc.VFI	-B 0.4	ACC	top1	1	0.885	0.059	1,2,227
misc.VFI_FDR_f_2_0.9667_504	misc.VFI	-B 0.4	FDR	f	2	0.885	0.06	1,2,3,227
misc.VFI_MCC_top1_1_0.9667_128	misc.VFI	-B 0.3	MCC	top1	1	0.885	0.058	1,2,227
trees.RandomForest_AUC_top15_15_0.9667_610	trees.RandomForest	-I 50 -K 0 -S 1	AUC	top15	15	0.885	0.058	1,2,3,4,5,6,7,8,9,10,11,12,13,14,15,16,227
misc.VFI_MCC_top1_1_0.9667_923	misc.VFI	-B 0.6	MCC	top1	1	0.885	0.06	1,2,227
lazy.IBk_BER_bf_5_1_722	lazy.IBk	-K 1 -W 0 -A "weka.core.neighboursearch.LinearNNSearch -A \"weka.core.ManhattanDistance -D -R first-last\""	BER	bf	5	0.885	0.134	1.22322e+18
bayes.NaiveBayes_BER_b_8_1_18	bayes.NaiveBayes	#NAME?	BER	b	8	0.885	0.134	1.22623e+27
lazy.LocalKnn_ACC_bf_6_1_99	lazy.LocalKnn	-M 1 -W 2 -L 100 -K 1 -V 2	ACC	bf	6	0.885	0.133	1.22422e+21
misc.HyperPipes_ACC_bf_5_1_417	misc.HyperPipes		ACC	bf	5	0.885	0.135	1,224,218,130,128,92,227
trees.RandomForest_ACC_bf_2_0.9667_670	trees.RandomForest	-I 10 -K 0 -S 1	ACC	bf	2	0.884	0.06	1,215,66,227
trees.HoeffdingTree_ACC_b_12_1_316	trees.HoeffdingTree	-L 2 -S 1 -E 1.0E-7 -H 0.05 -M 0.01 -G 200.0 -N 0.0	ACC	b	12	0.884	0.103	1.22623e+39
functions.SPegasos_ACC_f_8_1_229	functions.SPegasos	-F 0 -L 1.0E-4 -E 500	ACC	f	8	0.884	0.101	1,2,3,5,7,8,11,12,185,227
lazy.RseslibKnn_ACC_top5_5_0.9667_377	lazy.RseslibKnn	-M 1 -W 2 -K 1 -V 2	ACC	top5	5	0.884	0.062	1,2,3,4,5,6,227
misc.HyperPipes_BER_top15_15_0.9667_182	misc.HyperPipes		BER	top15	15	0.884	0.1	1,2,3,4,5,6,7,8,9,10,11,12,13,14,15,16,227
lazy.LocalKnn_FDR_fb_4_1_993	lazy.LocalKnn	-M 1 -W 2 -L 100 -K 1 -V 2	FDR	fb	4	0.884	0.101	1,4,6,13,27,227
trees.RandomForest_BER_b_9_1_282	trees.RandomForest	-P 100 -I 100 -num-slots 1 -K 0 -M 1.0 -V 0.001 -S 1	BER	b	9	0.884	0.135	1.22623e+30
lazy.IB1_BER_fb_3_1_279	lazy.IB1		BER	fb	3	0.884	0.134	1,2,3,10,227
misc.VFI_ACC_fb_3_0.9667_259	misc.VFI	-B 0.6	ACC	fb	3	0.883	0.064	1,2,3,11,227
functions.MultilayerPerceptronCS_BER_f_4_0.9667_111	functions.MultilayerPerceptronCS	-L 0.3 -M 0.2 -N 500 -V 0 -S 0 -E 20 -H a	BER	f	4	0.883	0.062	1,2,3,5,60,227
misc.VFI_ACC_top1_1_0.9667_898	misc.VFI	-B 0.3	ACC	top1	1	0.883	0.061	1,2,227
lazy.KStar_FDR_top5_5_0.9667_809	lazy.KStar	-B 20 -M n	FDR	top5	5	0.883	0.061	1,2,3,4,5,6,227
misc.VFI_ACC_top1_1_0.9667_775	misc.VFI	-B 0.6	ACC	top1	1	0.883	0.06	1,2,227
misc.VFI_FDR_fb_2_0.9667_902	misc.VFI	-B 0.4	FDR	fb	2	0.883	0.061	1,2,3,227
misc.VFI_FDR_top1_1_0.9667_122	misc.VFI	-B 0.3	FDR	top1	1	0.883	0.061	1,2,227
trees.RandomForest_ACC_top10_10_0.9667_942	trees.RandomForest	-P 100 -I 100 -num-slots 1 -K 0 -M 1.0 -V 0.001 -S 1	ACC	top10	10	0.883	0.101	1,2,3,4,5,6,7,8,9,10,11,227
misc.VFI_ACC_bf_5_1_733	misc.VFI	-B 0.4	ACC	bf	5	0.883	0.135	1.22422e+18
trees.RandomForest_MCC_fb_3_1_49	trees.RandomForest	-I 25 -K 0 -S 1	MCC	fb	3	0.883	0.135	1,3,4,6,227
misc.HyperPipes_MCC_bf_5_1_253	misc.HyperPipes		MCC	bf	5	0.883	0.136	1,224,218,130,128,92,227
lazy.IB1_MCC_f_3_1_283	lazy.IB1		MCC	f	3	0.883	0.136	1,2,3,10,227
lazy.IBk_ACC_fb_3_1_897	lazy.IBk	-K 1 -W 0 -A "weka.core.neighboursearch.LinearNNSearch -A \"weka.core.EuclideanDistance -R first-last\""	ACC	fb	3	0.883	0.137	1,2,3,10,227
lazy.IBkLG_FDR_bf_5_1_545	lazy.IBkLG		FDR	bf	5	0.883	0.138	1.22522e+18
misc.VFI_ACC_f_2_0.9667_709	misc.VFI	-B 0.6	ACC	f	2	0.882	0.063	1,2,3,227
bayes.ComplementNaiveBayes_MCC_b_8_1_208	bayes.ComplementNaiveBayes	-S 1.0	MCC	b	8	0.882	0.083	1,226,225,215,211,207,195,178,30,227
trees.RandomForest_FDR_top15_15_0.9667_910	trees.RandomForest	-I 50 -K 0 -S 1	FDR	top15	15	0.882	0.062	1,2,3,4,5,6,7,8,9,10,11,12,13,14,15,16,227
functions.MultilayerPerceptronCS_BER_b_10_1_712	functions.MultilayerPerceptronCS	-L 0.3 -M 0.2 -N 500 -V 0 -S 0 -E 20 -H a	BER	b	10	0.882	0.104	1.22623e+33
trees.HoeffdingTree_BER_b_10_1_797	trees.HoeffdingTree	-L 2 -S 1 -E 1.0E-7 -H 0.05 -M 0.01 -G 200.0 -N 0.0	BER	b	10	0.882	0.103	1,226,224,222,217,199,197,196,176,104,5,227
trees.RandomForest_BER_f_5_1_735	trees.RandomForest	-I 10 -K 0 -S 1	BER	f	5	0.882	0.102	1,2,3,4,29,43,227
lazy.KStar_BER_b_7_1_86	lazy.KStar	-B 20 -M m	BER	b	7	0.882	0.137	1.22623e+24
misc.FLR_BER_bf_5_1_168	misc.FLR	-R 0.5	BER	bf	5	0.882	0.103	1.21822e+18
lazy.IBk_MCC_bf_3_1_858	lazy.IBk	-K 1 -W 0 -A "weka.core.neighboursearch.LinearNNSearch -A \"weka.core.ManhattanDistance -D -R first-last\""	MCC	bf	3	0.882	0.136	1224190184227
lazy.IBkLG_MCC_fb_3_1_613	lazy.IBkLG		MCC	fb	3	0.882	0.137	1,2,3,10,227
misc.VFI_FDR_f_2_0.9667_812	misc.VFI	-B 0.3	FDR	f	2	0.881	0.065	1,2,3,227
misc.VFI_BER_top1_1_0.9667_448	misc.VFI	-B 0.6	BER	top1	1	0.881	0.064	1,2,227
lazy.IBk_FDR_top40_40_0.9667_185	lazy.IBk	-K 1 -W 0 -A "weka.core.neighboursearch.LinearNNSearch -A \"weka.core.ManhattanDistance -D -R first-last\""	FDR	top40	40	0.881	0.062	1,2,3,4,5,6,7,8,9,10,11,12,13,14,15,16,17,18,19,20,21,22,23,24,25,26,27,28,29,30,31,32,33,34,35,36,37,38,39,40,41,227
functions.Logistic_MCC_f_9_1_732	functions.Logistic	-R 1.0E-8 -M -1	MCC	f	9	0.881	0.082	1,2,3,4,5,11,13,14,28,43,227
lazy.IBk_MCC_b_6_1_461	lazy.IBk	-K 1 -W 0 -A "weka.core.neighboursearch.LinearNNSearch -A \"weka.core.ChebyshevDistance -R first-last\""	MCC	b	6	0.881	0.103	1.22623e+21
lazy.IBk_MCC_f_3_1_666	lazy.IBk	-K 1 -W 0 -A "weka.core.neighboursearch.LinearNNSearch -A \"weka.core.ChebyshevDistance -R first-last\""	MCC	f	3	0.881	0.103	1,2,3,46,227
lazy.IBk_FDR_f_4_1_194	lazy.IBk	-K 1 -W 0 -A "weka.core.neighboursearch.LinearNNSearch -A \"weka.core.EuclideanDistance -R first-last\""	FDR	f	4	0.881	0.137	1,2,3,4,10,227
lazy.IBkLG_FDR_fb_3_1_899	lazy.IBkLG		FDR	fb	3	0.881	0.137	1,2,3,10,227
lazy.IBkLG_ACC_fb_3_1_898	lazy.IBkLG		ACC	fb	3	0.881	0.138	1,2,3,10,227
misc.VFI_FDR_top1_1_0.9667_358	misc.VFI	-B 0.5	FDR	top1	1	0.88	0.065	1,2,227
misc.VFI_BER_f_3_0.9667_572	misc.VFI	-B 0.5	BER	f	3	0.88	0.063	1,2,3,11,227
rules.NNge_BER_f_4_1_215	rules.NNge	-G 5 -I 5	BER	f	4	0.88	0.083	1,2,3,4,8,227
lazy.LocalKnn_ACC_top5_5_0.9667_44	lazy.LocalKnn	-M 1 -W 2 -L 100 -K 1 -V 2	ACC	top5	5	0.88	0.064	1,2,3,4,5,6,227
trees.RandomForest_MCC_f_4_1_204	trees.RandomForest	-I 50 -K 0 -S 1	MCC	f	4	0.88	0.106	1,2,3,4,15,227
trees.RandomForest_MCC_f_4_1_840	trees.RandomForest	-P 100 -I 100 -num-slots 1 -K 0 -M 1.0 -V 0.001 -S 1	MCC	f	4	0.88	0.106	1,2,3,4,52,227
bayes.NaiveBayes_ACC_top50_50_1_876	bayes.NaiveBayes	#NAME?	ACC	top50	50	0.88	0.14	1,2,3,4,5,6,7,8,9,10,11,12,13,14,15,16,17,18,19,20,21,22,23,24,25,26,27,28,29,30,31,32,33,34,35,36,37,38,39,40,41,42,43,44,45,46,47,48,49,50,51,227
bayes.NaiveBayes_FDR_top20_20_0.9667_620	bayes.NaiveBayes	#NAME?	FDR	top20	20	0.88	0.073	1,2,3,4,5,6,7,8,9,10,11,12,13,14,15,16,17,18,19,20,21,227
functions.SimpleLogistic_AUC_fb_4_1_101	functions.SimpleLogistic	-I 0 -M 500 -H 50 -W 0.0 -A	AUC	fb	4	0.88	0.113	1,11,40,43,63,227
bayes.NaiveBayes_ACC_top100_100_1_583	bayes.NaiveBayes	#NAME?	ACC	top100	100	0.88	0.118	1,2,3,4,5,6,7,8,9,10,11,12,13,14,15,16,17,18,19,20,21,22,23,24,25,26,27,28,29,30,31,32,33,34,35,36,37,38,39,40,41,42,43,44,45,46,47,48,49,50,51,52,53,54,55,56,57,58,59,60,61,62,63,64,65,66,67,68,69,70,71,72,73,74,75,76,77,78,79,80,81,82,83,84,85,86,87,88,89,90,91,92,93,94,95,96,97,98,99,100,101,227
misc.VFI_ACC_top1_1_0.9667_451	misc.VFI	-B 0.5	ACC	top1	1	0.879	0.066	1,2,227
misc.VFI_MCC_fb_2_0.9667_29	misc.VFI	-B 0.6	MCC	fb	2	0.879	0.065	1,2,3,227
functions.SimpleLogistic_MCC_b_4_0.9667_737	functions.SimpleLogistic	-I 0 -P -M 500 -H 50 -W 0.0 -A	MCC	b	4	0.879	0.065	1226225215175220
misc.VFI_AUC_bf_5_1_876	misc.VFI	-B 0.4	AUC	bf	5	0.879	0.14	1.22322e+18
trees.RandomTree_MCC_fb_2_1_486	trees.RandomTree	-K 0 -M 1.0 -V 0.001 -S 1	MCC	fb	2	0.879	0.14	1,3,12,227
trees.NBTree_BER_top20_20_0.9667_179	trees.NBTree		BER	top20	20	0.879	0.083	1,2,3,4,5,6,7,8,9,10,11,12,13,14,15,16,17,18,19,20,21,227
lazy.IBk_BER_bf_5_1_286	lazy.IBk	-K 1 -W 0 -A "weka.core.neighboursearch.LinearNNSearch -A \"weka.core.ChebyshevDistance -R first-last\""	BER	bf	5	0.879	0.14	1,222,215,212,95,88,227
lazy.RseslibKnn_BER_fb_2_1_325	lazy.RseslibKnn	-M 1 -W 2 -K 1 -V 2	BER	fb	2	0.879	0.14	1,7,8,227
lazy.LocalKnn_ACC_fb_3_1_917	lazy.LocalKnn	-M 1 -W 2 -L 100 -K 1 -V 2	ACC	fb	3	0.879	0.14	1,4,16,20,227
lazy.IB1_FDR_f_3_1_933	lazy.IB1		FDR	f	3	0.879	0.141	1,2,3,10,227
functions.Logistic_FDR_bf_6_1_773	functions.Logistic	-R 1.0E-8 -M -1 -num-decimal-places 4	FDR	bf	6	0.878	0.086	1,215,211,181,180,83,77,227
lazy.LocalKnn_MCC_top5_5_0.9333_672	lazy.LocalKnn	-M 1 -W 2 -L 100 -K 1 -V 2	MCC	top5	5	0.878	0.04	1,2,3,4,5,6,227
trees.RandomForest_AUC_top15_15_0.9667_560	trees.RandomForest	-P 100 -I 100 -num-slots 1 -K 0 -M 1.0 -V 0.001 -S 1	AUC	top15	15	0.878	0.066	1,2,3,4,5,6,7,8,9,10,11,12,13,14,15,16,227
functions.SimpleLogistic_ACC_f_8_1_742	functions.SimpleLogistic	-I 0 -M 500 -H 50 -W 0.0 -A	ACC	f	8	0.878	0.094	1,2,3,4,5,11,29,36,127,227
lazy.IBk_AUC_f_3_1_852	lazy.IBk	-K 1 -W 0 -A "weka.core.neighboursearch.LinearNNSearch -A \"weka.core.EuclideanDistance -R first-last\""	AUC	f	3	0.878	0.141	1,2,3,10,227
functions.Logistic_AUC_f_7_1_284	functions.Logistic	-R 1.0E-8 -M -1	AUC	f	7	0.878	0.142	1,2,3,5,11,13,24,88,227
lazy.IBk_FDR_fb_3_1_86	lazy.IBk	-K 1 -W 0 -A "weka.core.neighboursearch.LinearNNSearch -A \"weka.core.EuclideanDistance -R first-last\""	FDR	fb	3	0.878	0.141	1,2,3,10,227
trees.RandomForest_ACC_fb_3_1_522	trees.RandomForest	-I 10 -K 0 -S 1	ACC	fb	3	0.878	0.141	1,3,4,43,227
lazy.IB1_MCC_fb_3_1_863	lazy.IB1		MCC	fb	3	0.878	0.143	1,3,4,6,227
functions.RBFNetwork_BER_top5_5_0.9667_416	functions.RBFNetwork	-B 6 -S 1 -R 1.0E-8 -M -1 -W 0.1	BER	top5	5	0.877	0.069	1,2,3,4,5,6,227
misc.VFI_FDR_top1_1_0.9667_13	misc.VFI	-B 0.6	FDR	top1	1	0.877	0.067	1,2,227
misc.VFI_ACC_bf_4_1_427	misc.VFI	-B 0.5	ACC	bf	4	0.877	0.108	1,217,215,202,39,227
rules.NNge_ACC_f_3_1_478	rules.NNge	-G 5 -I 5	ACC	f	3	0.877	0.088	1,2,3,4,227
lazy.IBk_BER_b_7_1_738	lazy.IBk	-K 1 -W 0 -A "weka.core.neighboursearch.LinearNNSearch -A \"weka.core.EuclideanDistance -R first-last\""	BER	b	7	0.877	0.109	1.22623e+24
trees.NBTree_AUC_top20_20_0.9667_319	trees.NBTree		AUC	top20	20	0.877	0.071	1,2,3,4,5,6,7,8,9,10,11,12,13,14,15,16,17,18,19,20,21,227
trees.RandomForest_BER_f_3_1_794	trees.RandomForest	-I 25 -K 0 -S 1	BER	f	3	0.877	0.109	1,2,3,4,227
lazy.IB1_FDR_fb_3_1_413	lazy.IB1		FDR	fb	3	0.877	0.143	1,2,3,10,227
lazy.RseslibKnn_FDR_b_9_1_36	lazy.RseslibKnn	-M 1 -W 2 -K 1 -V 2	FDR	b	9	0.877	0.141	1.22622e+30
trees.RandomForest_ACC_fb_3_1_553	trees.RandomForest	-I 50 -K 0 -S 1	ACC	fb	3	0.877	0.109	1,3,4,30,227
lazy.KStar_BER_fb_4_1_741	lazy.KStar	-B 20 -M n	BER	fb	4	0.877	0.143	1,3,4,6,19,227
functions.Logistic_ACC_fb_3_0.9667_583	functions.Logistic	-R 1.0E-8 -M -1	ACC	fb	3	0.876	0.04	1,23,127,128,227
misc.VFI_MCC_top1_1_0.9667_974	misc.VFI	-B 0.5	MCC	top1	1	0.876	0.069	1,2,227
functions.MultilayerPerceptron_MCC_f_4_0.9667_243	functions.MultilayerPerceptron	-L 0.3 -M 0.2 -N 500 -V 0 -S 0 -E 20 -H a	MCC	f	4	0.876	0.069	1,2,3,5,8,227
trees.NBTree_FDR_top20_20_0.9667_122	trees.NBTree		FDR	top20	20	0.876	0.07	1,2,3,4,5,6,7,8,9,10,11,12,13,14,15,16,17,18,19,20,21,227
trees.RandomForest_AUC_top15_15_1_524	trees.RandomForest	-I 10 -K 0 -S 1	AUC	top15	15	0.876	0.113	1,2,3,4,5,6,7,8,9,10,11,12,13,14,15,16,227
misc.FLR_MCC_b_10_1_524	misc.FLR	-R 0.5	MCC	b	10	0.876	0.144	1,226,225,224,223,218,217,201,175,41,39,227
bayes.NaiveBayes_MCC_top50_50_1_398	bayes.NaiveBayes	#NAME?	MCC	top50	50	0.876	0.143	1,2,3,4,5,6,7,8,9,10,11,12,13,14,15,16,17,18,19,20,21,22,23,24,25,26,27,28,29,30,31,32,33,34,35,36,37,38,39,40,41,42,43,44,45,46,47,48,49,50,51,227
functions.MLPClassifier_BER_fb_3_0.9667_444	functions.MLPClassifier	-N 2 -R 0.01 -O 1.0E-6 -P 1 -E 1 -S 1 -L weka.classifiers.functions.loss.SquaredError -A weka.classifiers.functions.activation.ApproximateSigmoid	BER	fb	3	0.875	0.043	1,2,5,8,227
functions.MultilayerPerceptronCS_FDR_f_4_0.9667_473	functions.MultilayerPerceptronCS	-L 0.3 -M 0.2 -N 500 -V 0 -S 0 -E 20 -H a	FDR	f	4	0.875	0.07	1,2,3,5,60,227
misc.VFI_ACC_fb_2_0.9667_336	misc.VFI	-B 0.3	ACC	fb	2	0.875	0.071	1,2,3,227
misc.VFI_BER_f_2_0.9667_783	misc.VFI	-B 0.6	BER	f	2	0.875	0.07	1,2,3,227
misc.VFI_BER_fb_2_0.9667_262	misc.VFI	-B 0.3	BER	fb	2	0.875	0.07	1,2,3,227
misc.VFI_BER_b_8_0.9667_823	misc.VFI	-B 0.3	BER	b	8	0.875	0.07	1,226,225,224,223,218,125,101,96,227
functions.SPegasos_ACC_fb_5_0.9667_673	functions.SPegasos	-F 0 -L 1.0E-4 -E 500	ACC	fb	5	0.875	0.071	1,5,11,12,13,156,227
lazy.IBk_BER_top40_40_0.9667_587	lazy.IBk	-K 1 -W 0 -A "weka.core.neighboursearch.LinearNNSearch -A \"weka.core.ManhattanDistance -D -R first-last\""	BER	top40	40	0.875	0.076	1,2,3,4,5,6,7,8,9,10,11,12,13,14,15,16,17,18,19,20,21,22,23,24,25,26,27,28,29,30,31,32,33,34,35,36,37,38,39,40,41,227
rules.NNge_MCC_b_10_1_178	rules.NNge	-G 5 -I 5	MCC	b	10	0.875	0.109	1.22623e+33
trees.RandomForest_BER_f_4_1_492	trees.RandomForest	-I 50 -K 0 -S 1	BER	f	4	0.875	0.11	1,2,3,4,9,227
bayes.NaiveBayes_AUC_top20_20_0.9667_77	bayes.NaiveBayes	#NAME?	AUC	top20	20	0.875	0.08	1,2,3,4,5,6,7,8,9,10,11,12,13,14,15,16,17,18,19,20,21,227
misc.VFI_ACC_bf_5_1_876	misc.VFI	-B 0.3	ACC	bf	5	0.875	0.145	1,224,223,217,101,84,227
misc.VFI_BER_bf_5_1_399	misc.VFI	-B 0.4	BER	bf	5	0.875	0.144	1,224,223,217,101,84,227
misc.VFI_FDR_fb_2_0.9667_986	misc.VFI	-B 0.3	FDR	fb	2	0.874	0.043	1,2,11,227
trees.RandomForest_ACC_top15_15_0.9333_736	trees.RandomForest	-P 100 -I 100 -num-slots 1 -K 0 -M 1.0 -V 0.001 -S 1	ACC	top15	15	0.874	0.041	1,2,3,4,5,6,7,8,9,10,11,12,13,14,15,16,227
misc.VFI_AUC_b_20_0.9667_946	misc.VFI	-B 0.3	AUC	b	20	0.874	0.073	1.22623e+63
functions.MultilayerPerceptronCS_ACC_f_4_0.9667_324	functions.MultilayerPerceptronCS	-L 0.3 -M 0.2 -N 500 -V 0 -S 0 -E 20 -H a	ACC	f	4	0.874	0.071	1,2,3,5,8,227
functions.RBFNetwork_FDR_top5_5_0.9333_737	functions.RBFNetwork	-B 6 -S 1 -R 1.0E-8 -M -1 -W 0.1	FDR	top5	5	0.874	0.045	1,2,3,4,5,6,227
misc.VFI_AUC_top1_1_0.9667_267	misc.VFI	-B 0.4	AUC	top1	1	0.874	0.072	1,2,227
functions.MLPClassifier_FDR_f_4_0.9667_585	functions.MLPClassifier	-N 2 -R 0.01 -O 1.0E-6 -P 1 -E 1 -S 1 -L weka.classifiers.functions.loss.SquaredError -A weka.classifiers.functions.activation.ApproximateSigmoid	FDR	f	4	0.874	0.071	1,2,3,5,8,227
misc.VFI_FDR_fb_2_0.9667_471	misc.VFI	-B 0.5	FDR	fb	2	0.874	0.072	1,2,3,227
misc.VFI_MCC_top1_1_0.9667_521	misc.VFI	-B 0.4	MCC	top1	1	0.874	0.071	1,2,227
functions.MultilayerPerceptronCS_FDR_bf_3_0.9667_383	functions.MultilayerPerceptronCS	-L 0.3 -M 0.2 -N 500 -V 0 -S 0 -E 20 -H a	FDR	bf	3	0.874	0.071	1218215212227
misc.VFI_MCC_f_2_0.9667_15	misc.VFI	-B 0.3	MCC	f	2	0.874	0.072	1,2,3,227
functions.MLPClassifier_AUC_f_7_0.9667_269	functions.MLPClassifier	-N 2 -R 0.01 -O 1.0E-6 -P 1 -E 1 -S 1 -L weka.classifiers.functions.loss.SquaredError -A weka.classifiers.functions.activation.ApproximateSigmoid	AUC	f	7	0.874	0.072	1,2,5,8,11,13,15,16,227
trees.RandomForest_FDR_fb_3_1_151	trees.RandomForest	-I 25 -K 0 -S 1	FDR	fb	3	0.874	0.113	1,3,4,20,227
lazy.IBk_ACC_f_3_1_603	lazy.IBk	-K 1 -W 0 -A "weka.core.neighboursearch.LinearNNSearch -A \"weka.core.EuclideanDistance -R first-last\""	ACC	f	3	0.874	0.146	1,2,3,10,227
misc.VFI_ACC_f_2_0.9667_128	misc.VFI	-B 0.4	ACC	f	2	0.873	0.072	1,2,3,227
trees.RandomForest_MCC_f_5_1_768	trees.RandomForest	-I 25 -K 0 -S 1	MCC	f	5	0.873	0.117	1,2,3,8,12,49,227
functions.MultilayerPerceptron_ACC_f_4_0.9667_38	functions.MultilayerPerceptron	-L 0.3 -M 0.2 -N 500 -V 0 -S 0 -E 20 -H a	ACC	f	4	0.873	0.072	1,2,3,5,8,227
trees.NBTree_ACC_top20_20_0.9667_816	trees.NBTree		ACC	top20	20	0.873	0.078	1,2,3,4,5,6,7,8,9,10,11,12,13,14,15,16,17,18,19,20,21,227
functions.SimpleLogistic_FDR_fb_4_1_821	functions.SimpleLogistic	-I 0 -P -M 500 -H 50 -W 0.0 -A	FDR	fb	4	0.873	0.115	1,5,11,40,127,227
trees.NBTree_ACC_f_6_1_949	trees.NBTree		ACC	f	6	0.873	0.153	1,2,3,6,11,26,92,227
lazy.RseslibKnn_FDR_top5_5_0.9333_968	lazy.RseslibKnn	-M 1 -W 2 -K 1 -V 2	FDR	top5	5	0.872	0.046	1,2,3,4,5,6,227
misc.VFI_BER_b_8_0.9667_887	misc.VFI	-B 0.4	BER	b	8	0.872	0.075	1,226,225,224,223,218,125,92,42,227
functions.MultilayerPerceptronCS_MCC_f_4_0.9667_116	functions.MultilayerPerceptronCS	-L 0.3 -M 0.2 -N 500 -V 0 -S 0 -E 20 -H a	MCC	f	4	0.872	0.074	1,2,3,5,8,227
functions.SPegasos_FDR_fb_5_1_982	functions.SPegasos	-F 0 -L 1.0E-4 -E 500	FDR	fb	5	0.872	0.089	1,5,8,11,14,90,227
functions.RBFNetwork_MCC_top5_5_0.9667_702	functions.RBFNetwork	-B 5 -S 1 -R 1.0E-8 -M -1 -W 0.1	MCC	top5	5	0.872	0.074	1,2,3,4,5,6,227
functions.SimpleLogistic_ACC_bf_2_0.9667_387	functions.SimpleLogistic	-I 0 -M 500 -H 50 -W 0.0 -A	ACC	bf	2	0.872	0.073	1,224,73,227
functions.Logistic_FDR_b_8_1_72	functions.Logistic	-R 1.0E-8 -M -1 -num-decimal-places 4	FDR	b	8	0.872	0.091	1.22623e+27
lazy.IBk_BER_b_7_1_109	lazy.IBk	-K 1 -W 0 -A "weka.core.neighboursearch.LinearNNSearch -A \"weka.core.ChebyshevDistance -R first-last\""	BER	b	7	0.872	0.113	1.22623e+24
lazy.KStar_ACC_b_5_1_637	lazy.KStar	-B 20 -M m	ACC	b	5	0.872	0.151	1.22623e+18
trees.RandomForest_FDR_fb_3_1_134	trees.RandomForest	-I 50 -K 0 -S 1	FDR	fb	3	0.872	0.114	1,3,4,32,227
trees.NBTree_BER_top10_10_0.9667_163	trees.NBTree		BER	top10	10	0.872	0.117	1,2,3,4,5,6,7,8,9,10,11,227
lazy.IBkLG_FDR_f_3_1_452	lazy.IBkLG		FDR	f	3	0.872	0.148	1,2,3,10,227
lazy.IBk_BER_f_3_1_133	lazy.IBk	-K 1 -W 0 -A "weka.core.neighboursearch.LinearNNSearch -A \"weka.core.EuclideanDistance -R first-last\""	BER	f	3	0.872	0.148	1,2,3,10,227
trees.J48_ACC_fb_3_1_754	trees.J48	-S -C 0.25 -M 2	ACC	fb	3	0.872	0.148	1,3,34,134,227
trees.NBTree_FDR_top10_10_0.9667_333	trees.NBTree		FDR	top10	10	0.872	0.127	1,2,3,4,5,6,7,8,9,10,11,227
lazy.LocalKnn_AUC_top5_5_0.9333_446	lazy.LocalKnn	-M 1 -W 2 -L 100 -K 1 -V 2	AUC	top5	5	0.871	0.046	1,2,3,4,5,6,227
trees.RandomForest_BER_top15_15_0.9667_665	trees.RandomForest	-I 25 -K 0 -S 1	BER	top15	15	0.871	0.074	1,2,3,4,5,6,7,8,9,10,11,12,13,14,15,16,227
functions.RBFNetwork_BER_fb_5_1_223	functions.RBFNetwork	-B 2 -S 1 -R 1.0E-8 -M -1 -W 0.1	BER	fb	5	0.871	0.118	1,12,13,28,40,110,227
trees.LADTree_MCC_fb_2_1_737	trees.LADTree	-B 10	MCC	fb	2	0.871	0.119	1,3,163,227
functions.MLPClassifier_AUC_b_12_0.9667_124	functions.MLPClassifier	-N 2 -R 0.01 -O 1.0E-6 -P 1 -E 1 -S 1 -L weka.classifiers.functions.loss.SquaredError -A weka.classifiers.functions.activation.ApproximateSigmoid	AUC	b	12	0.871	0.074	1,226,225,224,220,189,181,173,152,141,36,35,33,227
functions.SMO_AUC_fb_6_0.9667_757	functions.SMO	-C 1.0 -L 0.001 -P 1.0E-12 -N 0 -V -1 -W 1 -K "functions.supportVector.NormalizedPolyKernel -C 250007 -E 2.0"	AUC	fb	6	0.871	0.074	1,5,28,40,41,43,48,227
bayes.NaiveBayes_MCC_top20_20_0.9667_888	bayes.NaiveBayes	#NAME?	MCC	top20	20	0.871	0.078	1,2,3,4,5,6,7,8,9,10,11,12,13,14,15,16,17,18,19,20,21,227
misc.VFI_ACC_b_8_0.9667_666	misc.VFI	-B 0.4	ACC	b	8	0.871	0.074	1.22623e+27
misc.VFI_MCC_fb_2_0.9667_509	misc.VFI	-B 0.3	MCC	fb	2	0.871	0.076	1,2,3,227
functions.RBFNetwork_FDR_f_5_1_595	functions.RBFNetwork	-B 4 -S 1 -R 1.0E-8 -M -1 -W 0.1	FDR	f	5	0.871	0.114	1,2,3,5,6,51,227
trees.RandomForest_FDR_f_5_1_296	trees.RandomForest	-I 50 -K 0 -S 1	FDR	f	5	0.871	0.115	1,2,3,4,6,69,227
trees.RandomForest_MCC_fb_3_1_503	trees.RandomForest	-P 100 -I 100 -num-slots 1 -K 0 -M 1.0 -V 0.001 -S 1	MCC	fb	3	0.871	0.115	1,3,4,29,227
trees.NBTree_BER_top40_40_0.9667_250	trees.NBTree		BER	top40	40	0.871	0.089	1,2,3,4,5,6,7,8,9,10,11,12,13,14,15,16,17,18,19,20,21,22,23,24,25,26,27,28,29,30,31,32,33,34,35,36,37,38,39,40,41,227
bayes.NaiveBayes_FDR_top100_100_1_606	bayes.NaiveBayes	#NAME?	FDR	top100	100	0.871	0.116	1,2,3,4,5,6,7,8,9,10,11,12,13,14,15,16,17,18,19,20,21,22,23,24,25,26,27,28,29,30,31,32,33,34,35,36,37,38,39,40,41,42,43,44,45,46,47,48,49,50,51,52,53,54,55,56,57,58,59,60,61,62,63,64,65,66,67,68,69,70,71,72,73,74,75,76,77,78,79,80,81,82,83,84,85,86,87,88,89,90,91,92,93,94,95,96,97,98,99,100,101,227
lazy.IB1_AUC_f_3_1_796	lazy.IB1		AUC	f	3	0.871	0.149	1,2,3,10,227
functions.SPegasos_FDR_bf_5_1_737	functions.SPegasos	-F 0 -L 1.0E-4 -E 500 -M	FDR	bf	5	0.87	0.093	1.22522e+18
functions.Logistic_BER_bf_4_1_753	functions.Logistic	-R 1.0E-8 -M -1 -num-decimal-places 4	BER	bf	4	0.87	0.096	1,215,130,126,84,227
misc.FLR_BER_top50_50_0.9667_311	misc.FLR	-R 0.5	BER	top50	50	0.87	0.076	1,2,3,4,5,6,7,8,9,10,11,12,13,14,15,16,17,18,19,20,21,22,23,24,25,26,27,28,29,30,31,32,33,34,35,36,37,38,39,40,41,42,43,44,45,46,47,48,49,50,51,227
misc.FLR_BER_top100_100_0.9667_599	misc.FLR	-R 0.5	BER	top100	100	0.87	0.075	1,2,3,4,5,6,7,8,9,10,11,12,13,14,15,16,17,18,19,20,21,22,23,24,25,26,27,28,29,30,31,32,33,34,35,36,37,38,39,40,41,42,43,44,45,46,47,48,49,50,51,52,53,54,55,56,57,58,59,60,61,62,63,64,65,66,67,68,69,70,71,72,73,74,75,76,77,78,79,80,81,82,83,84,85,86,87,88,89,90,91,92,93,94,95,96,97,98,99,100,101,227
lazy.IBk_ACC_top10_10_0.9667_244	lazy.IBk	-K 1 -W 0 -A "weka.core.neighboursearch.LinearNNSearch -A \"weka.core.ManhattanDistance -D -R first-last\""	ACC	top10	10	0.87	0.08	1,2,3,4,5,6,7,8,9,10,11,227
bayes.NaiveBayes_ACC_top40_40_0.9667_491	bayes.NaiveBayes	#NAME?	ACC	top40	40	0.87	0.084	1,2,3,4,5,6,7,8,9,10,11,12,13,14,15,16,17,18,19,20,21,22,23,24,25,26,27,28,29,30,31,32,33,34,35,36,37,38,39,40,41,227
lazy.KStar_BER_bf_8_1_321	lazy.KStar	-B 20 -M a	BER	bf	8	0.87	0.151	1,224,223,221,220,110,84,30,28,227
rules.RoughSet_FDR_f_3_1_831	rules.RoughSet	-D 8 -R 0 -I 0 -X 3	FDR	f	3	0.87	0.15	1,2,3,62,227
bayes.NaiveBayes_AUC_top100_100_1_264	bayes.NaiveBayes	#NAME?	AUC	top100	100	0.87	0.125	1,2,3,4,5,6,7,8,9,10,11,12,13,14,15,16,17,18,19,20,21,22,23,24,25,26,27,28,29,30,31,32,33,34,35,36,37,38,39,40,41,42,43,44,45,46,47,48,49,50,51,52,53,54,55,56,57,58,59,60,61,62,63,64,65,66,67,68,69,70,71,72,73,74,75,76,77,78,79,80,81,82,83,84,85,86,87,88,89,90,91,92,93,94,95,96,97,98,99,100,101,227
functions.SimpleLogistic_MCC_fb_4_0.9667_739	functions.SimpleLogistic	-I 0 -P -M 500 -H 50 -W 0.0 -A	MCC	fb	4	0.869	0.046	1,5,11,41,215,227
functions.RBFNetwork_MCC_top5_5_0.9_124	functions.RBFNetwork	-B 6 -S 1 -R 1.0E-8 -M -1 -W 0.1	MCC	top5	5	0.869	0.09	1,2,3,4,5,6,227
misc.VFI_BER_f_2_0.9667_353	misc.VFI	-B 0.3	BER	f	2	0.869	0.077	1,2,3,227
lazy.IBkLG_AUC_f_3_0.9667_10	lazy.IBkLG		AUC	f	3	0.869	0.076	1,2,3,8,227
functions.RBFNetwork_ACC_top15_15_1_527	functions.RBFNetwork	-B 5 -S 1 -R 1.0E-8 -M -1 -W 0.1	ACC	top15	15	0.869	0.152	1,2,3,4,5,6,7,8,9,10,11,12,13,14,15,16,227
rules.NNge_FDR_fb_3_1_410	rules.NNge	-G 5 -I 5	FDR	fb	3	0.869	0.117	1,2,8,96,227
trees.NBTree_ACC_top40_40_0.9667_582	trees.NBTree		ACC	top40	40	0.869	0.085	1,2,3,4,5,6,7,8,9,10,11,12,13,14,15,16,17,18,19,20,21,22,23,24,25,26,27,28,29,30,31,32,33,34,35,36,37,38,39,40,41,227
lazy.KStar_AUC_top5_5_0.9_394	lazy.KStar	-B 20 -M a	AUC	top5	5	0.868	0.05	1,2,3,4,5,6,227
functions.Logistic_AUC_bf_5_0.9333_552	functions.Logistic	-R 1.0E-8 -M -1 -num-decimal-places 4	AUC	bf	5	0.868	0.049	1.22522e+18
misc.VFI_MCC_fb_2_0.9667_363	misc.VFI	-B 0.5	MCC	fb	2	0.868	0.08	1,2,3,227
misc.HyperPipes_ACC_fb_4_0.9667_420	misc.HyperPipes		ACC	fb	4	0.868	0.08	1,4,8,11,12,227
lazy.LocalKnn_AUC_top10_10_0.9667_130	lazy.LocalKnn	-M 1 -W 2 -L 100 -K 1 -V 2	AUC	top10	10	0.868	0.078	1,2,3,4,5,6,7,8,9,10,11,227
functions.SPegasos_MCC_f_8_1_179	functions.SPegasos	-F 0 -L 1.0E-4 -E 500	MCC	f	8	0.868	0.093	1,2,5,7,8,10,11,178,186,227
lazy.LocalKnn_MCC_f_4_1_960	lazy.LocalKnn	-M 1 -W 2 -L 100 -K 1 -V 2	MCC	f	4	0.868	0.095	1,2,3,5,25,227
functions.SPegasos_FDR_f_9_1_451	functions.SPegasos	-F 0 -L 1.0E-4 -E 500 -M	FDR	f	9	0.868	0.096	1,2,3,4,5,7,11,43,44,54,227
functions.SimpleLogistic_FDR_bf_3_0.9667_80	functions.SimpleLogistic	-I 0 -P -M 500 -H 50 -W 0.0 -A	FDR	bf	3	0.868	0.08	1218215179227
bayes.NaiveBayes_BER_top20_20_0.9667_154	bayes.NaiveBayes	#NAME?	BER	top20	20	0.868	0.086	1,2,3,4,5,6,7,8,9,10,11,12,13,14,15,16,17,18,19,20,21,227
lazy.LWL_FDR_bf_4_1_146	lazy.LWL	-U 0 -K -1 -A "weka.core.neighboursearch.LinearNNSearch -A \"weka.core.EuclideanDistance -R first-last\"" -W weka.classifiers.trees.DecisionStump	FDR	bf	4	0.868	0.153	1212210181162220
bayes.NaiveBayes_MCC_top40_40_0.9667_614	bayes.NaiveBayes	#NAME?	MCC	top40	40	0.868	0.089	1,2,3,4,5,6,7,8,9,10,11,12,13,14,15,16,17,18,19,20,21,22,23,24,25,26,27,28,29,30,31,32,33,34,35,36,37,38,39,40,41,227
lazy.LocalKnn_AUC_fb_3_1_974	lazy.LocalKnn	-M 1 -W 2 -L 100 -K 1 -V 2	AUC	fb	3	0.868	0.153	1,4,9,32,227
lazy.IBk_MCC_fb_3_1_448	lazy.IBk	-K 1 -W 0 -A "weka.core.neighboursearch.LinearNNSearch -A \"weka.core.EuclideanDistance -R first-last\""	MCC	fb	3	0.868	0.153	1,2,3,10,227
bayes.NaiveBayes_ACC_top10_10_1_380	bayes.NaiveBayes	#NAME?	ACC	top10	10	0.868	0.156	1,2,3,4,5,6,7,8,9,10,11,227
misc.FLR_ACC_top50_50_0.9667_621	misc.FLR	-R 0.5	ACC	top50	50	0.867	0.078	1,2,3,4,5,6,7,8,9,10,11,12,13,14,15,16,17,18,19,20,21,22,23,24,25,26,27,28,29,30,31,32,33,34,35,36,37,38,39,40,41,42,43,44,45,46,47,48,49,50,51,227
misc.HyperPipes_AUC_top75_75_0.9667_508	misc.HyperPipes		AUC	top75	75	0.867	0.078	1,2,3,4,5,6,7,8,9,10,11,12,13,14,15,16,17,18,19,20,21,22,23,24,25,26,27,28,29,30,31,32,33,34,35,36,37,38,39,40,41,42,43,44,45,46,47,48,49,50,51,52,53,54,55,56,57,58,59,60,61,62,63,64,65,66,67,68,69,70,71,72,73,74,75,76,227
functions.MLPClassifier_FDR_fb_4_0.9667_908	functions.MLPClassifier	-N 2 -R 0.01 -O 1.0E-6 -P 1 -E 1 -S 1 -L weka.classifiers.functions.loss.SquaredError -A weka.classifiers.functions.activation.ApproximateSigmoid	FDR	fb	4	0.867	0.078	1,2,3,5,8,227
functions.LibLINEAR_BER_f_8_0.9667_906	functions.LibLINEAR	-S 1 -C 1.0 -E 0.001 -B 1.0 -Z -L 0.1 -I 1000	BER	f	8	0.867	0.079	1,2,3,4,5,11,51,54,60,227
functions.Logistic_MCC_fb_5_1_123	functions.Logistic	-R 1.0E-8 -M -1	MCC	fb	5	0.867	0.12	1,5,11,21,45,64,227
functions.SMO_ACC_b_9_1_436	functions.SMO	-C 1.0 -L 0.001 -P 1.0E-12 -N 0 -V -1 -W 1 -K "functions.supportVector.NormalizedPolyKernel -C 250007 -E 2.0"	ACC	b	9	0.867	0.12	1.22623e+30
lazy.RseslibKnn_MCC_top10_10_0.9667_121	lazy.RseslibKnn	-M 1 -W 2 -K 1 -V 2	MCC	top10	10	0.867	0.085	1,2,3,4,5,6,7,8,9,10,11,227
trees.NBTree_AUC_top30_30_0.9667_83	trees.NBTree		AUC	top30	30	0.867	0.087	1,2,3,4,5,6,7,8,9,10,11,12,13,14,15,16,17,18,19,20,21,22,23,24,25,26,27,28,29,30,31,227
functions.RBFNetwork_BER_top10_10_1_235	functions.RBFNetwork	-B 2 -S 1 -R 1.0E-8 -M -1 -W 0.1	BER	top10	10	0.867	0.154	1,2,3,4,5,6,7,8,9,10,11,227
lazy.IBk_FDR_b_5_1_495	lazy.IBk	-K 1 -W 0 -A "weka.core.neighboursearch.LinearNNSearch -A \"weka.core.EuclideanDistance -R first-last\""	FDR	b	5	0.867	0.153	1.22622e+18
bayes.NaiveBayes_MCC_top10_10_1_221	bayes.NaiveBayes	#NAME?	MCC	top10	10	0.867	0.158	1,2,3,4,5,6,7,8,9,10,11,227
trees.RandomForest_AUC_bf_7_0.9667_112	trees.RandomForest	-I 50 -K 0 -S 1	AUC	bf	7	0.866	0.049	1.21722e+24
misc.FLR_MCC_top15_15_0.9_522	misc.FLR	-R 0.5	MCC	top15	15	0.866	0.09	1,2,3,4,5,6,7,8,9,10,11,12,13,14,15,16,227
misc.VFI_ACC_fb_2_0.9667_748	misc.VFI	-B 0.5	ACC	fb	2	0.866	0.083	1,2,3,227
misc.VFI_BER_fb_2_0.9667_902	misc.VFI	-B 0.5	BER	fb	2	0.866	0.081	1,2,3,227
trees.NBTree_AUC_top40_40_0.9667_826	trees.NBTree		AUC	top40	40	0.866	0.082	1,2,3,4,5,6,7,8,9,10,11,12,13,14,15,16,17,18,19,20,21,22,23,24,25,26,27,28,29,30,31,32,33,34,35,36,37,38,39,40,41,227
functions.Logistic_AUC_f_9_1_30	functions.Logistic	-R 1.0E-8 -M -1 -num-decimal-places 4	AUC	f	9	0.866	0.121	1,2,3,5,8,10,11,13,15,17,227
lazy.KStar_FDR_bf_4_1_224	lazy.KStar	-B 20 -M m	FDR	bf	4	0.866	0.154	1,217,164,144,89,227
lazy.IBkLG_BER_fb_3_1_642	lazy.IBkLG		BER	fb	3	0.866	0.154	1,2,3,10,227
rules.RoughSet_FDR_fb_3_1_942	rules.RoughSet	-D 8 -R 0 -I 0 -X 3	FDR	fb	3	0.866	0.154	1,2,3,62,227
bayes.NaiveBayes_FDR_top10_10_1_125	bayes.NaiveBayes	#NAME?	FDR	top10	10	0.866	0.16	1,2,3,4,5,6,7,8,9,10,11,227
functions.SimpleLogistic_AUC_bf_4_0.9667_255	functions.SimpleLogistic	-I 0 -M 500 -H 50 -W 0.0 -A	AUC	bf	4	0.865	0.05	1,225,215,102,72,227
functions.MLPClassifier_BER_f_4_0.9667_816	functions.MLPClassifier	-N 2 -R 0.01 -O 1.0E-6 -P 1 -E 1 -S 1 -L weka.classifiers.functions.loss.SquaredError -A weka.classifiers.functions.activation.ApproximateSigmoid	BER	f	4	0.865	0.081	1,2,3,5,8,227
misc.VFI_BER_fb_2_0.9667_481	misc.VFI	-B 0.6	BER	fb	2	0.865	0.082	1,2,3,227
functions.LibLINEAR_BER_b_6_0.9667_369	functions.LibLINEAR	-S 1 -C 1.0 -E 0.001 -B 1.0 -Z -L 0.1 -I 1000	BER	b	6	0.865	0.081	1.22623e+21
lazy.IBk_FDR_top10_10_0.9667_931	lazy.IBk	-K 1 -W 0 -A "weka.core.neighboursearch.LinearNNSearch -A \"weka.core.ManhattanDistance -D -R first-last\""	FDR	top10	10	0.865	0.082	1,2,3,4,5,6,7,8,9,10,11,227
bayes.NaiveBayes_FDR_top15_15_1_987	bayes.NaiveBayes	#NAME?	FDR	top15	15	0.865	0.121	1,2,3,4,5,6,7,8,9,10,11,12,13,14,15,16,227
misc.FLR_AUC_top75_75_0.9667_184	misc.FLR	-R 0.5	AUC	top75	75	0.865	0.083	1,2,3,4,5,6,7,8,9,10,11,12,13,14,15,16,17,18,19,20,21,22,23,24,25,26,27,28,29,30,31,32,33,34,35,36,37,38,39,40,41,42,43,44,45,46,47,48,49,50,51,52,53,54,55,56,57,58,59,60,61,62,63,64,65,66,67,68,69,70,71,72,73,74,75,76,227
bayes.NaiveBayes_ACC_top20_20_0.9667_633	bayes.NaiveBayes	#NAME?	ACC	top20	20	0.865	0.086	1,2,3,4,5,6,7,8,9,10,11,12,13,14,15,16,17,18,19,20,21,227
trees.NBTree_AUC_top100_100_0.9667_980	trees.NBTree		AUC	top100	100	0.865	0.093	1,2,3,4,5,6,7,8,9,10,11,12,13,14,15,16,17,18,19,20,21,22,23,24,25,26,27,28,29,30,31,32,33,34,35,36,37,38,39,40,41,42,43,44,45,46,47,48,49,50,51,52,53,54,55,56,57,58,59,60,61,62,63,64,65,66,67,68,69,70,71,72,73,74,75,76,77,78,79,80,81,82,83,84,85,86,87,88,89,90,91,92,93,94,95,96,97,98,99,100,101,227
lazy.IBk_MCC_bf_5_1_973	lazy.IBk	-K 1 -W 0 -A "weka.core.neighboursearch.LinearNNSearch -A \"weka.core.ChebyshevDistance -R first-last\""	MCC	bf	5	0.865	0.155	1.22222e+18
trees.RandomForest_ACC_bf_5_1_274	trees.RandomForest	-I 25 -K 0 -S 1	ACC	bf	5	0.864	0.092	1,225,222,215,214,80,227
rules.NNge_MCC_fb_3_1_137	rules.NNge	-G 5 -I 5	MCC	fb	3	0.864	0.104	1,2,3,4,227
trees.RandomForest_BER_f_4_1_372	trees.RandomForest	-P 100 -I 100 -num-slots 1 -K 0 -M 1.0 -V 0.001 -S 1	BER	f	4	0.864	0.099	1,2,3,4,35,227
misc.VFI_MCC_f_2_0.9667_490	misc.VFI	-B 0.6	MCC	f	2	0.864	0.083	1,2,3,227
trees.RandomForest_MCC_b_7_1_568	trees.RandomForest	-I 50 -K 0 -S 1	MCC	b	7	0.864	0.097	1.22623e+24
trees.RandomForest_BER_fb_3_1_266	trees.RandomForest	-I 25 -K 0 -S 1	BER	fb	3	0.864	0.096	1,3,4,20,227
functions.SimpleLogistic_MCC_bf_3_0.9667_714	functions.SimpleLogistic	-I 0 -P -M 500 -H 50 -W 0.0 -A	MCC	bf	3	0.864	0.082	1218215179227
trees.RandomForest_MCC_top15_15_0.9667_935	trees.RandomForest	-I 10 -K 0 -S 1	MCC	top15	15	0.864	0.083	1,2,3,4,5,6,7,8,9,10,11,12,13,14,15,16,227
functions.SPegasos_ACC_b_7_1_383	functions.SPegasos	-F 0 -L 1.0E-4 -E 500 -M	ACC	b	7	0.864	0.124	1.22623e+24
functions.LibLINEAR_FDR_f_15_1_334	functions.LibLINEAR	-S 1 -C 1.0 -E 0.001 -B 1.0 -L 0.1 -I 1000	FDR	f	15	0.864	0.123	1,2,3,4,5,6,7,9,28,41,43,54,55,60,74,180,227
trees.RandomForest_MCC_f_3_1_233	trees.RandomForest	-I 10 -K 0 -S 1	MCC	f	3	0.864	0.123	1,2,3,4,227
trees.RandomForest_ACC_top75_75_0.9667_982	trees.RandomForest	-I 50 -K 0 -S 1	ACC	top75	75	0.864	0.086	1,2,3,4,5,6,7,8,9,10,11,12,13,14,15,16,17,18,19,20,21,22,23,24,25,26,27,28,29,30,31,32,33,34,35,36,37,38,39,40,41,42,43,44,45,46,47,48,49,50,51,52,53,54,55,56,57,58,59,60,61,62,63,64,65,66,67,68,69,70,71,72,73,74,75,76,227
misc.VFI_BER_bf_5_1_342	misc.VFI	-B 0.6	BER	bf	5	0.864	0.158	1.22422e+18
trees.NBTree_MCC_top10_10_0.9667_18	trees.NBTree		MCC	top10	10	0.864	0.132	1,2,3,4,5,6,7,8,9,10,11,227
bayes.NaiveBayes_ACC_top40_40_1_918	bayes.NaiveBayes	#NAME?	ACC	top40	40	0.864	0.158	1,2,3,4,5,6,7,8,9,10,11,12,13,14,15,16,17,18,19,20,21,22,23,24,25,26,27,28,29,30,31,32,33,34,35,36,37,38,39,40,41,227
trees.RandomForest_AUC_f_5_0.9667_130	trees.RandomForest	-I 50 -K 0 -S 1	AUC	f	5	0.863	0.086	1,2,3,4,9,14,227
lazy.IBk_ACC_b_7_0.9667_587	lazy.IBk	-K 1 -W 0 -A "weka.core.neighboursearch.LinearNNSearch -A \"weka.core.ChebyshevDistance -R first-last\""	ACC	b	7	0.863	0.083	1.22623e+24
functions.MultilayerPerceptron_FDR_b_7_0.9667_874	functions.MultilayerPerceptron	-L 0.3 -M 0.2 -N 500 -V 0 -S 0 -E 20 -H a	FDR	b	7	0.863	0.083	1.22622e+24
functions.MLPClassifier_MCC_f_4_0.9667_688	functions.MLPClassifier	-N 2 -R 0.01 -O 1.0E-6 -P 1 -E 1 -S 1 -L weka.classifiers.functions.loss.SquaredError -A weka.classifiers.functions.activation.ApproximateSigmoid	MCC	f	4	0.863	0.083	1,2,5,8,12,227
misc.VFI_FDR_f_2_0.9667_635	misc.VFI	-B 0.5	FDR	f	2	0.863	0.084	1,2,3,227
trees.RandomForest_ACC_b_7_1_103	trees.RandomForest	-I 10 -K 0 -S 1	ACC	b	7	0.863	0.124	1.22622e+24
functions.Logistic_MCC_fb_4_1_991	functions.Logistic	-R 1.0E-8 -M -1 -num-decimal-places 4	MCC	fb	4	0.863	0.1	1,5,11,13,171,227
bayes.NaiveBayes_FDR_top30_30_0.9667_324	bayes.NaiveBayes	#NAME?	FDR	top30	30	0.863	0.087	1,2,3,4,5,6,7,8,9,10,11,12,13,14,15,16,17,18,19,20,21,22,23,24,25,26,27,28,29,30,31,227
trees.RandomTree_ACC_bf_4_1_896	trees.RandomTree	-K 0 -M 1.0 -V 0.001 -S 1	ACC	bf	4	0.863	0.125	1226205204196220
functions.SimpleLogistic_FDR_bf_3_0.9667_26	functions.SimpleLogistic	-I 0 -M 500 -H 50 -W 0.0 -A	FDR	bf	3	0.863	0.085	1218215179227
trees.NBTree_FDR_top40_40_0.9667_374	trees.NBTree		FDR	top40	40	0.863	0.086	1,2,3,4,5,6,7,8,9,10,11,12,13,14,15,16,17,18,19,20,21,22,23,24,25,26,27,28,29,30,31,32,33,34,35,36,37,38,39,40,41,227
trees.NBTree_MCC_top30_30_0.9667_542	trees.NBTree		MCC	top30	30	0.863	0.086	1,2,3,4,5,6,7,8,9,10,11,12,13,14,15,16,17,18,19,20,21,22,23,24,25,26,27,28,29,30,31,227
misc.VFI_MCC_bf_6_1_275	misc.VFI	-B 0.6	MCC	bf	6	0.863	0.16	1,224,223,218,179,101,94,227
trees.LADTree_ACC_fb_3_1_226	trees.LADTree	-B 10	ACC	fb	3	0.863	0.124	1,3,4,169,227
bayes.NaiveBayes_BER_top40_40_0.9667_199	bayes.NaiveBayes	#NAME?	BER	top40	40	0.863	0.09	1,2,3,4,5,6,7,8,9,10,11,12,13,14,15,16,17,18,19,20,21,22,23,24,25,26,27,28,29,30,31,32,33,34,35,36,37,38,39,40,41,227
misc.FLR_AUC_top15_15_0.9667_106	misc.FLR	-R 0.5	AUC	top15	15	0.863	0.124	1,2,3,4,5,6,7,8,9,10,11,12,13,14,15,16,227
trees.NBTree_FDR_top30_30_0.9667_552	trees.NBTree		FDR	top30	30	0.863	0.095	1,2,3,4,5,6,7,8,9,10,11,12,13,14,15,16,17,18,19,20,21,22,23,24,25,26,27,28,29,30,31,227
lazy.IBk_FDR_b_7_1_423	lazy.IBk	-K 1 -W 0 -A "weka.core.neighboursearch.LinearNNSearch -A \"weka.core.ChebyshevDistance -R first-last\""	FDR	b	7	0.863	0.159	1.22623e+24
misc.VFI_MCC_f_2_0.9667_109	misc.VFI	-B 0.5	MCC	f	2	0.862	0.089	1,2,3,227
misc.VFI_FDR_fb_2_0.9667_861	misc.VFI	-B 0.6	FDR	fb	2	0.862	0.086	1,2,3,227
lazy.IBk_BER_top10_10_0.9667_293	lazy.IBk	-K 1 -W 0 -A "weka.core.neighboursearch.LinearNNSearch -A \"weka.core.ManhattanDistance -D -R first-last\""	BER	top10	10	0.862	0.086	1,2,3,4,5,6,7,8,9,10,11,227
lazy.RseslibKnn_FDR_top10_10_0.9667_220	lazy.RseslibKnn	-M 1 -W 2 -K 1 -V 2	FDR	top10	10	0.862	0.085	1,2,3,4,5,6,7,8,9,10,11,227
trees.RandomForest_ACC_f_5_1_298	trees.RandomForest	-I 10 -K 0 -S 1	ACC	f	5	0.862	0.099	1,2,3,4,5,35,227
misc.FLR_AUC_top50_50_0.9667_653	misc.FLR	-R 0.5	AUC	top50	50	0.862	0.085	1,2,3,4,5,6,7,8,9,10,11,12,13,14,15,16,17,18,19,20,21,22,23,24,25,26,27,28,29,30,31,32,33,34,35,36,37,38,39,40,41,42,43,44,45,46,47,48,49,50,51,227
functions.Logistic_FDR_fb_5_1_687	functions.Logistic	-R 1.0E-8 -M -1 -num-decimal-places 4	FDR	fb	5	0.862	0.104	1,5,11,13,16,25,227
trees.HoeffdingTree_BER_top15_15_1_321	trees.HoeffdingTree	-L 2 -S 1 -E 1.0E-7 -H 0.05 -M 0.01 -G 200.0 -N 0.0	BER	top15	15	0.862	0.125	1,2,3,4,5,6,7,8,9,10,11,12,13,14,15,16,227
misc.HyperPipes_BER_top75_75_0.9667_884	misc.HyperPipes		BER	top75	75	0.862	0.086	1,2,3,4,5,6,7,8,9,10,11,12,13,14,15,16,17,18,19,20,21,22,23,24,25,26,27,28,29,30,31,32,33,34,35,36,37,38,39,40,41,42,43,44,45,46,47,48,49,50,51,52,53,54,55,56,57,58,59,60,61,62,63,64,65,66,67,68,69,70,71,72,73,74,75,76,227
misc.FLR_ACC_top100_100_0.9667_914	misc.FLR	-R 0.5	ACC	top100	100	0.862	0.085	1,2,3,4,5,6,7,8,9,10,11,12,13,14,15,16,17,18,19,20,21,22,23,24,25,26,27,28,29,30,31,32,33,34,35,36,37,38,39,40,41,42,43,44,45,46,47,48,49,50,51,52,53,54,55,56,57,58,59,60,61,62,63,64,65,66,67,68,69,70,71,72,73,74,75,76,77,78,79,80,81,82,83,84,85,86,87,88,89,90,91,92,93,94,95,96,97,98,99,100,101,227
misc.VFI_AUC_b_13_1_187	misc.VFI	-B 0.4	AUC	b	13	0.862	0.125	1.22623e+42
functions.SimpleLogistic_FDR_f_8_1_51	functions.SimpleLogistic	-I 0 -M 500 -H 50 -W 0.0 -A	FDR	f	8	0.862	0.127	1,2,3,4,5,11,40,127,139,227
bayes.NaiveBayes_ACC_top30_30_0.9667_676	bayes.NaiveBayes	#NAME?	ACC	top30	30	0.862	0.104	1,2,3,4,5,6,7,8,9,10,11,12,13,14,15,16,17,18,19,20,21,22,23,24,25,26,27,28,29,30,31,227
functions.RBFNetwork_FDR_top5_5_0.9667_72	functions.RBFNetwork	-B 5 -S 1 -R 1.0E-8 -M -1 -W 0.1	FDR	top5	5	0.861	0.061	1,2,3,4,5,6,227
functions.MLPClassifier_MCC_fb_3_0.9667_474	functions.MLPClassifier	-N 2 -R 0.01 -O 1.0E-6 -P 1 -E 1 -S 1 -L weka.classifiers.functions.loss.SquaredError -A weka.classifiers.functions.activation.ApproximateSigmoid	MCC	fb	3	0.861	0.055	1,2,5,8,227
functions.SMO_ACC_fb_4_0.9667_194	functions.SMO	-C 1.0 -L 0.001 -P 1.0E-12 -N 0 -V -1 -W 1 -K "functions.supportVector.PolyKernel -C 250007 -E 1.0"	ACC	fb	4	0.861	0.088	1,5,11,40,63,227
lazy.IBk_MCC_top40_40_0.9667_958	lazy.IBk	-K 1 -W 0 -A "weka.core.neighboursearch.LinearNNSearch -A \"weka.core.ManhattanDistance -D -R first-last\""	MCC	top40	40	0.861	0.086	1,2,3,4,5,6,7,8,9,10,11,12,13,14,15,16,17,18,19,20,21,22,23,24,25,26,27,28,29,30,31,32,33,34,35,36,37,38,39,40,41,227
misc.VFI_MCC_fb_2_0.9667_553	misc.VFI	-B 0.4	MCC	fb	2	0.861	0.086	1,2,3,227
trees.RandomForest_ACC_b_7_1_949	trees.RandomForest	-P 100 -I 100 -num-slots 1 -K 0 -M 1.0 -V 0.001 -S 1	ACC	b	7	0.861	0.099	1.22623e+24
trees.RandomForest_AUC_f_4_1_869	trees.RandomForest	-I 25 -K 0 -S 1	AUC	f	4	0.861	0.1	1,2,3,4,12,227
misc.FLR_MCC_top50_50_0.9667_841	misc.FLR	-R 0.5	MCC	top50	50	0.861	0.086	1,2,3,4,5,6,7,8,9,10,11,12,13,14,15,16,17,18,19,20,21,22,23,24,25,26,27,28,29,30,31,32,33,34,35,36,37,38,39,40,41,42,43,44,45,46,47,48,49,50,51,227
lazy.RseslibKnn_MCC_fb_3_1_186	lazy.RseslibKnn	-M 1 -W 2 -K 1 -V 2	MCC	fb	3	0.861	0.161	1,4,20,21,227
functions.SimpleLogistic_ACC_fb_3_0.9667_78	functions.SimpleLogistic	-I 0 -P -M 500 -H 50 -W 0.0 -A	ACC	fb	3	0.86	0.088	1,5,11,85,227
rules.RoughSet_ACC_fb_2_0.9667_145	rules.RoughSet	-D 8 -R 0 -I 0 -X 3	ACC	fb	2	0.86	0.088	1,3,4,227
bayes.NaiveBayes_MCC_b_9_1_399	bayes.NaiveBayes		MCC	b	9	0.86	0.104	1.22622e+30
lazy.LocalKnn_MCC_top10_10_0.9667_582	lazy.LocalKnn	-M 1 -W 2 -L 100 -K 1 -V 2	MCC	top10	10	0.86	0.088	1,2,3,4,5,6,7,8,9,10,11,227
bayes.NaiveBayes_MCC_top30_30_0.9667_252	bayes.NaiveBayes	#NAME?	MCC	top30	30	0.86	0.089	1,2,3,4,5,6,7,8,9,10,11,12,13,14,15,16,17,18,19,20,21,22,23,24,25,26,27,28,29,30,31,227
bayes.NaiveBayes_AUC_top30_30_0.9667_336	bayes.NaiveBayes	#NAME?	AUC	top30	30	0.86	0.095	1,2,3,4,5,6,7,8,9,10,11,12,13,14,15,16,17,18,19,20,21,22,23,24,25,26,27,28,29,30,31,227
trees.NBTree_ACC_top10_10_0.9667_113	trees.NBTree		ACC	top10	10	0.86	0.138	1,2,3,4,5,6,7,8,9,10,11,227
functions.SMO_MCC_f_8_1_783	functions.SMO	-C 1.0 -L 0.001 -P 1.0E-12 -N 0 -V -1 -W 1 -K "functions.supportVector.NormalizedPolyKernel -C 250007 -E 2.0"	MCC	f	8	0.86	0.13	1,2,3,6,11,36,40,43,63,227
lazy.LWL_BER_fb_2_0.9667_483	lazy.LWL	-U 0 -K -1 -A "weka.core.neighboursearch.LinearNNSearch -A \"weka.core.EuclideanDistance -R first-last\"" -W weka.classifiers.trees.DecisionStump	BER	fb	2	0.859	0.056	1,2,5,227
lazy.IBk_ACC_top5_5_0.9667_819	lazy.IBk	-K 1 -W 0 -A "weka.core.neighboursearch.LinearNNSearch -A \"weka.core.EuclideanDistance -R first-last\""	ACC	top5	5	0.859	0.057	1,2,3,4,5,6,227
lazy.KStar_FDR_bf_4_0.9667_27	lazy.KStar	-B 20 -M a	FDR	bf	4	0.859	0.089	1215187179166220
trees.RandomForest_FDR_bf_3_0.9667_136	trees.RandomForest	-I 50 -K 0 -S 1	FDR	bf	3	0.859	0.088	1,218,74,73,227
misc.VFI_FDR_f_2_0.9667_749	misc.VFI	-B 0.6	FDR	f	2	0.859	0.089	1,2,3,227
functions.LibLINEAR_BER_fb_4_0.9667_429	functions.LibLINEAR	-S 1 -C 1.0 -E 0.001 -B 1.0 -Z -L 0.1 -I 1000	BER	fb	4	0.859	0.061	1,5,11,16,41,227
misc.VFI_ACC_f_2_0.9667_66	misc.VFI	-B 0.3	ACC	f	2	0.859	0.088	1,2,3,227
functions.RBFNetwork_AUC_top5_5_0.9667_282	functions.RBFNetwork	-B 3 -S 1 -R 1.0E-8 -M -1 -W 0.1	AUC	top5	5	0.859	0.089	1,2,3,4,5,6,227
functions.Logistic_AUC_bf_4_0.9667_114	functions.Logistic	-R 1.0E-8 -M -1	AUC	bf	4	0.859	0.091	1225220215214220
rules.RoughSet_ACC_f_2_1_257	rules.RoughSet	-D 8 -R 0 -I 0 -X 3	ACC	f	2	0.859	0.128	1,2,3,227
rules.DTNB_ACC_bf_4_1_610	rules.DTNB	-X 1	ACC	bf	4	0.859	0.163	1215187177164220
functions.SPegasos_AUC_f_7_0.9667_46	functions.SPegasos	-F 0 -L 1.0E-4 -E 500	AUC	f	7	0.858	0.061	1,2,5,6,7,8,11,53,227
lazy.LWL_MCC_fb_2_0.9667_710	lazy.LWL	-U 0 -K -1 -A "weka.core.neighboursearch.LinearNNSearch -A \"weka.core.EuclideanDistance -R first-last\"" -W weka.classifiers.trees.DecisionStump	MCC	fb	2	0.858	0.057	1,2,5,227
bayes.ComplementNaiveBayes_FDR_fb_4_0.9667_875	bayes.ComplementNaiveBayes	-S 1.0	FDR	fb	4	0.858	0.089	1,11,127,130,133,227
functions.RBFNetwork_MCC_fb_2_1_801	functions.RBFNetwork	-B 4 -S 1 -R 1.0E-8 -M -1 -W 0.1	MCC	fb	2	0.858	0.103	1,4,12,227
misc.VFI_AUC_fb_4_0.9667_438	misc.VFI	-B 0.4	AUC	fb	4	0.858	0.09	1,2,4,101,107,227
misc.VFI_BER_fb_2_0.9667_852	misc.VFI	-B 0.4	BER	fb	2	0.858	0.089	1,2,3,227
lazy.KStar_MCC_bf_6_0.9667_891	lazy.KStar	-B 20 -M a	MCC	bf	6	0.858	0.09	1,224,223,221,220,104,83,227
misc.FLR_FDR_top75_75_0.9667_970	misc.FLR	-R 0.5	FDR	top75	75	0.858	0.088	1,2,3,4,5,6,7,8,9,10,11,12,13,14,15,16,17,18,19,20,21,22,23,24,25,26,27,28,29,30,31,32,33,34,35,36,37,38,39,40,41,42,43,44,45,46,47,48,49,50,51,52,53,54,55,56,57,58,59,60,61,62,63,64,65,66,67,68,69,70,71,72,73,74,75,76,227
trees.HoeffdingTree_BER_bf_4_1_918	trees.HoeffdingTree	-L 2 -S 1 -E 1.0E-7 -H 0.05 -M 0.01 -G 200.0 -N 0.0	BER	bf	4	0.858	0.13	1212207199184220
lazy.IB1_ACC_fb_3_1_949	lazy.IB1		ACC	fb	3	0.858	0.166	1,3,20,29,227
bayes.NaiveBayes_BER_top30_30_0.9667_970	bayes.NaiveBayes	#NAME?	BER	top30	30	0.858	0.098	1,2,3,4,5,6,7,8,9,10,11,12,13,14,15,16,17,18,19,20,21,22,23,24,25,26,27,28,29,30,31,227
trees.NBTree_MCC_top40_40_0.9667_842	trees.NBTree		MCC	top40	40	0.858	0.096	1,2,3,4,5,6,7,8,9,10,11,12,13,14,15,16,17,18,19,20,21,22,23,24,25,26,27,28,29,30,31,32,33,34,35,36,37,38,39,40,41,227
misc.VFI_FDR_bf_5_1_849	misc.VFI	-B 0.4	FDR	bf	5	0.858	0.165	1.22422e+18
trees.NBTree_MCC_fb_4_1_522	trees.NBTree		MCC	fb	4	0.858	0.14	1,2,6,11,36,227
lazy.LWL_MCC_bf_5_0.9667_612	lazy.LWL	-U 0 -K -1 -A "weka.core.neighboursearch.LinearNNSearch -A \"weka.core.EuclideanDistance -R first-last\"" -W weka.classifiers.trees.DecisionStump	MCC	bf	5	0.857	0.061	1,222,215,206,136,66,227
functions.SMO_AUC_f_10_0.9667_445	functions.SMO	-C 1.0 -L 0.001 -P 1.0E-12 -N 0 -V -1 -W 1 -K "functions.supportVector.NormalizedPolyKernel -C 250007 -E 2.0"	AUC	f	10	0.857	0.063	1,2,3,5,6,46,49,51,54,127,165,227
functions.RBFNetwork_AUC_f_3_0.9667_892	functions.RBFNetwork	-B 4 -S 1 -R 1.0E-8 -M -1 -W 0.1	AUC	f	3	0.857	0.064	1,2,4,6,227
lazy.IB1_MCC_top5_5_0.9667_833	lazy.IB1		MCC	top5	5	0.857	0.058	1,2,3,4,5,6,227
trees.RandomForest_FDR_b_6_1_764	trees.RandomForest	-I 25 -K 0 -S 1	FDR	b	6	0.857	0.104	1,226,225,215,210,207,18,227
misc.VFI_BER_f_2_0.9667_976	misc.VFI	-B 0.4	BER	f	2	0.857	0.09	1,2,3,227
trees.RandomForest_FDR_f_4_1_290	trees.RandomForest	-I 25 -K 0 -S 1	FDR	f	4	0.857	0.104	1,2,3,4,15,227
misc.FLR_FDR_top50_50_0.9667_175	misc.FLR	-R 0.5	FDR	top50	50	0.857	0.09	1,2,3,4,5,6,7,8,9,10,11,12,13,14,15,16,17,18,19,20,21,22,23,24,25,26,27,28,29,30,31,32,33,34,35,36,37,38,39,40,41,42,43,44,45,46,47,48,49,50,51,227
lazy.RseslibKnn_ACC_bf_5_1_458	lazy.RseslibKnn	-M 1 -W 2 -K 1 -V 2	ACC	bf	5	0.857	0.166	1,224,201,194,188,72,227
rules.RoughSet_AUC_fb_3_1_78	rules.RoughSet	-D 8 -R 0 -I 0 -X 3	AUC	fb	3	0.857	0.166	1,2,3,62,227
lazy.LocalKnn_BER_b_5_1_165	lazy.LocalKnn	-M 1 -W 2 -L 100 -K 1 -V 2	BER	b	5	0.857	0.166	1.22623e+18
lazy.RseslibKnn_ACC_top10_10_0.9333_655	lazy.RseslibKnn	-M 1 -W 2 -K 1 -V 2	ACC	top10	10	0.856	0.062	1,2,3,4,5,6,7,8,9,10,11,227
functions.RBFNetwork_AUC_top5_5_0.9667_788	functions.RBFNetwork	-B 5 -S 1 -R 1.0E-8 -M -1 -W 0.1	AUC	top5	5	0.856	0.062	1,2,3,4,5,6,227
lazy.KStar_MCC_b_9_0.9667_328	lazy.KStar	-B 20 -M n	MCC	b	9	0.856	0.094	1,226,225,224,223,212,193,102,100,2,227
functions.RBFNetwork_ACC_f_5_1_639	functions.RBFNetwork	-B 3 -S 1 -R 1.0E-8 -M -1 -W 0.1	ACC	f	5	0.856	0.105	1,2,3,4,12,17,227
trees.RandomForest_FDR_top100_100_0.9667_402	trees.RandomForest	-P 100 -I 100 -num-slots 1 -K 0 -M 1.0 -V 0.001 -S 1	FDR	top100	100	0.856	0.091	1,2,3,4,5,6,7,8,9,10,11,12,13,14,15,16,17,18,19,20,21,22,23,24,25,26,27,28,29,30,31,32,33,34,35,36,37,38,39,40,41,42,43,44,45,46,47,48,49,50,51,52,53,54,55,56,57,58,59,60,61,62,63,64,65,66,67,68,69,70,71,72,73,74,75,76,77,78,79,80,81,82,83,84,85,86,87,88,89,90,91,92,93,94,95,96,97,98,99,100,101,227
functions.Logistic_FDR_bf_5_1_114	functions.Logistic	-R 1.0E-8 -M -1	FDR	bf	5	0.856	0.107	1.22222e+18
functions.RBFNetwork_MCC_top100_100_0.9667_910	functions.RBFNetwork	-B 6 -S 1 -R 1.0E-8 -M -1 -W 0.1	MCC	top100	100	0.856	0.092	1,2,3,4,5,6,7,8,9,10,11,12,13,14,15,16,17,18,19,20,21,22,23,24,25,26,27,28,29,30,31,32,33,34,35,36,37,38,39,40,41,42,43,44,45,46,47,48,49,50,51,52,53,54,55,56,57,58,59,60,61,62,63,64,65,66,67,68,69,70,71,72,73,74,75,76,77,78,79,80,81,82,83,84,85,86,87,88,89,90,91,92,93,94,95,96,97,98,99,100,101,227
functions.RBFNetwork_MCC_top10_10_0.9667_107	functions.RBFNetwork	-B 6 -S 1 -R 1.0E-8 -M -1 -W 0.1	MCC	top10	10	0.856	0.093	1,2,3,4,5,6,7,8,9,10,11,227
bayes.NaiveBayes_FDR_top40_40_0.9667_890	bayes.NaiveBayes	#NAME?	FDR	top40	40	0.856	0.098	1,2,3,4,5,6,7,8,9,10,11,12,13,14,15,16,17,18,19,20,21,22,23,24,25,26,27,28,29,30,31,32,33,34,35,36,37,38,39,40,41,227
functions.Logistic_BER_b_10_1_696	functions.Logistic	-R 1.0E-8 -M -1	BER	b	10	0.856	0.167	1.22623e+33
lazy.IB1_FDR_top5_5_0.9333_734	lazy.IB1		FDR	top5	5	0.855	0.013	1,2,3,4,5,6,227
trees.RandomForest_FDR_top10_10_0.9333_515	trees.RandomForest	-P 100 -I 100 -num-slots 1 -K 0 -M 1.0 -V 0.001 -S 1	FDR	top10	10	0.855	0.062	1,2,3,4,5,6,7,8,9,10,11,227
lazy.KStar_FDR_top15_15_0.9667_426	lazy.KStar	-B 20 -M a	FDR	top15	15	0.855	0.061	1,2,3,4,5,6,7,8,9,10,11,12,13,14,15,16,227
trees.RandomForest_FDR_b_6_1_613	trees.RandomForest	-I 50 -K 0 -S 1	FDR	b	6	0.855	0.108	1.22623e+21
trees.RandomForest_BER_b_9_1_288	trees.RandomForest	-I 25 -K 0 -S 1	BER	b	9	0.855	0.097	1.22623e+30
functions.SimpleLogistic_BER_f_6_0.9667_508	functions.SimpleLogistic	-I 0 -P -M 500 -H 50 -W 0.0 -A	BER	f	6	0.855	0.092	1,2,3,4,5,11,40,227
misc.HyperPipes_MCC_top75_75_0.9667_794	misc.HyperPipes		MCC	top75	75	0.855	0.092	1,2,3,4,5,6,7,8,9,10,11,12,13,14,15,16,17,18,19,20,21,22,23,24,25,26,27,28,29,30,31,32,33,34,35,36,37,38,39,40,41,42,43,44,45,46,47,48,49,50,51,52,53,54,55,56,57,58,59,60,61,62,63,64,65,66,67,68,69,70,71,72,73,74,75,76,227
functions.SMO_BER_fb_5_0.9667_977	functions.SMO	-C 1.0 -L 0.001 -P 1.0E-12 -N 0 -V -1 -W 1 -K "functions.supportVector.NormalizedPolyKernel -C 250007 -E 2.0"	BER	fb	5	0.855	0.093	1,5,16,36,51,75,227
functions.RBFNetwork_BER_top15_15_0.9667_578	functions.RBFNetwork	-B 5 -S 1 -R 1.0E-8 -M -1 -W 0.1	BER	top15	15	0.855	0.133	1,2,3,4,5,6,7,8,9,10,11,12,13,14,15,16,227
trees.NBTree_ACC_top30_30_0.9667_794	trees.NBTree		ACC	top30	30	0.855	0.097	1,2,3,4,5,6,7,8,9,10,11,12,13,14,15,16,17,18,19,20,21,22,23,24,25,26,27,28,29,30,31,227
trees.LADTree_ACC_b_7_1_360	trees.LADTree	-B 10	ACC	b	7	0.855	0.133	1.22622e+24
functions.MultilayerPerceptronCS_AUC_fb_5_1_174	functions.MultilayerPerceptronCS	-L 0.3 -M 0.2 -N 500 -V 0 -S 0 -E 20 -H a	AUC	fb	5	0.855	0.168	1,2,10,15,44,76,227
misc.VFI_AUC_top1_1_0.9_980	misc.VFI	-B 0.5	AUC	top1	1	0.854	0.058	1,2,227
misc.HyperPipes_BER_fb_4_0.9667_24	misc.HyperPipes		BER	fb	4	0.854	0.095	1,4,8,11,12,227
trees.RandomForest_FDR_top15_15_0.9667_676	trees.RandomForest	-I 25 -K 0 -S 1	FDR	top15	15	0.854	0.066	1,2,3,4,5,6,7,8,9,10,11,12,13,14,15,16,227
trees.J48_MCC_fb_2_0.9667_677	trees.J48	-C 0.25 -M 2	MCC	fb	2	0.854	0.094	1,13,28,227
misc.FLR_AUC_bf_5_1_206	misc.FLR	-R 0.5	AUC	bf	5	0.854	0.109	1,224,217,207,104,74,227
misc.HyperPipes_MCC_top100_100_0.9667_459	misc.HyperPipes		MCC	top100	100	0.854	0.093	1,2,3,4,5,6,7,8,9,10,11,12,13,14,15,16,17,18,19,20,21,22,23,24,25,26,27,28,29,30,31,32,33,34,35,36,37,38,39,40,41,42,43,44,45,46,47,48,49,50,51,52,53,54,55,56,57,58,59,60,61,62,63,64,65,66,67,68,69,70,71,72,73,74,75,76,77,78,79,80,81,82,83,84,85,86,87,88,89,90,91,92,93,94,95,96,97,98,99,100,101,227
lazy.IBk_MCC_top10_10_0.9667_306	lazy.IBk	-K 1 -W 0 -A "weka.core.neighboursearch.LinearNNSearch -A \"weka.core.ManhattanDistance -D -R first-last\""	MCC	top10	10	0.854	0.095	1,2,3,4,5,6,7,8,9,10,11,227
trees.NBTree_BER_top100_100_0.9667_770	trees.NBTree		BER	top100	100	0.854	0.101	1,2,3,4,5,6,7,8,9,10,11,12,13,14,15,16,17,18,19,20,21,22,23,24,25,26,27,28,29,30,31,32,33,34,35,36,37,38,39,40,41,42,43,44,45,46,47,48,49,50,51,52,53,54,55,56,57,58,59,60,61,62,63,64,65,66,67,68,69,70,71,72,73,74,75,76,77,78,79,80,81,82,83,84,85,86,87,88,89,90,91,92,93,94,95,96,97,98,99,100,101,227
trees.NBTree_AUC_b_9_1_482	trees.NBTree		AUC	b	9	0.854	0.142	1.22622e+30
bayes.NaiveBayes_AUC_f_5_0.9333_671	bayes.NaiveBayes	#NAME?	AUC	f	5	0.853	0.025	1,2,3,4,5,7,227
lazy.KStar_FDR_top15_15_0.9667_268	lazy.KStar	-B 20 -M n	FDR	top15	15	0.853	0.063	1,2,3,4,5,6,7,8,9,10,11,12,13,14,15,16,227
trees.RandomForest_AUC_f_4_0.9333_401	trees.RandomForest	-P 100 -I 100 -num-slots 1 -K 0 -M 1.0 -V 0.001 -S 1	AUC	f	4	0.853	0.065	1,2,3,4,8,227
lazy.LWL_ACC_fb_3_0.9667_410	lazy.LWL	-U 0 -K -1 -A "weka.core.neighboursearch.LinearNNSearch -A \"weka.core.EuclideanDistance -R first-last\"" -W weka.classifiers.trees.DecisionStump	ACC	fb	3	0.853	0.065	1,2,5,13,227
misc.VFI_MCC_f_2_0.9667_104	misc.VFI	-B 0.4	MCC	f	2	0.853	0.095	1,2,3,227
trees.RandomForest_ACC_top40_40_0.9667_356	trees.RandomForest	-I 50 -K 0 -S 1	ACC	top40	40	0.853	0.097	1,2,3,4,5,6,7,8,9,10,11,12,13,14,15,16,17,18,19,20,21,22,23,24,25,26,27,28,29,30,31,32,33,34,35,36,37,38,39,40,41,227
functions.SMO_ACC_f_6_0.9667_237	functions.SMO	-C 1.0 -L 0.001 -P 1.0E-12 -N 0 -V -1 -W 1 -K "functions.supportVector.NormalizedPolyKernel -C 250007 -E 2.0"	ACC	f	6	0.853	0.07	1,2,3,5,6,36,51,227
bayes.NaiveBayes_AUC_top100_100_1_676	bayes.NaiveBayes	#NAME?	AUC	top100	100	0.853	0.135	1,2,3,4,5,6,7,8,9,10,11,12,13,14,15,16,17,18,19,20,21,22,23,24,25,26,27,28,29,30,31,32,33,34,35,36,37,38,39,40,41,42,43,44,45,46,47,48,49,50,51,52,53,54,55,56,57,58,59,60,61,62,63,64,65,66,67,68,69,70,71,72,73,74,75,76,77,78,79,80,81,82,83,84,85,86,87,88,89,90,91,92,93,94,95,96,97,98,99,100,101,227
functions.SimpleLogistic_BER_bf_3_0.9667_987	functions.SimpleLogistic	-I 0 -M 500 -H 50 -W 0.0 -A	BER	bf	3	0.852	0.063	1225215207227
lazy.RseslibKnn_ACC_top15_15_1_710	lazy.RseslibKnn	-M 1 -W 2 -K 1 -V 2	ACC	top15	15	0.852	0.1	1,2,3,4,5,6,7,8,9,10,11,12,13,14,15,16,227
misc.VFI_ACC_f_2_0.9667_130	misc.VFI	-B 0.5	ACC	f	2	0.852	0.097	1,2,3,227
misc.FLR_FDR_top100_100_0.9667_603	misc.FLR	-R 0.5	FDR	top100	100	0.852	0.095	1,2,3,4,5,6,7,8,9,10,11,12,13,14,15,16,17,18,19,20,21,22,23,24,25,26,27,28,29,30,31,32,33,34,35,36,37,38,39,40,41,42,43,44,45,46,47,48,49,50,51,52,53,54,55,56,57,58,59,60,61,62,63,64,65,66,67,68,69,70,71,72,73,74,75,76,77,78,79,80,81,82,83,84,85,86,87,88,89,90,91,92,93,94,95,96,97,98,99,100,101,227
misc.HyperPipes_FDR_top75_75_0.9667_428	misc.HyperPipes		FDR	top75	75	0.852	0.096	1,2,3,4,5,6,7,8,9,10,11,12,13,14,15,16,17,18,19,20,21,22,23,24,25,26,27,28,29,30,31,32,33,34,35,36,37,38,39,40,41,42,43,44,45,46,47,48,49,50,51,52,53,54,55,56,57,58,59,60,61,62,63,64,65,66,67,68,69,70,71,72,73,74,75,76,227
misc.FLR_BER_top75_75_0.9667_414	misc.FLR	-R 0.5	BER	top75	75	0.852	0.097	1,2,3,4,5,6,7,8,9,10,11,12,13,14,15,16,17,18,19,20,21,22,23,24,25,26,27,28,29,30,31,32,33,34,35,36,37,38,39,40,41,42,43,44,45,46,47,48,49,50,51,52,53,54,55,56,57,58,59,60,61,62,63,64,65,66,67,68,69,70,71,72,73,74,75,76,227
bayes.NaiveBayes_MCC_top100_100_1_651	bayes.NaiveBayes	#NAME?	MCC	top100	100	0.852	0.136	1,2,3,4,5,6,7,8,9,10,11,12,13,14,15,16,17,18,19,20,21,22,23,24,25,26,27,28,29,30,31,32,33,34,35,36,37,38,39,40,41,42,43,44,45,46,47,48,49,50,51,52,53,54,55,56,57,58,59,60,61,62,63,64,65,66,67,68,69,70,71,72,73,74,75,76,77,78,79,80,81,82,83,84,85,86,87,88,89,90,91,92,93,94,95,96,97,98,99,100,101,227
trees.NBTree_FDR_top100_100_0.9333_152	trees.NBTree		FDR	top100	100	0.852	0.082	1,2,3,4,5,6,7,8,9,10,11,12,13,14,15,16,17,18,19,20,21,22,23,24,25,26,27,28,29,30,31,32,33,34,35,36,37,38,39,40,41,42,43,44,45,46,47,48,49,50,51,52,53,54,55,56,57,58,59,60,61,62,63,64,65,66,67,68,69,70,71,72,73,74,75,76,77,78,79,80,81,82,83,84,85,86,87,88,89,90,91,92,93,94,95,96,97,98,99,100,101,227
functions.SimpleLogistic_AUC_b_7_0.9667_281	functions.SimpleLogistic	-I 0 -M 500 -H 50 -W 0.0 -A	AUC	b	7	0.852	0.1	1.22623e+24
rules.NNge_AUC_fb_2_1_375	rules.NNge	-G 5 -I 5	AUC	fb	2	0.852	0.136	1,3,25,227
trees.LADTree_ACC_bf_4_0.9667_522	trees.LADTree	-B 10	ACC	bf	4	0.851	0.097	1223216212211220
misc.FLR_MCC_top100_100_0.9667_678	misc.FLR	-R 0.5	MCC	top100	100	0.851	0.097	1,2,3,4,5,6,7,8,9,10,11,12,13,14,15,16,17,18,19,20,21,22,23,24,25,26,27,28,29,30,31,32,33,34,35,36,37,38,39,40,41,42,43,44,45,46,47,48,49,50,51,52,53,54,55,56,57,58,59,60,61,62,63,64,65,66,67,68,69,70,71,72,73,74,75,76,77,78,79,80,81,82,83,84,85,86,87,88,89,90,91,92,93,94,95,96,97,98,99,100,101,227
functions.RBFNetwork_AUC_top15_15_0.9333_104	functions.RBFNetwork	-B 2 -S 1 -R 1.0E-8 -M -1 -W 0.1	AUC	top15	15	0.851	0.112	1,2,3,4,5,6,7,8,9,10,11,12,13,14,15,16,227
functions.Logistic_ACC_f_8_1_332	functions.Logistic	-R 1.0E-8 -M -1	ACC	f	8	0.851	0.137	1,2,3,4,5,11,26,62,129,227
trees.NBTree_BER_bf_4_1_563	trees.NBTree		BER	bf	4	0.851	0.191	1212187160109220
lazy.KStar_AUC_top15_15_0.9333_233	lazy.KStar	-B 20 -M m	AUC	top15	15	0.85	0.019	1,2,3,4,5,6,7,8,9,10,11,12,13,14,15,16,227
trees.RandomForest_MCC_top15_15_0.9667_218	trees.RandomForest	-I 25 -K 0 -S 1	MCC	top15	15	0.85	0.068	1,2,3,4,5,6,7,8,9,10,11,12,13,14,15,16,227
misc.VFI_AUC_f_8_0.9333_560	misc.VFI	-B 0.3	AUC	f	8	0.85	0.029	1,2,3,4,29,30,51,53,101,227
misc.VFI_ACC_b_8_0.9667_88	misc.VFI	-B 0.5	ACC	b	8	0.85	0.1	1,226,225,224,223,218,207,101,84,227
trees.RandomForest_BER_top75_75_0.9667_284	trees.RandomForest	-I 50 -K 0 -S 1	BER	top75	75	0.85	0.066	1,2,3,4,5,6,7,8,9,10,11,12,13,14,15,16,17,18,19,20,21,22,23,24,25,26,27,28,29,30,31,32,33,34,35,36,37,38,39,40,41,42,43,44,45,46,47,48,49,50,51,52,53,54,55,56,57,58,59,60,61,62,63,64,65,66,67,68,69,70,71,72,73,74,75,76,227
misc.VFI_AUC_f_12_0.9667_520	misc.VFI	-B 0.5	AUC	f	12	0.85	0.099	1,2,3,4,11,28,30,48,51,53,101,104,113,227
misc.FLR_MCC_top75_75_0.9667_339	misc.FLR	-R 0.5	MCC	top75	75	0.85	0.098	1,2,3,4,5,6,7,8,9,10,11,12,13,14,15,16,17,18,19,20,21,22,23,24,25,26,27,28,29,30,31,32,33,34,35,36,37,38,39,40,41,42,43,44,45,46,47,48,49,50,51,52,53,54,55,56,57,58,59,60,61,62,63,64,65,66,67,68,69,70,71,72,73,74,75,76,227
functions.RBFNetwork_MCC_bf_5_1_251	functions.RBFNetwork	-B 5 -S 1 -R 1.0E-8 -M -1 -W 0.1	MCC	bf	5	0.85	0.14	1.22222e+18
trees.RandomForest_ACC_bf_3_0.9667_530	trees.RandomForest	-I 50 -K 0 -S 1	ACC	bf	3	0.849	0.069	1225215214227
functions.SimpleLogistic_ACC_fb_3_0.9667_542	functions.SimpleLogistic	-I 0 -M 500 -H 50 -W 0.0 -A	ACC	fb	3	0.849	0.099	1,5,11,40,227
trees.RandomForest_MCC_top75_75_0.9667_583	trees.RandomForest	-I 50 -K 0 -S 1	MCC	top75	75	0.849	0.067	1,2,3,4,5,6,7,8,9,10,11,12,13,14,15,16,17,18,19,20,21,22,23,24,25,26,27,28,29,30,31,32,33,34,35,36,37,38,39,40,41,42,43,44,45,46,47,48,49,50,51,52,53,54,55,56,57,58,59,60,61,62,63,64,65,66,67,68,69,70,71,72,73,74,75,76,227
trees.RandomForest_ACC_top100_100_1_354	trees.RandomForest	-I 50 -K 0 -S 1	ACC	top100	100	0.849	0.112	1,2,3,4,5,6,7,8,9,10,11,12,13,14,15,16,17,18,19,20,21,22,23,24,25,26,27,28,29,30,31,32,33,34,35,36,37,38,39,40,41,42,43,44,45,46,47,48,49,50,51,52,53,54,55,56,57,58,59,60,61,62,63,64,65,66,67,68,69,70,71,72,73,74,75,76,77,78,79,80,81,82,83,84,85,86,87,88,89,90,91,92,93,94,95,96,97,98,99,100,101,227
trees.RandomTree_BER_fb_3_1_93	trees.RandomTree	-K 0 -M 1.0 -V 0.001 -S 1	BER	fb	3	0.849	0.139	1,3,4,17,227
rules.RoughSet_FDR_bf_4_1_196	rules.RoughSet	-D 8 -R 0 -I 0 -X 3	FDR	bf	4	0.849	0.142	1,217,131,6,3,227
lazy.LWL_FDR_b_10_1_143	lazy.LWL	-U 0 -K -1 -A "weka.core.neighboursearch.LinearNNSearch -A \"weka.core.EuclideanDistance -R first-last\"" -W weka.classifiers.trees.DecisionStump	FDR	b	10	0.849	0.175	1.22622e+33
functions.SPegasos_ACC_bf_3_0.9667_435	functions.SPegasos	-F 0 -L 1.0E-4 -E 500 -M	ACC	bf	3	0.848	0.062	1215211206227
lazy.KStar_ACC_top15_15_0.9333_795	lazy.KStar	-B 20 -M m	ACC	top15	15	0.848	0.022	1,2,3,4,5,6,7,8,9,10,11,12,13,14,15,16,227
lazy.IBk_FDR_top5_5_0.9333_865	lazy.IBk	-K 1 -W 0 -A "weka.core.neighboursearch.LinearNNSearch -A \"weka.core.EuclideanDistance -R first-last\""	FDR	top5	5	0.848	0.027	1,2,3,4,5,6,227
misc.VFI_BER_bf_5_0.9667_33	misc.VFI	-B 0.3	BER	bf	5	0.848	0.104	1,224,223,218,101,92,227
lazy.KStar_ACC_top10_10_0.9667_355	lazy.KStar	-B 20 -M m	ACC	top10	10	0.848	0.068	1,2,3,4,5,6,7,8,9,10,11,227
misc.HyperPipes_BER_top100_100_0.9667_533	misc.HyperPipes		BER	top100	100	0.848	0.101	1,2,3,4,5,6,7,8,9,10,11,12,13,14,15,16,17,18,19,20,21,22,23,24,25,26,27,28,29,30,31,32,33,34,35,36,37,38,39,40,41,42,43,44,45,46,47,48,49,50,51,52,53,54,55,56,57,58,59,60,61,62,63,64,65,66,67,68,69,70,71,72,73,74,75,76,77,78,79,80,81,82,83,84,85,86,87,88,89,90,91,92,93,94,95,96,97,98,99,100,101,227
trees.RandomForest_ACC_top75_75_0.9667_915	trees.RandomForest	-I 10 -K 0 -S 1	ACC	top75	75	0.848	0.1	1,2,3,4,5,6,7,8,9,10,11,12,13,14,15,16,17,18,19,20,21,22,23,24,25,26,27,28,29,30,31,32,33,34,35,36,37,38,39,40,41,42,43,44,45,46,47,48,49,50,51,52,53,54,55,56,57,58,59,60,61,62,63,64,65,66,67,68,69,70,71,72,73,74,75,76,227
lazy.IBkLG_FDR_top5_5_0.9333_51	lazy.IBkLG		FDR	top5	5	0.847	0.023	1,2,3,4,5,6,227
functions.RBFClassifier_FDR_fb_4_0.9667_883	functions.RBFClassifier	-N 2 -R 0.01 -L 1.0E-6 -C 2 -P 1 -E 1 -S 1	FDR	fb	4	0.847	0.072	1,2,5,63,215,227
lazy.IBkLG_MCC_top5_5_0.9333_405	lazy.IBkLG		MCC	top5	5	0.847	0.025	1,2,3,4,5,6,227
lazy.IB1_AUC_top5_5_0.9333_122	lazy.IB1		AUC	top5	5	0.847	0.032	1,2,3,4,5,6,227
functions.RBFNetwork_MCC_top5_5_0.9333_531	functions.RBFNetwork	-B 3 -S 1 -R 1.0E-8 -M -1 -W 0.1	MCC	top5	5	0.847	0.072	1,2,3,4,5,6,227
functions.RBFNetwork_ACC_b_7_1_289	functions.RBFNetwork	-B 6 -S 1 -R 1.0E-8 -M -1 -W 0.1	ACC	b	7	0.847	0.104	1.22623e+24
trees.RandomForest_MCC_top75_75_0.9667_730	trees.RandomForest	-P 100 -I 100 -num-slots 1 -K 0 -M 1.0 -V 0.001 -S 1	MCC	top75	75	0.847	0.068	1,2,3,4,5,6,7,8,9,10,11,12,13,14,15,16,17,18,19,20,21,22,23,24,25,26,27,28,29,30,31,32,33,34,35,36,37,38,39,40,41,42,43,44,45,46,47,48,49,50,51,52,53,54,55,56,57,58,59,60,61,62,63,64,65,66,67,68,69,70,71,72,73,74,75,76,227
functions.RBFClassifier_ACC_f_4_0.9667_603	functions.RBFClassifier	-N 2 -R 0.01 -L 1.0E-6 -C 2 -P 1 -E 1 -S 1	ACC	f	4	0.847	0.071	1,2,5,7,30,227
lazy.KStar_FDR_top10_10_0.9667_104	lazy.KStar	-B 20 -M a	FDR	top10	10	0.847	0.07	1,2,3,4,5,6,7,8,9,10,11,227
functions.RBFNetwork_ACC_top5_5_0.9333_161	functions.RBFNetwork	-B 4 -S 1 -R 1.0E-8 -M -1 -W 0.1	ACC	top5	5	0.847	0.074	1,2,3,4,5,6,227
misc.HyperPipes_ACC_top75_75_0.9667_797	misc.HyperPipes		ACC	top75	75	0.847	0.102	1,2,3,4,5,6,7,8,9,10,11,12,13,14,15,16,17,18,19,20,21,22,23,24,25,26,27,28,29,30,31,32,33,34,35,36,37,38,39,40,41,42,43,44,45,46,47,48,49,50,51,52,53,54,55,56,57,58,59,60,61,62,63,64,65,66,67,68,69,70,71,72,73,74,75,76,227
bayes.NaiveBayes_FDR_top20_20_0.9667_428	bayes.NaiveBayes	#NAME?	FDR	top20	20	0.847	0.102	1,2,3,4,5,6,7,8,9,10,11,12,13,14,15,16,17,18,19,20,21,227
trees.RandomTree_FDR_fb_3_1_507	trees.RandomTree	-K 0 -M 1.0 -V 0.001 -S 1	FDR	fb	3	0.847	0.142	1,3,4,57,227
rules.NNge_MCC_f_2_1_661	rules.NNge	-G 5 -I 5	MCC	f	2	0.847	0.114	1,2,3,227
rules.PART_FDR_bf_3_1_178	rules.PART	-M 2 -C 0.25 -Q 1	FDR	bf	3	0.847	0.115	1,162,63,13,227
bayes.NaiveBayes_FDR_bf_5_1_938	bayes.NaiveBayes		FDR	bf	5	0.847	0.178	1,224,202,201,199,69,227
rules.RoughSet_BER_fb_3_1_80	rules.RoughSet	-D 8 -R 0 -I 0 -X 3	BER	fb	3	0.847	0.148	1,3,4,8,227
misc.VFI_FDR_top1_1_0.9_30	misc.VFI	-B 0.4	FDR	top1	1	0.846	0.062	1,2,227
functions.RBFNetwork_BER_f_3_1_285	functions.RBFNetwork	-B 2 -S 1 -R 1.0E-8 -M -1 -W 0.1	BER	f	3	0.846	0.104	1,2,4,6,227
functions.RBFNetwork_MCC_fb_4_1_380	functions.RBFNetwork	-B 6 -S 1 -R 1.0E-8 -M -1 -W 0.1	MCC	fb	4	0.846	0.103	1,2,3,38,96,227
trees.RandomForest_MCC_top50_50_0.9667_796	trees.RandomForest	-I 25 -K 0 -S 1	MCC	top50	50	0.846	0.069	1,2,3,4,5,6,7,8,9,10,11,12,13,14,15,16,17,18,19,20,21,22,23,24,25,26,27,28,29,30,31,32,33,34,35,36,37,38,39,40,41,42,43,44,45,46,47,48,49,50,51,227
misc.FLR_ACC_top75_75_0.9667_466	misc.FLR	-R 0.5	ACC	top75	75	0.846	0.104	1,2,3,4,5,6,7,8,9,10,11,12,13,14,15,16,17,18,19,20,21,22,23,24,25,26,27,28,29,30,31,32,33,34,35,36,37,38,39,40,41,42,43,44,45,46,47,48,49,50,51,52,53,54,55,56,57,58,59,60,61,62,63,64,65,66,67,68,69,70,71,72,73,74,75,76,227
lazy.KStar_ACC_bf_4_0.9667_674	lazy.KStar	-B 20 -M n	ACC	bf	4	0.846	0.103	1224202193170220
trees.RandomForest_AUC_fb_3_0.9667_71	trees.RandomForest	-I 50 -K 0 -S 1	AUC	fb	3	0.846	0.104	1,2,4,13,227
lazy.RseslibKnn_FDR_fb_4_1_782	lazy.RseslibKnn	-M 1 -W 2 -K 1 -V 2	FDR	fb	4	0.846	0.144	1,8,9,11,16,227
functions.SMO_MCC_fb_7_1_599	functions.SMO	-C 1.0 -L 0.001 -P 1.0E-12 -N 0 -V -1 -W 1 -K "functions.supportVector.NormalizedPolyKernel -C 250007 -E 2.0"	MCC	fb	7	0.846	0.123	1,5,6,16,39,73,96,101,227
lazy.IBk_AUC_top5_5_0.9333_355	lazy.IBk	-K 1 -W 0 -A "weka.core.neighboursearch.LinearNNSearch -A \"weka.core.EuclideanDistance -R first-last\""	AUC	top5	5	0.845	0.027	1,2,3,4,5,6,227
functions.RBFClassifier_ACC_b_8_0.9667_348	functions.RBFClassifier	-N 2 -R 0.01 -L 1.0E-6 -C 2 -P 1 -E 1 -S 1	ACC	b	8	0.845	0.075	1,226,224,223,219,215,177,156,13,227
trees.RandomForest_ACC_top10_10_0.9333_503	trees.RandomForest	-I 50 -K 0 -S 1	ACC	top10	10	0.845	0.073	1,2,3,4,5,6,7,8,9,10,11,227
lazy.KStar_BER_top10_10_0.9667_217	lazy.KStar	-B 20 -M m	BER	top10	10	0.845	0.071	1,2,3,4,5,6,7,8,9,10,11,227
functions.SPegasos_BER_b_7_0.9667_471	functions.SPegasos	-F 0 -L 1.0E-4 -E 500 -M	BER	b	7	0.845	0.104	1.22623e+24
functions.Logistic_MCC_b_10_1_522	functions.Logistic	-R 1.0E-8 -M -1 -num-decimal-places 4	MCC	b	10	0.845	0.116	1.22623e+33
lazy.IB1_ACC_top5_5_0.9333_989	lazy.IB1		ACC	top5	5	0.844	0.026	1,2,3,4,5,6,227
lazy.LWL_BER_f_3_0.9667_784	lazy.LWL	-U 0 -K -1 -A "weka.core.neighboursearch.LinearNNSearch -A \"weka.core.EuclideanDistance -R first-last\"" -W weka.classifiers.trees.DecisionStump	BER	f	3	0.844	0.072	1,2,5,13,227
rules.OLM_BER_f_5_0.9333_525	rules.OLM	-R 0 -C 1 -U 0	BER	f	5	0.844	0.035	1,2,3,4,6,7,227
lazy.RseslibKnn_BER_top10_10_0.9333_256	lazy.RseslibKnn	-M 1 -W 2 -K 1 -V 2	BER	top10	10	0.844	0.072	1,2,3,4,5,6,7,8,9,10,11,227
functions.LibLINEAR_MCC_f_8_0.9667_251	functions.LibLINEAR	-S 1 -C 1.0 -E 0.001 -B 1.0 -L 0.1 -I 1000	MCC	f	8	0.844	0.106	1,2,3,5,6,10,16,18,127,227
functions.SMO_FDR_fb_5_0.9667_724	functions.SMO	-C 1.0 -L 0.001 -P 1.0E-12 -N 0 -V -1 -W 1 -K "functions.supportVector.PolyKernel -C 250007 -E 1.0"	FDR	fb	5	0.844	0.072	1,5,11,86,127,217,227
functions.RBFNetwork_AUC_top10_10_0.9333_693	functions.RBFNetwork	-B 6 -S 1 -R 1.0E-8 -M -1 -W 0.1	AUC	top10	10	0.844	0.073	1,2,3,4,5,6,7,8,9,10,11,227
trees.RandomForest_ACC_top5_5_1_522	trees.RandomForest	-I 10 -K 0 -S 1	ACC	top5	5	0.844	0.117	1,2,3,4,5,6,227
misc.FLR_MCC_top40_40_0.9667_787	misc.FLR	-R 0.5	MCC	top40	40	0.844	0.105	1,2,3,4,5,6,7,8,9,10,11,12,13,14,15,16,17,18,19,20,21,22,23,24,25,26,27,28,29,30,31,32,33,34,35,36,37,38,39,40,41,227
bayes.NaiveBayes_ACC_top100_100_0.9667_94	bayes.NaiveBayes	#NAME?	ACC	top100	100	0.844	0.106	1,2,3,4,5,6,7,8,9,10,11,12,13,14,15,16,17,18,19,20,21,22,23,24,25,26,27,28,29,30,31,32,33,34,35,36,37,38,39,40,41,42,43,44,45,46,47,48,49,50,51,52,53,54,55,56,57,58,59,60,61,62,63,64,65,66,67,68,69,70,71,72,73,74,75,76,77,78,79,80,81,82,83,84,85,86,87,88,89,90,91,92,93,94,95,96,97,98,99,100,101,227
trees.NBTree_AUC_f_4_1_842	trees.NBTree		AUC	f	4	0.844	0.226	1,2,3,4,5,227
lazy.IB1_BER_top5_5_0.9333_710	lazy.IB1		BER	top5	5	0.843	0.027	1,2,3,4,5,6,227
trees.RandomForest_AUC_bf_7_0.9667_560	trees.RandomForest	-P 100 -I 100 -num-slots 1 -K 0 -M 1.0 -V 0.001 -S 1	AUC	bf	7	0.843	0.072	1.22622e+24
bayes.ComplementNaiveBayes_ACC_bf_4_1_309	bayes.ComplementNaiveBayes	-S 1.0	ACC	bf	4	0.843	0.124	1225215175135220
bayes.NaiveBayes_MCC_top15_15_0.9667_78	bayes.NaiveBayes		MCC	top15	15	0.843	0.112	1,2,3,4,5,6,7,8,9,10,11,12,13,14,15,16,227
trees.RandomForest_BER_top50_50_0.9667_894	trees.RandomForest	-I 25 -K 0 -S 1	BER	top50	50	0.843	0.072	1,2,3,4,5,6,7,8,9,10,11,12,13,14,15,16,17,18,19,20,21,22,23,24,25,26,27,28,29,30,31,32,33,34,35,36,37,38,39,40,41,42,43,44,45,46,47,48,49,50,51,227
lazy.KStar_MCC_top10_10_0.9667_800	lazy.KStar	-B 20 -M m	MCC	top10	10	0.843	0.075	1,2,3,4,5,6,7,8,9,10,11,227
lazy.LocalKnn_FDR_f_3_0.9667_319	lazy.LocalKnn	-M 1 -W 2 -L 100 -K 1 -V 2	FDR	f	3	0.843	0.106	1,2,3,20,227
trees.NBTree_MCC_top100_100_0.9333_49	trees.NBTree		MCC	top100	100	0.843	0.082	1,2,3,4,5,6,7,8,9,10,11,12,13,14,15,16,17,18,19,20,21,22,23,24,25,26,27,28,29,30,31,32,33,34,35,36,37,38,39,40,41,42,43,44,45,46,47,48,49,50,51,52,53,54,55,56,57,58,59,60,61,62,63,64,65,66,67,68,69,70,71,72,73,74,75,76,77,78,79,80,81,82,83,84,85,86,87,88,89,90,91,92,93,94,95,96,97,98,99,100,101,227
trees.J48Consolidated_AUC_f_8_1_466	trees.J48Consolidated	-C 0.25 -M 2 -Q 1 -RM-N 5.0 -RM-B -2 -RM-D 50.0	AUC	f	8	0.843	0.182	1,2,3,4,7,12,15,22,48,227
bayes.NaiveBayes_BER_top100_100_0.9333_312	bayes.NaiveBayes	#NAME?	BER	top100	100	0.843	0.089	1,2,3,4,5,6,7,8,9,10,11,12,13,14,15,16,17,18,19,20,21,22,23,24,25,26,27,28,29,30,31,32,33,34,35,36,37,38,39,40,41,42,43,44,45,46,47,48,49,50,51,52,53,54,55,56,57,58,59,60,61,62,63,64,65,66,67,68,69,70,71,72,73,74,75,76,77,78,79,80,81,82,83,84,85,86,87,88,89,90,91,92,93,94,95,96,97,98,99,100,101,227
misc.HyperPipes_BER_f_7_1_404	misc.HyperPipes		BER	f	7	0.843	0.147	1,2,3,4,5,6,8,160,227
lazy.IBkLG_ACC_top5_5_0.9333_807	lazy.IBkLG		ACC	top5	5	0.842	0.033	1,2,3,4,5,6,227
misc.VFI_AUC_fb_5_0.9333_365	misc.VFI	-B 0.6	AUC	fb	5	0.842	0.039	1,4,8,12,13,15,227
functions.RBFNetwork_ACC_top5_5_0.9333_880	functions.RBFNetwork	-B 5 -S 1 -R 1.0E-8 -M -1 -W 0.1	ACC	top5	5	0.842	0.036	1,2,3,4,5,6,227
misc.HyperPipes_MCC_top50_50_0.9667_83	misc.HyperPipes		MCC	top50	50	0.842	0.074	1,2,3,4,5,6,7,8,9,10,11,12,13,14,15,16,17,18,19,20,21,22,23,24,25,26,27,28,29,30,31,32,33,34,35,36,37,38,39,40,41,42,43,44,45,46,47,48,49,50,51,227
trees.RandomForest_MCC_top10_10_0.9333_47	trees.RandomForest	-I 50 -K 0 -S 1	MCC	top10	10	0.842	0.077	1,2,3,4,5,6,7,8,9,10,11,227
trees.RandomForest_MCC_top30_30_0.9333_992	trees.RandomForest	-I 50 -K 0 -S 1	MCC	top30	30	0.842	0.073	1,2,3,4,5,6,7,8,9,10,11,12,13,14,15,16,17,18,19,20,21,22,23,24,25,26,27,28,29,30,31,227
functions.RBFNetwork_ACC_top15_15_0.9333_986	functions.RBFNetwork	-B 6 -S 1 -R 1.0E-8 -M -1 -W 0.1	ACC	top15	15	0.842	0.078	1,2,3,4,5,6,7,8,9,10,11,12,13,14,15,16,227
lazy.KStar_FDR_top10_10_0.9667_82	lazy.KStar	-B 20 -M n	FDR	top10	10	0.842	0.074	1,2,3,4,5,6,7,8,9,10,11,227
trees.NBTree_FDR_bf_4_0.9667_152	trees.NBTree		FDR	bf	4	0.842	0.077	1215212171134220
misc.CHIRP_AUC_b_6_0.9667_992	misc.CHIRP	-V 7 -S 1	AUC	b	6	0.842	0.108	1,226,225,224,223,215,73,227
lazy.IBk_AUC_b_13_1_315	lazy.IBk	-K 1 -W 0 -A "weka.core.neighboursearch.LinearNNSearch -A \"weka.core.ManhattanDistance -D -R first-last\""	AUC	b	13	0.842	0.148	1,226,225,220,216,215,210,208,207,204,200,186,147,92,227
trees.RandomTree_MCC_f_7_1_445	trees.RandomTree	-K 0 -M 1.0 -V 0.001 -S 1	MCC	f	7	0.842	0.147	1,2,3,4,5,9,10,12,227
trees.RandomForest_FDR_fb_4_1_599	trees.RandomForest	-I 10 -K 0 -S 1	FDR	fb	4	0.842	0.147	1,4,6,22,24,227
functions.RBFNetwork_MCC_bf_6_1_752	functions.RBFNetwork	-B 3 -S 1 -R 1.0E-8 -M -1 -W 0.1	MCC	bf	6	0.842	0.148	1.21722e+21
bayes.NaiveBayes_FDR_top30_30_1_669	bayes.NaiveBayes	#NAME?	FDR	top30	30	0.842	0.182	1,2,3,4,5,6,7,8,9,10,11,12,13,14,15,16,17,18,19,20,21,22,23,24,25,26,27,28,29,30,31,227
lazy.IBk_BER_top5_5_0.9333_217	lazy.IBk	-K 1 -W 0 -A "weka.core.neighboursearch.LinearNNSearch -A \"weka.core.EuclideanDistance -R first-last\""	BER	top5	5	0.841	0.033	1,2,3,4,5,6,227
lazy.IBk_BER_top50_50_0.9333_616	lazy.IBk	-K 1 -W 0 -A "weka.core.neighboursearch.LinearNNSearch -A \"weka.core.ManhattanDistance -D -R first-last\""	BER	top50	50	0.841	0.029	1,2,3,4,5,6,7,8,9,10,11,12,13,14,15,16,17,18,19,20,21,22,23,24,25,26,27,28,29,30,31,32,33,34,35,36,37,38,39,40,41,42,43,44,45,46,47,48,49,50,51,227
functions.SMO_ACC_f_7_0.9667_514	functions.SMO	-C 1.0 -L 0.001 -P 1.0E-12 -N 0 -V -1 -W 1 -K "functions.supportVector.PolyKernel -C 250007 -E 1.0"	ACC	f	7	0.841	0.078	1,2,5,6,10,16,127,187,227
functions.RBFNetwork_MCC_top20_20_0.9667_494	functions.RBFNetwork	-B 6 -S 1 -R 1.0E-8 -M -1 -W 0.1	MCC	top20	20	0.841	0.079	1,2,3,4,5,6,7,8,9,10,11,12,13,14,15,16,17,18,19,20,21,227
trees.HoeffdingTree_FDR_bf_3_0.9667_611	trees.HoeffdingTree	-L 2 -S 1 -E 1.0E-7 -H 0.05 -M 0.01 -G 200.0 -N 0.0	FDR	bf	3	0.841	0.11	1213202164227
functions.MultilayerPerceptronCS_FDR_b_6_0.9667_673	functions.MultilayerPerceptronCS	-L 0.3 -M 0.2 -N 500 -V 0 -S 0 -E 20 -H a	FDR	b	6	0.841	0.109	1.22622e+21
lazy.IBkLG_AUC_bf_4_0.9667_786	lazy.IBkLG		AUC	bf	4	0.841	0.109	1219218214209220
lazy.LocalKnn_FDR_b_9_1_876	lazy.LocalKnn	-M 1 -W 2 -L 100 -K 1 -V 2	FDR	b	9	0.841	0.149	1.22622e+30
lazy.KStar_ACC_top15_15_0.9333_29	lazy.KStar	-B 20 -M a	ACC	top15	15	0.84	0.042	1,2,3,4,5,6,7,8,9,10,11,12,13,14,15,16,227
lazy.KStar_AUC_top15_15_0.9333_959	lazy.KStar	-B 20 -M a	AUC	top15	15	0.84	0.036	1,2,3,4,5,6,7,8,9,10,11,12,13,14,15,16,227
lazy.KStar_AUC_top15_15_0.9333_228	lazy.KStar	-B 20 -M n	AUC	top15	15	0.84	0.032	1,2,3,4,5,6,7,8,9,10,11,12,13,14,15,16,227
trees.J48_BER_bf_2_0.9333_474	trees.J48	-S -C 0.25 -M 2	BER	bf	2	0.84	0.03	1217203227
functions.SimpleLogistic_BER_bf_3_0.9667_248	functions.SimpleLogistic	-I 0 -P -M 500 -H 50 -W 0.0 -A	BER	bf	3	0.84	0.078	1225215109227
trees.RandomForest_ACC_top75_75_0.9333_914	trees.RandomForest	-P 100 -I 100 -num-slots 1 -K 0 -M 1.0 -V 0.001 -S 1	ACC	top75	75	0.84	0.03	1,2,3,4,5,6,7,8,9,10,11,12,13,14,15,16,17,18,19,20,21,22,23,24,25,26,27,28,29,30,31,32,33,34,35,36,37,38,39,40,41,42,43,44,45,46,47,48,49,50,51,52,53,54,55,56,57,58,59,60,61,62,63,64,65,66,67,68,69,70,71,72,73,74,75,76,227
misc.VFI_ACC_b_8_0.9667_650	misc.VFI	-B 0.3	ACC	b	8	0.84	0.11	1,226,225,224,223,218,207,101,84,227
functions.Logistic_AUC_b_10_0.9667_671	functions.Logistic	-R 1.0E-8 -M -1 -num-decimal-places 4	AUC	b	10	0.84	0.111	1.22623e+33
bayes.NaiveBayes_FDR_top50_50_0.9333_673	bayes.NaiveBayes	#NAME?	FDR	top50	50	0.84	0.124	1,2,3,4,5,6,7,8,9,10,11,12,13,14,15,16,17,18,19,20,21,22,23,24,25,26,27,28,29,30,31,32,33,34,35,36,37,38,39,40,41,42,43,44,45,46,47,48,49,50,51,227
trees.NBTree_ACC_top100_100_0.9_878	trees.NBTree		ACC	top100	100	0.84	0.079	1,2,3,4,5,6,7,8,9,10,11,12,13,14,15,16,17,18,19,20,21,22,23,24,25,26,27,28,29,30,31,32,33,34,35,36,37,38,39,40,41,42,43,44,45,46,47,48,49,50,51,52,53,54,55,56,57,58,59,60,61,62,63,64,65,66,67,68,69,70,71,72,73,74,75,76,77,78,79,80,81,82,83,84,85,86,87,88,89,90,91,92,93,94,95,96,97,98,99,100,101,227
rules.PART_AUC_bf_4_0.9667_291	rules.PART	-M 2 -C 0.25 -Q 1	AUC	bf	4	0.84	0.11	1218210125123220
bayes.NaiveBayes_MCC_top100_100_0.9_113	bayes.NaiveBayes	#NAME?	MCC	top100	100	0.84	0.082	1,2,3,4,5,6,7,8,9,10,11,12,13,14,15,16,17,18,19,20,21,22,23,24,25,26,27,28,29,30,31,32,33,34,35,36,37,38,39,40,41,42,43,44,45,46,47,48,49,50,51,52,53,54,55,56,57,58,59,60,61,62,63,64,65,66,67,68,69,70,71,72,73,74,75,76,77,78,79,80,81,82,83,84,85,86,87,88,89,90,91,92,93,94,95,96,97,98,99,100,101,227
misc.FLR_AUC_top40_40_0.9667_410	misc.FLR	-R 0.5	AUC	top40	40	0.84	0.11	1,2,3,4,5,6,7,8,9,10,11,12,13,14,15,16,17,18,19,20,21,22,23,24,25,26,27,28,29,30,31,32,33,34,35,36,37,38,39,40,41,227
trees.RandomTree_AUC_fb_3_1_830	trees.RandomTree	-K 0 -M 1.0 -V 0.001 -S 1	AUC	fb	3	0.84	0.125	1,3,4,16,227
functions.RBFNetwork_AUC_top100_100_0.9667_773	functions.RBFNetwork	-B 5 -S 1 -R 1.0E-8 -M -1 -W 0.1	AUC	top100	100	0.84	0.11	1,2,3,4,5,6,7,8,9,10,11,12,13,14,15,16,17,18,19,20,21,22,23,24,25,26,27,28,29,30,31,32,33,34,35,36,37,38,39,40,41,42,43,44,45,46,47,48,49,50,51,52,53,54,55,56,57,58,59,60,61,62,63,64,65,66,67,68,69,70,71,72,73,74,75,76,77,78,79,80,81,82,83,84,85,86,87,88,89,90,91,92,93,94,95,96,97,98,99,100,101,227
rules.RoughSet_ACC_bf_4_1_51	rules.RoughSet	-D 8 -R 0 -I 0 -X 3	ACC	bf	4	0.84	0.149	1,224,202,92,3,227
functions.RBFNetwork_FDR_top15_15_0.9667_965	functions.RBFNetwork	-B 2 -S 1 -R 1.0E-8 -M -1 -W 0.1	FDR	top15	15	0.84	0.111	1,2,3,4,5,6,7,8,9,10,11,12,13,14,15,16,227
misc.VFI_AUC_f_3_0.9667_470	misc.VFI	-B 0.6	AUC	f	3	0.84	0.116	1,2,3,39,227
rules.NNge_FDR_f_3_1_485	rules.NNge	-G 5 -I 5	FDR	f	3	0.84	0.15	1,2,3,35,227
lazy.KStar_ACC_b_8_1_148	lazy.KStar	-B 20 -M n	ACC	b	8	0.84	0.15	1,226,225,223,221,218,215,119,90,227
bayes.NaiveBayes_MCC_top40_40_0.9667_81	bayes.NaiveBayes	#NAME?	MCC	top40	40	0.84	0.151	1,2,3,4,5,6,7,8,9,10,11,12,13,14,15,16,17,18,19,20,21,22,23,24,25,26,27,28,29,30,31,32,33,34,35,36,37,38,39,40,41,227
lazy.IBk_MCC_top5_5_0.9333_234	lazy.IBk	-K 1 -W 0 -A "weka.core.neighboursearch.LinearNNSearch -A \"weka.core.EuclideanDistance -R first-last\""	MCC	top5	5	0.839	0.034	1,2,3,4,5,6,227
lazy.KStar_FDR_top15_15_0.9333_624	lazy.KStar	-B 20 -M m	FDR	top15	15	0.839	0.033	1,2,3,4,5,6,7,8,9,10,11,12,13,14,15,16,227
lazy.IBkLG_AUC_top5_5_0.9333_398	lazy.IBkLG		AUC	top5	5	0.839	0.035	1,2,3,4,5,6,227
lazy.IBk_AUC_top40_40_0.9_189	lazy.IBk	-K 1 -W 0 -A "weka.core.neighboursearch.LinearNNSearch -A \"weka.core.ManhattanDistance -D -R first-last\""	AUC	top40	40	0.839	0.07	1,2,3,4,5,6,7,8,9,10,11,12,13,14,15,16,17,18,19,20,21,22,23,24,25,26,27,28,29,30,31,32,33,34,35,36,37,38,39,40,41,227
lazy.LocalKnn_FDR_top10_10_0.9333_133	lazy.LocalKnn	-M 1 -W 2 -L 100 -K 1 -V 2	FDR	top10	10	0.839	0.076	1,2,3,4,5,6,7,8,9,10,11,227
functions.SMO_BER_bf_6_1_642	functions.SMO	-C 1.0 -L 0.001 -P 1.0E-12 -N 0 -V -1 -W 1 -K "functions.supportVector.NormalizedPolyKernel -C 250007 -E 2.0"	BER	bf	6	0.839	0.154	1.22522e+21
lazy.IBkLG_BER_top5_5_0.9333_486	lazy.IBkLG		BER	top5	5	0.838	0.034	1,2,3,4,5,6,227
functions.SimpleLogistic_AUC_bf_4_0.9333_934	functions.SimpleLogistic	-I 0 -P -M 500 -H 50 -W 0.0 -A	AUC	bf	4	0.838	0.033	1,225,215,102,59,227
functions.SimpleLogistic_FDR_b_5_0.9667_169	functions.SimpleLogistic	-I 0 -P -M 500 -H 50 -W 0.0 -A	FDR	b	5	0.838	0.078	1,226,225,215,175,73,227
lazy.IBk_MCC_top50_50_0.9667_368	lazy.IBk	-K 1 -W 0 -A "weka.core.neighboursearch.LinearNNSearch -A \"weka.core.ManhattanDistance -D -R first-last\""	MCC	top50	50	0.838	0.077	1,2,3,4,5,6,7,8,9,10,11,12,13,14,15,16,17,18,19,20,21,22,23,24,25,26,27,28,29,30,31,32,33,34,35,36,37,38,39,40,41,42,43,44,45,46,47,48,49,50,51,227
rules.OLM_MCC_f_5_0.9333_565	rules.OLM	-R 0 -C 1 -U 0	MCC	f	5	0.838	0.041	1,2,3,4,6,7,227
lazy.RseslibKnn_AUC_top10_10_0.9333_23	lazy.RseslibKnn	-M 1 -W 2 -K 1 -V 2	AUC	top10	10	0.838	0.078	1,2,3,4,5,6,7,8,9,10,11,227
trees.RandomForest_MCC_top100_100_0.9667_74	trees.RandomForest	-I 50 -K 0 -S 1	MCC	top100	100	0.838	0.078	1,2,3,4,5,6,7,8,9,10,11,12,13,14,15,16,17,18,19,20,21,22,23,24,25,26,27,28,29,30,31,32,33,34,35,36,37,38,39,40,41,42,43,44,45,46,47,48,49,50,51,52,53,54,55,56,57,58,59,60,61,62,63,64,65,66,67,68,69,70,71,72,73,74,75,76,77,78,79,80,81,82,83,84,85,86,87,88,89,90,91,92,93,94,95,96,97,98,99,100,101,227
trees.HoeffdingTree_FDR_top15_15_0.9667_997	trees.HoeffdingTree	-L 2 -S 1 -E 1.0E-7 -H 0.05 -M 0.01 -G 200.0 -N 0.0	FDR	top15	15	0.838	0.114	1,2,3,4,5,6,7,8,9,10,11,12,13,14,15,16,227
misc.HyperPipes_ACC_top100_100_0.9667_561	misc.HyperPipes		ACC	top100	100	0.838	0.112	1,2,3,4,5,6,7,8,9,10,11,12,13,14,15,16,17,18,19,20,21,22,23,24,25,26,27,28,29,30,31,32,33,34,35,36,37,38,39,40,41,42,43,44,45,46,47,48,49,50,51,52,53,54,55,56,57,58,59,60,61,62,63,64,65,66,67,68,69,70,71,72,73,74,75,76,77,78,79,80,81,82,83,84,85,86,87,88,89,90,91,92,93,94,95,96,97,98,99,100,101,227
functions.Logistic_FDR_f_9_1_387	functions.Logistic	-R 1.0E-8 -M -1 -num-decimal-places 4	FDR	f	9	0.838	0.152	1,2,3,4,5,7,8,11,14,31,227
misc.FLR_FDR_top40_40_0.9667_93	misc.FLR	-R 0.5	FDR	top40	40	0.838	0.112	1,2,3,4,5,6,7,8,9,10,11,12,13,14,15,16,17,18,19,20,21,22,23,24,25,26,27,28,29,30,31,32,33,34,35,36,37,38,39,40,41,227
misc.VFI_MCC_bf_4_0.9667_63	misc.VFI	-B 0.3	MCC	bf	4	0.838	0.114	1,224,218,101,94,227
trees.NBTree_BER_f_4_1_282	trees.NBTree		BER	f	4	0.838	0.166	1,2,3,6,107,227
functions.SMO_FDR_bf_5_1_242	functions.SMO	-C 1.0 -L 0.001 -P 1.0E-12 -N 0 -V -1 -W 1 -K "functions.supportVector.PolyKernel -C 250007 -E 1.0"	FDR	bf	5	0.838	0.189	1.22522e+18
functions.MultilayerPerceptron_AUC_b_10_0.9333_375	functions.MultilayerPerceptron	-L 0.3 -M 0.2 -N 500 -V 0 -S 0 -E 20 -H a	AUC	b	10	0.837	0.045	1.22623e+33
lazy.KStar_BER_top15_15_0.9333_946	lazy.KStar	-B 20 -M n	BER	top15	15	0.837	0.038	1,2,3,4,5,6,7,8,9,10,11,12,13,14,15,16,227
lazy.IBk_ACC_top40_40_0.9_699	lazy.IBk	-K 1 -W 0 -A "weka.core.neighboursearch.LinearNNSearch -A \"weka.core.ManhattanDistance -D -R first-last\""	ACC	top40	40	0.837	0.067	1,2,3,4,5,6,7,8,9,10,11,12,13,14,15,16,17,18,19,20,21,22,23,24,25,26,27,28,29,30,31,32,33,34,35,36,37,38,39,40,41,227
trees.HoeffdingTree_MCC_bf_4_1_918	trees.HoeffdingTree	-L 2 -S 1 -E 1.0E-7 -H 0.05 -M 0.01 -G 200.0 -N 0.0	MCC	bf	4	0.837	0.114	1215190164163220
trees.RandomForest_FDR_top30_30_0.9667_906	trees.RandomForest	-I 50 -K 0 -S 1	FDR	top30	30	0.837	0.082	1,2,3,4,5,6,7,8,9,10,11,12,13,14,15,16,17,18,19,20,21,22,23,24,25,26,27,28,29,30,31,227
lazy.KStar_ACC_top10_10_0.9667_711	lazy.KStar	-B 20 -M n	ACC	top10	10	0.837	0.079	1,2,3,4,5,6,7,8,9,10,11,227
bayes.NaiveBayes_ACC_top30_30_0.9667_930	bayes.NaiveBayes	#NAME?	ACC	top30	30	0.837	0.153	1,2,3,4,5,6,7,8,9,10,11,12,13,14,15,16,17,18,19,20,21,22,23,24,25,26,27,28,29,30,31,227
trees.RandomForest_AUC_f_7_1_675	trees.RandomForest	-I 10 -K 0 -S 1	AUC	f	7	0.837	0.125	1,2,3,4,9,46,50,53,227
bayes.NaiveBayes_AUC_fb_3_0.9333_693	bayes.NaiveBayes		AUC	fb	3	0.836	0.027	1,2,4,5,227
trees.RandomForest_BER_top50_50_0.9333_217	trees.RandomForest	-P 100 -I 100 -num-slots 1 -K 0 -M 1.0 -V 0.001 -S 1	BER	top50	50	0.836	0.042	1,2,3,4,5,6,7,8,9,10,11,12,13,14,15,16,17,18,19,20,21,22,23,24,25,26,27,28,29,30,31,32,33,34,35,36,37,38,39,40,41,42,43,44,45,46,47,48,49,50,51,227
lazy.KStar_ACC_top15_15_0.9333_863	lazy.KStar	-B 20 -M n	ACC	top15	15	0.836	0.04	1,2,3,4,5,6,7,8,9,10,11,12,13,14,15,16,227
bayes.NaiveBayes_BER_fb_3_1_526	bayes.NaiveBayes		BER	fb	3	0.836	0.111	1,2,4,13,227
bayes.ComplementNaiveBayes_FDR_b_8_0.9333_403	bayes.ComplementNaiveBayes	-S 1.0	FDR	b	8	0.836	0.043	1,226,225,224,215,183,160,156,46,227
functions.RBFNetwork_FDR_top10_10_0.9333_224	functions.RBFNetwork	-B 4 -S 1 -R 1.0E-8 -M -1 -W 0.1	FDR	top10	10	0.836	0.045	1,2,3,4,5,6,7,8,9,10,11,227
lazy.KStar_MCC_top10_10_0.9667_226	lazy.KStar	-B 20 -M a	MCC	top10	10	0.836	0.08	1,2,3,4,5,6,7,8,9,10,11,227
lazy.IBkLG_ACC_f_3_0.9667_744	lazy.IBkLG		ACC	f	3	0.836	0.117	1,2,3,30,227
bayes.NaiveBayes_BER_top20_20_0.9667_496	bayes.NaiveBayes	#NAME?	BER	top20	20	0.836	0.116	1,2,3,4,5,6,7,8,9,10,11,12,13,14,15,16,17,18,19,20,21,227
rules.PART_MCC_f_4_1_488	rules.PART	-M 2 -C 0.25 -Q 1	MCC	f	4	0.836	0.158	1,2,3,29,151,227
lazy.LWL_ACC_bf_4_0.9667_414	lazy.LWL	-U 0 -K -1 -A "weka.core.neighboursearch.LinearNNSearch -A \"weka.core.EuclideanDistance -R first-last\"" -W weka.classifiers.trees.DecisionStump	ACC	bf	4	0.835	0.067	1,215,139,74,73,227
trees.RandomForest_AUC_top75_75_0.9333_210	trees.RandomForest	-P 100 -I 100 -num-slots 1 -K 0 -M 1.0 -V 0.001 -S 1	AUC	top75	75	0.835	0.04	1,2,3,4,5,6,7,8,9,10,11,12,13,14,15,16,17,18,19,20,21,22,23,24,25,26,27,28,29,30,31,32,33,34,35,36,37,38,39,40,41,42,43,44,45,46,47,48,49,50,51,52,53,54,55,56,57,58,59,60,61,62,63,64,65,66,67,68,69,70,71,72,73,74,75,76,227
functions.RBFNetwork_FDR_top10_10_0.9_171	functions.RBFNetwork	-B 6 -S 1 -R 1.0E-8 -M -1 -W 0.1	FDR	top10	10	0.835	0.068	1,2,3,4,5,6,7,8,9,10,11,227
trees.J48_MCC_bf_2_0.9667_779	trees.J48	-S -C 0.25 -M 2	MCC	bf	2	0.835	0.081	1215211227
trees.RandomForest_BER_top30_30_0.9333_517	trees.RandomForest	-I 50 -K 0 -S 1	BER	top30	30	0.835	0.039	1,2,3,4,5,6,7,8,9,10,11,12,13,14,15,16,17,18,19,20,21,22,23,24,25,26,27,28,29,30,31,227
trees.RandomTree_ACC_fb_3_1_107	trees.RandomTree	-K 0 -M 1.0 -V 0.001 -S 1	ACC	fb	3	0.835	0.126	1,3,4,8,227
trees.LADTree_MCC_f_3_0.9667_915	trees.LADTree	-B 10	MCC	f	3	0.835	0.095	1,2,3,4,227
trees.J48Consolidated_MCC_f_8_1_162	trees.J48Consolidated	-C 0.25 -M 2 -Q 1 -RM-N 5.0 -RM-B -2 -RM-D 50.0	MCC	f	8	0.835	0.192	1,2,3,4,8,10,12,25,48,227
bayes.NaiveBayes_AUC_fb_3_1_182	bayes.NaiveBayes	#NAME?	AUC	fb	3	0.835	0.215	1,2,4,5,227
trees.NBTree_FDR_f_4_1_222	trees.NBTree		FDR	f	4	0.835	0.25	1,2,3,4,5,227
lazy.KStar_BER_top15_15_0.9333_807	lazy.KStar	-B 20 -M m	BER	top15	15	0.834	0.039	1,2,3,4,5,6,7,8,9,10,11,12,13,14,15,16,227
lazy.KStar_MCC_top15_15_0.9333_274	lazy.KStar	-B 20 -M n	MCC	top15	15	0.834	0.038	1,2,3,4,5,6,7,8,9,10,11,12,13,14,15,16,227
rules.OLM_FDR_f_4_0.9333_763	rules.OLM	-R 0 -C 1 -U 0	FDR	f	4	0.834	0.045	1,2,3,4,16,227
trees.RandomForest_FDR_top10_10_0.9333_959	trees.RandomForest	-I 50 -K 0 -S 1	FDR	top10	10	0.834	0.085	1,2,3,4,5,6,7,8,9,10,11,227
misc.VFI_FDR_b_8_0.9667_736	misc.VFI	-B 0.4	FDR	b	8	0.834	0.086	1,226,225,224,223,215,213,204,81,227
trees.J48Consolidated_ACC_bf_3_0.9667_778	trees.J48Consolidated	-C 0.25 -M 2 -Q 1 -RM-N 5.0 -RM-B -2 -RM-D 50.0	ACC	bf	3	0.834	0.117	1217195134227
functions.SimpleLogistic_BER_b_6_0.9667_824	functions.SimpleLogistic	-I 0 -M 500 -H 50 -W 0.0 -A	BER	b	6	0.834	0.117	1.22623e+21
lazy.KStar_BER_bf_5_1_323	lazy.KStar	-B 20 -M m	BER	bf	5	0.834	0.129	1,224,217,216,164,30,227
misc.VFI_BER_bf_5_0.9667_488	misc.VFI	-B 0.5	BER	bf	5	0.834	0.118	1.22622e+18
lazy.KStar_MCC_bf_7_1_153	lazy.KStar	-B 20 -M n	MCC	bf	7	0.834	0.156	1,224,223,221,220,81,80,70,227
rules.PART_FDR_f_3_0.9667_114	rules.PART	-M 2 -C 0.25 -Q 1	FDR	f	3	0.834	0.12	1,2,3,119,227
misc.VFI_AUC_bf_4_0.9333_508	misc.VFI	-B 0.5	AUC	bf	4	0.833	0.028	1224217215210220
trees.RandomForest_ACC_top30_30_0.9333_990	trees.RandomForest	-P 100 -I 100 -num-slots 1 -K 0 -M 1.0 -V 0.001 -S 1	ACC	top30	30	0.833	0.039	1,2,3,4,5,6,7,8,9,10,11,12,13,14,15,16,17,18,19,20,21,22,23,24,25,26,27,28,29,30,31,227
trees.RandomForest_AUC_top50_50_0.9667_702	trees.RandomForest	-I 25 -K 0 -S 1	AUC	top50	50	0.833	0.068	1,2,3,4,5,6,7,8,9,10,11,12,13,14,15,16,17,18,19,20,21,22,23,24,25,26,27,28,29,30,31,32,33,34,35,36,37,38,39,40,41,42,43,44,45,46,47,48,49,50,51,227
lazy.IBk_FDR_top50_50_0.9333_558	lazy.IBk	-K 1 -W 0 -A "weka.core.neighboursearch.LinearNNSearch -A \"weka.core.ManhattanDistance -D -R first-last\""	FDR	top50	50	0.833	0.039	1,2,3,4,5,6,7,8,9,10,11,12,13,14,15,16,17,18,19,20,21,22,23,24,25,26,27,28,29,30,31,32,33,34,35,36,37,38,39,40,41,42,43,44,45,46,47,48,49,50,51,227
misc.VFI_AUC_b_18_0.9333_436	misc.VFI	-B 0.5	AUC	b	18	0.833	0.049	1.22623e+57
trees.RandomForest_AUC_top20_20_0.9667_41	trees.RandomForest	-I 25 -K 0 -S 1	AUC	top20	20	0.833	0.084	1,2,3,4,5,6,7,8,9,10,11,12,13,14,15,16,17,18,19,20,21,227
misc.FLR_BER_top40_40_0.9333_207	misc.FLR	-R 0.5	BER	top40	40	0.833	0.085	1,2,3,4,5,6,7,8,9,10,11,12,13,14,15,16,17,18,19,20,21,22,23,24,25,26,27,28,29,30,31,32,33,34,35,36,37,38,39,40,41,227
functions.SimpleLogistic_ACC_b_6_0.9667_594	functions.SimpleLogistic	-I 0 -M 500 -H 50 -W 0.0 -A	ACC	b	6	0.833	0.074	1.22623e+21
trees.NBTree_BER_top30_30_0.9_558	trees.NBTree		BER	top30	30	0.833	0.077	1,2,3,4,5,6,7,8,9,10,11,12,13,14,15,16,17,18,19,20,21,22,23,24,25,26,27,28,29,30,31,227
misc.HyperPipes_FDR_top100_100_0.9333_175	misc.HyperPipes		FDR	top100	100	0.833	0.086	1,2,3,4,5,6,7,8,9,10,11,12,13,14,15,16,17,18,19,20,21,22,23,24,25,26,27,28,29,30,31,32,33,34,35,36,37,38,39,40,41,42,43,44,45,46,47,48,49,50,51,52,53,54,55,56,57,58,59,60,61,62,63,64,65,66,67,68,69,70,71,72,73,74,75,76,77,78,79,80,81,82,83,84,85,86,87,88,89,90,91,92,93,94,95,96,97,98,99,100,101,227
lazy.KStar_FDR_b_8_0.9667_721	lazy.KStar	-B 20 -M m	FDR	b	8	0.833	0.118	1.22623e+27
trees.RandomForest_FDR_f_4_1_132	trees.RandomForest	-I 10 -K 0 -S 1	FDR	f	4	0.833	0.132	1,2,3,4,13,227
functions.Logistic_AUC_fb_5_0.9667_66	functions.Logistic	-R 1.0E-8 -M -1 -num-decimal-places 4	AUC	fb	5	0.833	0.12	1,5,11,13,15,20,227
misc.HyperPipes_FDR_f_7_1_866	misc.HyperPipes		FDR	f	7	0.833	0.157	1,2,3,4,5,6,8,219,227
lazy.IBk_BER_b_8_1_550	lazy.IBk	-K 1 -W 0 -A "weka.core.neighboursearch.LinearNNSearch -A \"weka.core.ManhattanDistance -D -R first-last\""	BER	b	8	0.833	0.158	1.22623e+27
bayes.NaiveBayes_BER_top30_30_0.9667_968	bayes.NaiveBayes	#NAME?	BER	top30	30	0.833	0.158	1,2,3,4,5,6,7,8,9,10,11,12,13,14,15,16,17,18,19,20,21,22,23,24,25,26,27,28,29,30,31,227
functions.RBFNetwork_MCC_f_4_1_50	functions.RBFNetwork	-B 3 -S 1 -R 1.0E-8 -M -1 -W 0.1	MCC	f	4	0.833	0.158	1,2,3,17,47,227
trees.RandomForest_AUC_b_11_0.9667_337	trees.RandomForest	-I 25 -K 0 -S 1	AUC	b	11	0.833	0.125	1.22623e+36
trees.RandomForest_MCC_top5_5_0.9333_952	trees.RandomForest	-I 50 -K 0 -S 1	MCC	top5	5	0.832	0.04	1,2,3,4,5,6,227
trees.RandomForest_ACC_top50_50_0.9333_602	trees.RandomForest	-P 100 -I 100 -num-slots 1 -K 0 -M 1.0 -V 0.001 -S 1	ACC	top50	50	0.832	0.04	1,2,3,4,5,6,7,8,9,10,11,12,13,14,15,16,17,18,19,20,21,22,23,24,25,26,27,28,29,30,31,32,33,34,35,36,37,38,39,40,41,42,43,44,45,46,47,48,49,50,51,227
trees.RandomForest_AUC_top50_50_0.9333_768	trees.RandomForest	-P 100 -I 100 -num-slots 1 -K 0 -M 1.0 -V 0.001 -S 1	AUC	top50	50	0.832	0.042	1,2,3,4,5,6,7,8,9,10,11,12,13,14,15,16,17,18,19,20,21,22,23,24,25,26,27,28,29,30,31,32,33,34,35,36,37,38,39,40,41,42,43,44,45,46,47,48,49,50,51,227
lazy.IBk_AUC_fb_5_1_409	lazy.IBk	-K 1 -W 0 -A "weka.core.neighboursearch.LinearNNSearch -A \"weka.core.EuclideanDistance -R first-last\""	AUC	fb	5	0.832	0.129	1,8,12,13,31,37,227
rules.DTNB_AUC_bf_5_1_984	rules.DTNB	-X 1	AUC	bf	5	0.832	0.159	1.22422e+18
lazy.KStar_BER_top15_15_0.9333_707	lazy.KStar	-B 20 -M a	BER	top15	15	0.831	0.055	1,2,3,4,5,6,7,8,9,10,11,12,13,14,15,16,227
lazy.IBk_AUC_top50_50_0.9333_263	lazy.IBk	-K 1 -W 0 -A "weka.core.neighboursearch.LinearNNSearch -A \"weka.core.ManhattanDistance -D -R first-last\""	AUC	top50	50	0.831	0.041	1,2,3,4,5,6,7,8,9,10,11,12,13,14,15,16,17,18,19,20,21,22,23,24,25,26,27,28,29,30,31,32,33,34,35,36,37,38,39,40,41,42,43,44,45,46,47,48,49,50,51,227
trees.RandomForest_FDR_top75_75_0.9333_285	trees.RandomForest	-I 50 -K 0 -S 1	FDR	top75	75	0.831	0.048	1,2,3,4,5,6,7,8,9,10,11,12,13,14,15,16,17,18,19,20,21,22,23,24,25,26,27,28,29,30,31,32,33,34,35,36,37,38,39,40,41,42,43,44,45,46,47,48,49,50,51,52,53,54,55,56,57,58,59,60,61,62,63,64,65,66,67,68,69,70,71,72,73,74,75,76,227
functions.SimpleLogistic_MCC_b_5_0.9667_627	functions.SimpleLogistic	-I 0 -M 500 -H 50 -W 0.0 -A	MCC	b	5	0.831	0.086	1,226,225,215,179,36,227
functions.Logistic_ACC_f_5_0.9667_161	functions.Logistic	-R 1.0E-8 -M -1 -num-decimal-places 4	ACC	f	5	0.831	0.085	1,2,3,5,11,16,227
lazy.KStar_BER_top10_10_0.9667_229	lazy.KStar	-B 20 -M n	BER	top10	10	0.831	0.086	1,2,3,4,5,6,7,8,9,10,11,227
trees.NBTree_FDR_b_7_0.9667_817	trees.NBTree		FDR	b	7	0.831	0.088	1.22622e+24
trees.NBTree_MCC_b_9_0.9667_881	trees.NBTree		MCC	b	9	0.831	0.123	1.22623e+30
trees.NBTree_AUC_top10_10_0.9_770	trees.NBTree		AUC	top10	10	0.831	0.121	1,2,3,4,5,6,7,8,9,10,11,227
trees.LADTree_FDR_f_4_0.9667_91	trees.LADTree	-B 10	FDR	f	4	0.831	0.121	1,2,3,4,20,227
trees.NBTree_AUC_fb_3_1_745	trees.NBTree		AUC	fb	3	0.831	0.24	1,2,4,5,227
functions.RBFNetwork_ACC_top10_10_0.9333_921	functions.RBFNetwork	-B 2 -S 1 -R 1.0E-8 -M -1 -W 0.1	ACC	top10	10	0.83	0.046	1,2,3,4,5,6,7,8,9,10,11,227
trees.RandomForest_MCC_top30_30_0.9333_908	trees.RandomForest	-P 100 -I 100 -num-slots 1 -K 0 -M 1.0 -V 0.001 -S 1	MCC	top30	30	0.83	0.043	1,2,3,4,5,6,7,8,9,10,11,12,13,14,15,16,17,18,19,20,21,22,23,24,25,26,27,28,29,30,31,227
lazy.KStar_MCC_top15_15_0.9333_34	lazy.KStar	-B 20 -M a	MCC	top15	15	0.83	0.042	1,2,3,4,5,6,7,8,9,10,11,12,13,14,15,16,227
trees.RandomForest_AUC_top50_50_0.9333_379	trees.RandomForest	-I 50 -K 0 -S 1	AUC	top50	50	0.83	0.042	1,2,3,4,5,6,7,8,9,10,11,12,13,14,15,16,17,18,19,20,21,22,23,24,25,26,27,28,29,30,31,32,33,34,35,36,37,38,39,40,41,42,43,44,45,46,47,48,49,50,51,227
lazy.IBk_AUC_top10_10_0.9_786	lazy.IBk	-K 1 -W 0 -A "weka.core.neighboursearch.LinearNNSearch -A \"weka.core.ManhattanDistance -D -R first-last\""	AUC	top10	10	0.83	0.072	1,2,3,4,5,6,7,8,9,10,11,227
trees.RandomForest_BER_top30_30_0.9333_674	trees.RandomForest	-P 100 -I 100 -num-slots 1 -K 0 -M 1.0 -V 0.001 -S 1	BER	top30	30	0.83	0.044	1,2,3,4,5,6,7,8,9,10,11,12,13,14,15,16,17,18,19,20,21,22,23,24,25,26,27,28,29,30,31,227
trees.RandomForest_AUC_b_10_0.9667_112	trees.RandomForest	-P 100 -I 100 -num-slots 1 -K 0 -M 1.0 -V 0.001 -S 1	AUC	b	10	0.83	0.09	1.22622e+33
functions.SPegasos_FDR_b_8_0.9667_873	functions.SPegasos	-F 0 -L 1.0E-4 -E 500	FDR	b	8	0.83	0.122	1.22623e+27
misc.VFI_MCC_b_8_0.9667_136	misc.VFI	-B 0.3	MCC	b	8	0.83	0.09	1.22623e+27
trees.RandomForest_BER_top100_100_0.9_432	trees.RandomForest	-I 50 -K 0 -S 1	BER	top100	100	0.83	0.074	1,2,3,4,5,6,7,8,9,10,11,12,13,14,15,16,17,18,19,20,21,22,23,24,25,26,27,28,29,30,31,32,33,34,35,36,37,38,39,40,41,42,43,44,45,46,47,48,49,50,51,52,53,54,55,56,57,58,59,60,61,62,63,64,65,66,67,68,69,70,71,72,73,74,75,76,77,78,79,80,81,82,83,84,85,86,87,88,89,90,91,92,93,94,95,96,97,98,99,100,101,227
lazy.KStar_AUC_top10_10_0.9667_106	lazy.KStar	-B 20 -M a	AUC	top10	10	0.83	0.087	1,2,3,4,5,6,7,8,9,10,11,227
functions.SimpleLogistic_BER_f_10_0.9667_943	functions.SimpleLogistic	-I 0 -M 500 -H 50 -W 0.0 -A	BER	f	10	0.83	0.121	1,2,3,4,5,6,7,11,40,53,57,227
trees.NBTree_MCC_bf_4_0.9667_634	trees.NBTree		MCC	bf	4	0.83	0.123	1224215177109220
functions.Logistic_ACC_b_8_1_195	functions.Logistic	-R 1.0E-8 -M -1	ACC	b	8	0.83	0.161	1.22623e+27
rules.RoughSet_MCC_fb_3_1_546	rules.RoughSet	-D 8 -R 0 -I 0 -X 3	MCC	fb	3	0.83	0.162	1,2,3,9,227
trees.RandomForest_FDR_top75_75_0.9333_508	trees.RandomForest	-I 25 -K 0 -S 1	FDR	top75	75	0.829	0.045	1,2,3,4,5,6,7,8,9,10,11,12,13,14,15,16,17,18,19,20,21,22,23,24,25,26,27,28,29,30,31,32,33,34,35,36,37,38,39,40,41,42,43,44,45,46,47,48,49,50,51,52,53,54,55,56,57,58,59,60,61,62,63,64,65,66,67,68,69,70,71,72,73,74,75,76,227
functions.RBFNetwork_MCC_top5_5_0.9_815	functions.RBFNetwork	-B 4 -S 1 -R 1.0E-8 -M -1 -W 0.1	MCC	top5	5	0.829	0.031	1,2,3,4,5,6,227
trees.RandomForest_BER_top10_10_0.9_182	trees.RandomForest	-I 50 -K 0 -S 1	BER	top10	10	0.829	0.072	1,2,3,4,5,6,7,8,9,10,11,227
trees.J48_ACC_top1_1_0.9333_154	trees.J48	-S -C 0.25 -M 2	ACC	top1	1	0.829	0.055	1,2,227
trees.RandomForest_FDR_top40_40_0.9333_979	trees.RandomForest	-P 100 -I 100 -num-slots 1 -K 0 -M 1.0 -V 0.001 -S 1	FDR	top40	40	0.829	0.044	1,2,3,4,5,6,7,8,9,10,11,12,13,14,15,16,17,18,19,20,21,22,23,24,25,26,27,28,29,30,31,32,33,34,35,36,37,38,39,40,41,227
functions.SimpleLogistic_MCC_bf_3_0.9667_76	functions.SimpleLogistic	-I 0 -M 500 -H 50 -W 0.0 -A	MCC	bf	3	0.829	0.089	1225215195227
misc.HyperPipes_FDR_bf_4_0.9667_784	misc.HyperPipes		FDR	bf	4	0.829	0.088	1224223218130220
bayes.NaiveBayes_BER_top15_15_0.9333_379	bayes.NaiveBayes	#NAME?	BER	top15	15	0.829	0.088	1,2,3,4,5,6,7,8,9,10,11,12,13,14,15,16,227
bayes.NaiveBayes_AUC_top20_20_0.9667_593	bayes.NaiveBayes	#NAME?	AUC	top20	20	0.829	0.123	1,2,3,4,5,6,7,8,9,10,11,12,13,14,15,16,17,18,19,20,21,227
functions.RBFNetwork_BER_top15_15_0.9_182	functions.RBFNetwork	-B 2 -S 1 -R 1.0E-8 -M -1 -W 0.1	BER	top15	15	0.829	0.116	1,2,3,4,5,6,7,8,9,10,11,12,13,14,15,16,227
functions.MultilayerPerceptron_BER_f_6_0.9667_80	functions.MultilayerPerceptron	-L 0.3 -M 0.2 -N 500 -V 0 -S 0 -E 20 -H a	BER	f	6	0.829	0.123	1,2,3,4,5,8,36,227
trees.RandomForest_ACC_top10_10_0.9667_635	trees.RandomForest	-I 25 -K 0 -S 1	ACC	top10	10	0.829	0.122	1,2,3,4,5,6,7,8,9,10,11,227
misc.CHIRP_MCC_f_5_0.9667_753	misc.CHIRP	-V 7 -S 1	MCC	f	5	0.829	0.124	1,2,3,4,8,24,227
trees.RandomForest_MCC_top50_50_0.9333_232	trees.RandomForest	-P 100 -I 100 -num-slots 1 -K 0 -M 1.0 -V 0.001 -S 1	MCC	top50	50	0.828	0.046	1,2,3,4,5,6,7,8,9,10,11,12,13,14,15,16,17,18,19,20,21,22,23,24,25,26,27,28,29,30,31,32,33,34,35,36,37,38,39,40,41,42,43,44,45,46,47,48,49,50,51,227
trees.RandomForest_BER_top100_100_0.9333_166	trees.RandomForest	-P 100 -I 100 -num-slots 1 -K 0 -M 1.0 -V 0.001 -S 1	BER	top100	100	0.828	0.044	1,2,3,4,5,6,7,8,9,10,11,12,13,14,15,16,17,18,19,20,21,22,23,24,25,26,27,28,29,30,31,32,33,34,35,36,37,38,39,40,41,42,43,44,45,46,47,48,49,50,51,52,53,54,55,56,57,58,59,60,61,62,63,64,65,66,67,68,69,70,71,72,73,74,75,76,77,78,79,80,81,82,83,84,85,86,87,88,89,90,91,92,93,94,95,96,97,98,99,100,101,227
functions.RBFNetwork_ACC_top5_5_0.9333_557	functions.RBFNetwork	-B 2 -S 1 -R 1.0E-8 -M -1 -W 0.1	ACC	top5	5	0.828	0.054	1,2,3,4,5,6,227
trees.RandomForest_FDR_top50_50_0.9333_711	trees.RandomForest	-I 50 -K 0 -S 1	FDR	top50	50	0.828	0.044	1,2,3,4,5,6,7,8,9,10,11,12,13,14,15,16,17,18,19,20,21,22,23,24,25,26,27,28,29,30,31,32,33,34,35,36,37,38,39,40,41,42,43,44,45,46,47,48,49,50,51,227
trees.RandomForest_ACC_top50_50_0.9333_466	trees.RandomForest	-I 25 -K 0 -S 1	ACC	top50	50	0.828	0.045	1,2,3,4,5,6,7,8,9,10,11,12,13,14,15,16,17,18,19,20,21,22,23,24,25,26,27,28,29,30,31,32,33,34,35,36,37,38,39,40,41,42,43,44,45,46,47,48,49,50,51,227
bayes.NaiveBayes_AUC_top50_50_0.8667_571	bayes.NaiveBayes	#NAME?	AUC	top50	50	0.828	0.118	1,2,3,4,5,6,7,8,9,10,11,12,13,14,15,16,17,18,19,20,21,22,23,24,25,26,27,28,29,30,31,32,33,34,35,36,37,38,39,40,41,42,43,44,45,46,47,48,49,50,51,227
trees.RandomForest_FDR_top100_100_0.9333_601	trees.RandomForest	-I 50 -K 0 -S 1	FDR	top100	100	0.828	0.088	1,2,3,4,5,6,7,8,9,10,11,12,13,14,15,16,17,18,19,20,21,22,23,24,25,26,27,28,29,30,31,32,33,34,35,36,37,38,39,40,41,42,43,44,45,46,47,48,49,50,51,52,53,54,55,56,57,58,59,60,61,62,63,64,65,66,67,68,69,70,71,72,73,74,75,76,77,78,79,80,81,82,83,84,85,86,87,88,89,90,91,92,93,94,95,96,97,98,99,100,101,227
functions.SMO_MCC_fb_4_0.9667_259	functions.SMO	-C 1.0 -L 0.001 -P 1.0E-12 -N 0 -V -1 -W 1 -K "functions.supportVector.PolyKernel -C 250007 -E 1.0"	MCC	fb	4	0.828	0.124	1,5,40,41,73,227
trees.LADTree_BER_fb_3_1_874	trees.LADTree	-B 10	BER	fb	3	0.828	0.139	1,3,4,87,227
trees.RandomForest_AUC_top20_20_0.9333_589	trees.RandomForest	-P 100 -I 100 -num-slots 1 -K 0 -M 1.0 -V 0.001 -S 1	AUC	top20	20	0.827	0.046	1,2,3,4,5,6,7,8,9,10,11,12,13,14,15,16,17,18,19,20,21,227
lazy.KStar_ACC_bf_4_1_535	lazy.KStar	-B 20 -M m	ACC	bf	4	0.827	0.121	1226225215179220
trees.RandomForest_AUC_b_13_0.9667_404	trees.RandomForest	-I 50 -K 0 -S 1	AUC	b	13	0.827	0.074	1.22622e+42
misc.HyperPipes_BER_top50_50_0.9333_831	misc.HyperPipes		BER	top50	50	0.827	0.045	1,2,3,4,5,6,7,8,9,10,11,12,13,14,15,16,17,18,19,20,21,22,23,24,25,26,27,28,29,30,31,32,33,34,35,36,37,38,39,40,41,42,43,44,45,46,47,48,49,50,51,227
trees.RandomForest_BER_top15_15_1_250	trees.RandomForest	-I 10 -K 0 -S 1	BER	top15	15	0.827	0.119	1,2,3,4,5,6,7,8,9,10,11,12,13,14,15,16,227
rules.PART_BER_bf_3_0.9667_110	rules.PART	-M 2 -C 0.25 -Q 1	BER	bf	3	0.827	0.09	1215211205227
misc.HyperPipes_AUC_top100_100_0.9333_680	misc.HyperPipes		AUC	top100	100	0.827	0.089	1,2,3,4,5,6,7,8,9,10,11,12,13,14,15,16,17,18,19,20,21,22,23,24,25,26,27,28,29,30,31,32,33,34,35,36,37,38,39,40,41,42,43,44,45,46,47,48,49,50,51,52,53,54,55,56,57,58,59,60,61,62,63,64,65,66,67,68,69,70,71,72,73,74,75,76,77,78,79,80,81,82,83,84,85,86,87,88,89,90,91,92,93,94,95,96,97,98,99,100,101,227
trees.RandomForest_AUC_top100_100_0.9333_856	trees.RandomForest	-I 25 -K 0 -S 1	AUC	top100	100	0.827	0.09	1,2,3,4,5,6,7,8,9,10,11,12,13,14,15,16,17,18,19,20,21,22,23,24,25,26,27,28,29,30,31,32,33,34,35,36,37,38,39,40,41,42,43,44,45,46,47,48,49,50,51,52,53,54,55,56,57,58,59,60,61,62,63,64,65,66,67,68,69,70,71,72,73,74,75,76,77,78,79,80,81,82,83,84,85,86,87,88,89,90,91,92,93,94,95,96,97,98,99,100,101,227
bayes.NaiveBayes_FDR_top100_100_0.9667_412	bayes.NaiveBayes	#NAME?	FDR	top100	100	0.827	0.125	1,2,3,4,5,6,7,8,9,10,11,12,13,14,15,16,17,18,19,20,21,22,23,24,25,26,27,28,29,30,31,32,33,34,35,36,37,38,39,40,41,42,43,44,45,46,47,48,49,50,51,52,53,54,55,56,57,58,59,60,61,62,63,64,65,66,67,68,69,70,71,72,73,74,75,76,77,78,79,80,81,82,83,84,85,86,87,88,89,90,91,92,93,94,95,96,97,98,99,100,101,227
bayes.NaiveBayes_FDR_top15_15_0.9667_855	bayes.NaiveBayes		FDR	top15	15	0.827	0.126	1,2,3,4,5,6,7,8,9,10,11,12,13,14,15,16,227
rules.RoughSet_BER_b_7_0.9667_801	rules.RoughSet	-D 8 -R 0 -I 0 -X 3	BER	b	7	0.827	0.127	1,226,225,223,218,205,204,74,227
trees.J48Consolidated_ACC_f_4_1_938	trees.J48Consolidated	-C 0.25 -M 2 -Q 1 -RM-N 5.0 -RM-B -2 -RM-D 50.0	ACC	f	4	0.827	0.167	1,2,3,12,59,227
trees.RandomForest_MCC_top30_30_0.9_953	trees.RandomForest	-I 25 -K 0 -S 1	MCC	top30	30	0.826	0.073	1,2,3,4,5,6,7,8,9,10,11,12,13,14,15,16,17,18,19,20,21,22,23,24,25,26,27,28,29,30,31,227
lazy.LocalKnn_ACC_top10_10_0.9_351	lazy.LocalKnn	-M 1 -W 2 -L 100 -K 1 -V 2	ACC	top10	10	0.826	0.074	1,2,3,4,5,6,7,8,9,10,11,227
trees.J48_FDR_top1_1_0.9333_657	trees.J48	-C 0.25 -M 2	FDR	top1	1	0.826	0.056	1,2,227
bayes.NaiveBayes_AUC_top40_40_0.9_564	bayes.NaiveBayes	#NAME?	AUC	top40	40	0.826	0.119	1,2,3,4,5,6,7,8,9,10,11,12,13,14,15,16,17,18,19,20,21,22,23,24,25,26,27,28,29,30,31,32,33,34,35,36,37,38,39,40,41,227
bayes.NaiveBayes_AUC_top30_30_0.9667_837	bayes.NaiveBayes	#NAME?	AUC	top30	30	0.826	0.166	1,2,3,4,5,6,7,8,9,10,11,12,13,14,15,16,17,18,19,20,21,22,23,24,25,26,27,28,29,30,31,227
bayes.NaiveBayes_MCC_b_5_1_693	bayes.NaiveBayes	#NAME?	MCC	b	5	0.826	0.166	1.22623e+18
functions.RBFClassifier_FDR_b_7_0.9333_580	functions.RBFClassifier	-N 2 -R 0.01 -L 1.0E-6 -C 2 -P 1 -E 1 -S 1	FDR	b	7	0.825	0.062	1.22622e+24
misc.HyperPipes_MCC_top20_20_0.9333_411	misc.HyperPipes		MCC	top20	20	0.825	0.048	1,2,3,4,5,6,7,8,9,10,11,12,13,14,15,16,17,18,19,20,21,227
trees.RandomForest_BER_top5_5_0.9333_359	trees.RandomForest	-I 50 -K 0 -S 1	BER	top5	5	0.825	0.048	1,2,3,4,5,6,227
functions.SimpleLogistic_ACC_b_6_0.9667_160	functions.SimpleLogistic	-I 0 -P -M 500 -H 50 -W 0.0 -A	ACC	b	6	0.825	0.076	1.22623e+21
trees.HoeffdingTree_ACC_top15_15_0.9333_163	trees.HoeffdingTree	-L 2 -S 1 -E 1.0E-7 -H 0.05 -M 0.01 -G 200.0 -N 0.0	ACC	top15	15	0.825	0.096	1,2,3,4,5,6,7,8,9,10,11,12,13,14,15,16,227
misc.HyperPipes_ACC_top20_20_0.9667_135	misc.HyperPipes		ACC	top20	20	0.825	0.092	1,2,3,4,5,6,7,8,9,10,11,12,13,14,15,16,17,18,19,20,21,227
bayes.NaiveBayes_BER_top15_15_0.9333_604	bayes.NaiveBayes		BER	top15	15	0.825	0.092	1,2,3,4,5,6,7,8,9,10,11,12,13,14,15,16,227
trees.RandomForest_AUC_top30_30_0.9667_523	trees.RandomForest	-I 10 -K 0 -S 1	AUC	top30	30	0.825	0.093	1,2,3,4,5,6,7,8,9,10,11,12,13,14,15,16,17,18,19,20,21,22,23,24,25,26,27,28,29,30,31,227
trees.RandomTree_BER_f_7_1_187	trees.RandomTree	-K 0 -M 1.0 -V 0.001 -S 1	BER	f	7	0.825	0.137	1,2,3,4,20,28,36,116,227
misc.VFI_AUC_bf_6_0.9_940	misc.VFI	-B 0.3	AUC	bf	6	0.824	0.035	1.22422e+21
trees.RandomForest_MCC_top20_20_0.9_338	trees.RandomForest	-I 25 -K 0 -S 1	MCC	top20	20	0.824	0.032	1,2,3,4,5,6,7,8,9,10,11,12,13,14,15,16,17,18,19,20,21,227
lazy.KStar_MCC_top10_10_0.9333_25	lazy.KStar	-B 20 -M n	MCC	top10	10	0.824	0.049	1,2,3,4,5,6,7,8,9,10,11,227
lazy.KStar_ACC_top10_10_0.9333_859	lazy.KStar	-B 20 -M a	ACC	top10	10	0.824	0.049	1,2,3,4,5,6,7,8,9,10,11,227
trees.RandomForest_AUC_top10_10_0.9333_945	trees.RandomForest	-P 100 -I 100 -num-slots 1 -K 0 -M 1.0 -V 0.001 -S 1	AUC	top10	10	0.824	0.057	1,2,3,4,5,6,7,8,9,10,11,227
lazy.KStar_MCC_top15_15_0.9333_407	lazy.KStar	-B 20 -M m	MCC	top15	15	0.824	0.049	1,2,3,4,5,6,7,8,9,10,11,12,13,14,15,16,227
functions.SimpleLogistic_AUC_fb_4_0.9333_240	functions.SimpleLogistic	-I 0 -P -M 500 -H 50 -W 0.0 -A	AUC	fb	4	0.824	0.092	1,5,11,40,86,227
trees.RandomForest_BER_b_6_0.9667_872	trees.RandomForest	-I 50 -K 0 -S 1	BER	b	6	0.824	0.076	1,226,224,223,196,187,74,227
functions.RBFNetwork_AUC_top15_15_0.9333_532	functions.RBFNetwork	-B 6 -S 1 -R 1.0E-8 -M -1 -W 0.1	AUC	top15	15	0.824	0.061	1,2,3,4,5,6,7,8,9,10,11,12,13,14,15,16,227
bayes.NaiveBayes_BER_top100_100_0.9333_80	bayes.NaiveBayes	#NAME?	BER	top100	100	0.824	0.097	1,2,3,4,5,6,7,8,9,10,11,12,13,14,15,16,17,18,19,20,21,22,23,24,25,26,27,28,29,30,31,32,33,34,35,36,37,38,39,40,41,42,43,44,45,46,47,48,49,50,51,52,53,54,55,56,57,58,59,60,61,62,63,64,65,66,67,68,69,70,71,72,73,74,75,76,77,78,79,80,81,82,83,84,85,86,87,88,89,90,91,92,93,94,95,96,97,98,99,100,101,227
bayes.NaiveBayes_ACC_top15_15_0.9333_416	bayes.NaiveBayes	#NAME?	ACC	top15	15	0.824	0.097	1,2,3,4,5,6,7,8,9,10,11,12,13,14,15,16,227
trees.LADTree_AUC_f_10_0.9667_430	trees.LADTree	-B 10	AUC	f	10	0.824	0.13	1,2,3,4,6,9,13,18,48,51,148,227
rules.NNge_MCC_bf_3_1_437	rules.NNge	-G 5 -I 5	MCC	bf	3	0.824	0.141	1222201199227
trees.RandomForest_ACC_top100_100_0.9667_496	trees.RandomForest	-I 10 -K 0 -S 1	ACC	top100	100	0.824	0.129	1,2,3,4,5,6,7,8,9,10,11,12,13,14,15,16,17,18,19,20,21,22,23,24,25,26,27,28,29,30,31,32,33,34,35,36,37,38,39,40,41,42,43,44,45,46,47,48,49,50,51,52,53,54,55,56,57,58,59,60,61,62,63,64,65,66,67,68,69,70,71,72,73,74,75,76,77,78,79,80,81,82,83,84,85,86,87,88,89,90,91,92,93,94,95,96,97,98,99,100,101,227
lazy.RseslibKnn_AUC_b_8_1_152	lazy.RseslibKnn	-M 1 -W 2 -K 1 -V 2	AUC	b	8	0.824	0.141	1.22623e+27
trees.J48_MCC_f_3_0.9667_63	trees.J48	-S -C 0.25 -M 2	MCC	f	3	0.824	0.1	1,2,3,12,227
trees.RandomForest_AUC_fb_3_0.9333_276	trees.RandomForest	-P 100 -I 100 -num-slots 1 -K 0 -M 1.0 -V 0.001 -S 1	AUC	fb	3	0.823	0.069	1,2,3,4,227
trees.J48Consolidated_BER_top1_1_0.9333_47	trees.J48Consolidated	-C 0.25 -M 2 -Q 1 -RM-N 5.0 -RM-B -2 -RM-D 50.0	BER	top1	1	0.823	0.062	1,2,227
rules.OLM_AUC_bf_2_0.9333_43	rules.OLM	-R 0 -C 1 -U 0	AUC	bf	2	0.823	0.059	1222215227
trees.RandomForest_BER_top40_40_0.9333_400	trees.RandomForest	-P 100 -I 100 -num-slots 1 -K 0 -M 1.0 -V 0.001 -S 1	BER	top40	40	0.823	0.05	1,2,3,4,5,6,7,8,9,10,11,12,13,14,15,16,17,18,19,20,21,22,23,24,25,26,27,28,29,30,31,32,33,34,35,36,37,38,39,40,41,227
trees.J48Consolidated_AUC_top1_1_0.9333_422	trees.J48Consolidated	-C 0.25 -M 2 -Q 1 -RM-N 5.0 -RM-B -2 -RM-D 50.0	AUC	top1	1	0.823	0.061	1,2,227
trees.RandomForest_BER_top40_40_0.9333_96	trees.RandomForest	-I 50 -K 0 -S 1	BER	top40	40	0.823	0.05	1,2,3,4,5,6,7,8,9,10,11,12,13,14,15,16,17,18,19,20,21,22,23,24,25,26,27,28,29,30,31,32,33,34,35,36,37,38,39,40,41,227
trees.RandomForest_MCC_top40_40_0.9333_107	trees.RandomForest	-I 25 -K 0 -S 1	MCC	top40	40	0.823	0.05	1,2,3,4,5,6,7,8,9,10,11,12,13,14,15,16,17,18,19,20,21,22,23,24,25,26,27,28,29,30,31,32,33,34,35,36,37,38,39,40,41,227
trees.RandomForest_ACC_top40_40_0.9333_560	trees.RandomForest	-P 100 -I 100 -num-slots 1 -K 0 -M 1.0 -V 0.001 -S 1	ACC	top40	40	0.823	0.05	1,2,3,4,5,6,7,8,9,10,11,12,13,14,15,16,17,18,19,20,21,22,23,24,25,26,27,28,29,30,31,32,33,34,35,36,37,38,39,40,41,227
lazy.KStar_AUC_top10_10_0.9333_392	lazy.KStar	-B 20 -M n	AUC	top10	10	0.823	0.051	1,2,3,4,5,6,7,8,9,10,11,227
lazy.LWL_ACC_b_7_1_872	lazy.LWL	-U 0 -K -1 -A "weka.core.neighboursearch.LinearNNSearch -A \"weka.core.EuclideanDistance -R first-last\"" -W weka.classifiers.trees.DecisionStump	ACC	b	7	0.823	0.172	1.22622e+24
trees.LADTree_AUC_fb_4_0.9667_340	trees.LADTree	-B 10	AUC	fb	4	0.823	0.132	1,3,4,5,132,227
trees.RandomForest_BER_bf_5_1_126	trees.RandomForest	-P 100 -I 100 -num-slots 1 -K 0 -M 1.0 -V 0.001 -S 1	BER	bf	5	0.823	0.169	1.22622e+18
functions.SMO_ACC_bf_5_1_24	functions.SMO	-C 1.0 -L 0.001 -P 1.0E-12 -N 0 -V -1 -W 1 -K "functions.supportVector.PolyKernel -C 250007 -E 1.0"	ACC	bf	5	0.823	0.143	1.22522e+18
trees.NBTree_FDR_top5_5_0.9667_951	trees.NBTree		FDR	top5	5	0.823	0.156	1,2,3,4,5,6,227
lazy.LocalKnn_BER_top15_15_0.9333_538	lazy.LocalKnn	-M 1 -W 2 -L 100 -K 1 -V 2	BER	top15	15	0.822	0.035	1,2,3,4,5,6,7,8,9,10,11,12,13,14,15,16,227
lazy.KStar_ACC_top20_20_0.9667_545	lazy.KStar	-B 20 -M a	ACC	top20	20	0.822	0.078	1,2,3,4,5,6,7,8,9,10,11,12,13,14,15,16,17,18,19,20,21,227
trees.RandomForest_MCC_b_8_1_105	trees.RandomForest	-I 25 -K 0 -S 1	MCC	b	8	0.822	0.121	1,226,224,222,218,215,203,200,81,227
trees.RandomForest_AUC_top100_100_0.9333_374	trees.RandomForest	-P 100 -I 100 -num-slots 1 -K 0 -M 1.0 -V 0.001 -S 1	AUC	top100	100	0.822	0.055	1,2,3,4,5,6,7,8,9,10,11,12,13,14,15,16,17,18,19,20,21,22,23,24,25,26,27,28,29,30,31,32,33,34,35,36,37,38,39,40,41,42,43,44,45,46,47,48,49,50,51,52,53,54,55,56,57,58,59,60,61,62,63,64,65,66,67,68,69,70,71,72,73,74,75,76,77,78,79,80,81,82,83,84,85,86,87,88,89,90,91,92,93,94,95,96,97,98,99,100,101,227
lazy.IBk_ACC_top50_50_0.9333_144	lazy.IBk	-K 1 -W 0 -A "weka.core.neighboursearch.LinearNNSearch -A \"weka.core.ManhattanDistance -D -R first-last\""	ACC	top50	50	0.822	0.051	1,2,3,4,5,6,7,8,9,10,11,12,13,14,15,16,17,18,19,20,21,22,23,24,25,26,27,28,29,30,31,32,33,34,35,36,37,38,39,40,41,42,43,44,45,46,47,48,49,50,51,227
trees.RandomForest_ACC_b_4_0.9667_952	trees.RandomForest	-I 50 -K 0 -S 1	ACC	b	4	0.822	0.077	1226225215157220
bayes.NaiveBayes_AUC_top15_15_0.9333_492	bayes.NaiveBayes		AUC	top15	15	0.822	0.099	1,2,3,4,5,6,7,8,9,10,11,12,13,14,15,16,227
trees.RandomForest_AUC_top100_100_0.9333_264	trees.RandomForest	-I 50 -K 0 -S 1	AUC	top100	100	0.822	0.053	1,2,3,4,5,6,7,8,9,10,11,12,13,14,15,16,17,18,19,20,21,22,23,24,25,26,27,28,29,30,31,32,33,34,35,36,37,38,39,40,41,42,43,44,45,46,47,48,49,50,51,52,53,54,55,56,57,58,59,60,61,62,63,64,65,66,67,68,69,70,71,72,73,74,75,76,77,78,79,80,81,82,83,84,85,86,87,88,89,90,91,92,93,94,95,96,97,98,99,100,101,227
misc.VFI_FDR_b_7_0.9667_777	misc.VFI	-B 0.3	FDR	b	7	0.822	0.099	1,226,225,224,223,215,204,30,227
functions.SimpleLogistic_MCC_f_6_0.9667_253	functions.SimpleLogistic	-I 0 -P -M 500 -H 50 -W 0.0 -A	MCC	f	6	0.822	0.131	1,2,3,5,11,71,85,227
bayes.NaiveBayes_FDR_top20_20_0.9667_853	bayes.NaiveBayes		FDR	top20	20	0.822	0.132	1,2,3,4,5,6,7,8,9,10,11,12,13,14,15,16,17,18,19,20,21,227
misc.VFI_FDR_bf_5_1_535	misc.VFI	-B 0.3	FDR	bf	5	0.822	0.206	1.22422e+18
trees.RandomForest_ACC_top20_20_0.9_970	trees.RandomForest	-I 50 -K 0 -S 1	ACC	top20	20	0.821	0.033	1,2,3,4,5,6,7,8,9,10,11,12,13,14,15,16,17,18,19,20,21,227
trees.J48_MCC_top1_1_0.9333_214	trees.J48	-S -C 0.25 -M 2	MCC	top1	1	0.821	0.062	1,2,227
trees.J48_BER_top1_1_0.9333_753	trees.J48	-S -C 0.25 -M 2	BER	top1	1	0.821	0.062	1,2,227
trees.RandomForest_AUC_top75_75_0.9333_318	trees.RandomForest	-I 50 -K 0 -S 1	AUC	top75	75	0.821	0.054	1,2,3,4,5,6,7,8,9,10,11,12,13,14,15,16,17,18,19,20,21,22,23,24,25,26,27,28,29,30,31,32,33,34,35,36,37,38,39,40,41,42,43,44,45,46,47,48,49,50,51,52,53,54,55,56,57,58,59,60,61,62,63,64,65,66,67,68,69,70,71,72,73,74,75,76,227
trees.J48_BER_top1_1_0.9333_51	trees.J48	-C 0.25 -M 2	BER	top1	1	0.821	0.063	1,2,227
misc.FLR_AUC_top30_30_0.9667_993	misc.FLR	-R 0.5	AUC	top30	30	0.821	0.096	1,2,3,4,5,6,7,8,9,10,11,12,13,14,15,16,17,18,19,20,21,22,23,24,25,26,27,28,29,30,31,227
functions.Logistic_MCC_f_9_0.9667_528	functions.Logistic	-R 1.0E-8 -M -1 -num-decimal-places 4	MCC	f	9	0.821	0.096	1,2,3,4,5,7,28,55,92,202,227
bayes.NaiveBayes_AUC_top20_20_0.9667_33	bayes.NaiveBayes		AUC	top20	20	0.821	0.134	1,2,3,4,5,6,7,8,9,10,11,12,13,14,15,16,17,18,19,20,21,227
trees.RandomForest_AUC_top20_20_0.9667_96	trees.RandomForest	-I 10 -K 0 -S 1	AUC	top20	20	0.821	0.099	1,2,3,4,5,6,7,8,9,10,11,12,13,14,15,16,17,18,19,20,21,227
trees.J48_FDR_top1_1_0.9333_432	trees.J48	-S -C 0.25 -M 2	FDR	top1	1	0.821	0.066	1,2,227
functions.SPegasos_FDR_b_7_0.9667_209	functions.SPegasos	-F 0 -L 1.0E-4 -E 500 -M	FDR	b	7	0.821	0.132	1.22623e+24
misc.FLR_FDR_top30_30_0.9667_259	misc.FLR	-R 0.5	FDR	top30	30	0.821	0.097	1,2,3,4,5,6,7,8,9,10,11,12,13,14,15,16,17,18,19,20,21,22,23,24,25,26,27,28,29,30,31,227
trees.NBTree_BER_b_11_1_397	trees.NBTree		BER	b	11	0.821	0.144	1,226,225,224,219,215,212,201,198,93,42,28,227
lazy.KStar_BER_bf_4_0.9667_806	lazy.KStar	-B 20 -M n	BER	bf	4	0.821	0.132	1226225215186220
trees.ExtraTree_MCC_f_5_1_420	trees.ExtraTree	-K -1 -N -1 -S 1	MCC	f	5	0.821	0.171	1,2,3,4,5,42,227
lazy.LocalKnn_BER_bf_3_1_576	lazy.LocalKnn	-M 1 -W 2 -L 100 -K 1 -V 2	BER	bf	3	0.821	0.21	1224201187227
lazy.LWL_BER_bf_3_0.9667_129	lazy.LWL	-U 0 -K -1 -A "weka.core.neighboursearch.LinearNNSearch -A \"weka.core.EuclideanDistance -R first-last\"" -W weka.classifiers.trees.DecisionStump	BER	bf	3	0.82	0.08	1,220,215,53,227
trees.RandomForest_AUC_top30_30_0.9333_62	trees.RandomForest	-I 25 -K 0 -S 1	AUC	top30	30	0.82	0.036	1,2,3,4,5,6,7,8,9,10,11,12,13,14,15,16,17,18,19,20,21,22,23,24,25,26,27,28,29,30,31,227
trees.RandomForest_MCC_top10_10_0.9333_605	trees.RandomForest	-P 100 -I 100 -num-slots 1 -K 0 -M 1.0 -V 0.001 -S 1	MCC	top10	10	0.82	0.054	1,2,3,4,5,6,7,8,9,10,11,227
misc.FLR_BER_top15_15_0.8667_19	misc.FLR	-R 0.5	BER	top15	15	0.82	0.083	1,2,3,4,5,6,7,8,9,10,11,12,13,14,15,16,227
trees.RandomForest_FDR_top40_40_0.9333_671	trees.RandomForest	-I 50 -K 0 -S 1	FDR	top40	40	0.82	0.054	1,2,3,4,5,6,7,8,9,10,11,12,13,14,15,16,17,18,19,20,21,22,23,24,25,26,27,28,29,30,31,32,33,34,35,36,37,38,39,40,41,227
lazy.KStar_FDR_top10_10_0.9333_400	lazy.KStar	-B 20 -M m	FDR	top10	10	0.82	0.054	1,2,3,4,5,6,7,8,9,10,11,227
rules.PART_BER_top1_1_0.9333_946	rules.PART	-M 2 -C 0.25 -Q 1	BER	top1	1	0.82	0.064	1,2,227
rules.OLM_FDR_fb_3_0.9333_452	rules.OLM	-R 0 -C 1 -U 0	FDR	fb	3	0.82	0.063	1,7,14,16,227
functions.RBFNetwork_BER_f_5_1_491	functions.RBFNetwork	-B 3 -S 1 -R 1.0E-8 -M -1 -W 0.1	BER	f	5	0.82	0.127	1,2,3,8,11,14,227
lazy.LocalKnn_ACC_b_5_1_978	lazy.LocalKnn	-M 1 -W 2 -L 100 -K 1 -V 2	ACC	b	5	0.82	0.173	1.22623e+18
functions.LibLINEAR_ACC_b_8_1_611	functions.LibLINEAR	-S 1 -C 1.0 -E 0.001 -B 1.0 -L 0.1 -I 1000	ACC	b	8	0.82	0.146	1.22623e+27
lazy.LocalKnn_ACC_top15_15_0.9333_618	lazy.LocalKnn	-M 1 -W 2 -L 100 -K 1 -V 2	ACC	top15	15	0.819	0.036	1,2,3,4,5,6,7,8,9,10,11,12,13,14,15,16,227
trees.RandomForest_MCC_top20_20_0.9_845	trees.RandomForest	-P 100 -I 100 -num-slots 1 -K 0 -M 1.0 -V 0.001 -S 1	MCC	top20	20	0.819	0.039	1,2,3,4,5,6,7,8,9,10,11,12,13,14,15,16,17,18,19,20,21,227
trees.RandomForest_FDR_top10_10_0.9_938	trees.RandomForest	-I 25 -K 0 -S 1	FDR	top10	10	0.819	0.078	1,2,3,4,5,6,7,8,9,10,11,227
rules.NNge_FDR_b_7_1_389	rules.NNge	-G 5 -I 5	FDR	b	7	0.819	0.126	1.22622e+24
functions.RBFNetwork_ACC_top15_15_0.9667_77	functions.RBFNetwork	-B 4 -S 1 -R 1.0E-8 -M -1 -W 0.1	ACC	top15	15	0.819	0.105	1,2,3,4,5,6,7,8,9,10,11,12,13,14,15,16,227
misc.FLR_ACC_top40_40_0.9_898	misc.FLR	-R 0.5	ACC	top40	40	0.819	0.08	1,2,3,4,5,6,7,8,9,10,11,12,13,14,15,16,17,18,19,20,21,22,23,24,25,26,27,28,29,30,31,32,33,34,35,36,37,38,39,40,41,227
lazy.LWL_AUC_f_10_1_487	lazy.LWL	-U 0 -K -1 -A "weka.core.neighboursearch.LinearNNSearch -A \"weka.core.EuclideanDistance -R first-last\"" -W weka.classifiers.trees.DecisionStump	AUC	f	10	0.819	0.146	1,2,4,5,8,13,17,27,37,99,162,227
trees.RandomForest_ACC_top15_15_0.9333_910	trees.RandomForest	-I 10 -K 0 -S 1	ACC	top15	15	0.819	0.1	1,2,3,4,5,6,7,8,9,10,11,12,13,14,15,16,227
functions.SPegasos_MCC_f_8_0.9667_262	functions.SPegasos	-F 0 -L 1.0E-4 -E 500 -M	MCC	f	8	0.819	0.134	1,2,5,6,7,24,58,73,78,227
functions.RBFNetwork_MCC_top50_50_0.9667_704	functions.RBFNetwork	-B 5 -S 1 -R 1.0E-8 -M -1 -W 0.1	MCC	top50	50	0.819	0.135	1,2,3,4,5,6,7,8,9,10,11,12,13,14,15,16,17,18,19,20,21,22,23,24,25,26,27,28,29,30,31,32,33,34,35,36,37,38,39,40,41,42,43,44,45,46,47,48,49,50,51,227
bayes.NaiveBayes_MCC_top30_30_0.9667_170	bayes.NaiveBayes	#NAME?	MCC	top30	30	0.819	0.178	1,2,3,4,5,6,7,8,9,10,11,12,13,14,15,16,17,18,19,20,21,22,23,24,25,26,27,28,29,30,31,227
trees.NBTree_AUC_top5_5_0.9667_486	trees.NBTree		AUC	top5	5	0.819	0.175	1,2,3,4,5,6,227
trees.RandomForest_FDR_top50_50_0.9_130	trees.RandomForest	-P 100 -I 100 -num-slots 1 -K 0 -M 1.0 -V 0.001 -S 1	FDR	top50	50	0.818	0.033	1,2,3,4,5,6,7,8,9,10,11,12,13,14,15,16,17,18,19,20,21,22,23,24,25,26,27,28,29,30,31,32,33,34,35,36,37,38,39,40,41,42,43,44,45,46,47,48,49,50,51,227
lazy.RseslibKnn_FDR_top15_15_0.9333_525	lazy.RseslibKnn	-M 1 -W 2 -K 1 -V 2	FDR	top15	15	0.818	0.033	1,2,3,4,5,6,7,8,9,10,11,12,13,14,15,16,227
trees.RandomForest_AUC_top30_30_0.9_827	trees.RandomForest	-I 50 -K 0 -S 1	AUC	top30	30	0.818	0.038	1,2,3,4,5,6,7,8,9,10,11,12,13,14,15,16,17,18,19,20,21,22,23,24,25,26,27,28,29,30,31,227
trees.J48_ACC_bf_3_0.9333_645	trees.J48	-C 0.25 -M 2	ACC	bf	3	0.818	0.055	1215210208227
trees.J48_AUC_top1_1_0.9333_645	trees.J48	-S -C 0.25 -M 2	AUC	top1	1	0.818	0.067	1,2,227
trees.RandomForest_FDR_top30_30_0.9333_248	trees.RandomForest	-P 100 -I 100 -num-slots 1 -K 0 -M 1.0 -V 0.001 -S 1	FDR	top30	30	0.818	0.056	1,2,3,4,5,6,7,8,9,10,11,12,13,14,15,16,17,18,19,20,21,22,23,24,25,26,27,28,29,30,31,227
misc.HyperPipes_ACC_top50_50_0.9333_98	misc.HyperPipes		ACC	top50	50	0.818	0.057	1,2,3,4,5,6,7,8,9,10,11,12,13,14,15,16,17,18,19,20,21,22,23,24,25,26,27,28,29,30,31,32,33,34,35,36,37,38,39,40,41,42,43,44,45,46,47,48,49,50,51,227
trees.RandomForest_MCC_top40_40_0.9333_76	trees.RandomForest	-P 100 -I 100 -num-slots 1 -K 0 -M 1.0 -V 0.001 -S 1	MCC	top40	40	0.818	0.056	1,2,3,4,5,6,7,8,9,10,11,12,13,14,15,16,17,18,19,20,21,22,23,24,25,26,27,28,29,30,31,32,33,34,35,36,37,38,39,40,41,227
trees.J48_ACC_top1_1_0.9333_164	trees.J48	-C 0.25 -M 2	ACC	top1	1	0.818	0.066	1,2,227
functions.RBFNetwork_MCC_top15_15_1_880	functions.RBFNetwork	-B 3 -S 1 -R 1.0E-8 -M -1 -W 0.1	MCC	top15	15	0.818	0.125	1,2,3,4,5,6,7,8,9,10,11,12,13,14,15,16,227
functions.SPegasos_AUC_bf_6_1_526	functions.SPegasos	-F 0 -L 1.0E-4 -E 500	AUC	bf	6	0.818	0.176	1.22622e+21
trees.LADTree_ACC_f_4_1_77	trees.LADTree	-B 10	ACC	f	4	0.818	0.148	1,2,3,12,16,227
trees.HoeffdingTree_AUC_f_4_0.9333_323	trees.HoeffdingTree	-L 2 -S 1 -E 1.0E-7 -H 0.05 -M 0.01 -G 200.0 -N 0.0	AUC	f	4	0.817	0.047	1,2,3,4,5,227
misc.FLR_MCC_top10_10_0.9333_636	misc.FLR	-R 0.5	MCC	top10	10	0.817	0.037	1,2,3,4,5,6,7,8,9,10,11,227
misc.HyperPipes_FDR_top20_20_0.9333_803	misc.HyperPipes		FDR	top20	20	0.817	0.058	1,2,3,4,5,6,7,8,9,10,11,12,13,14,15,16,17,18,19,20,21,227
bayes.NaiveBayes_AUC_top15_15_0.9_870	bayes.NaiveBayes	#NAME?	AUC	top15	15	0.817	0.083	1,2,3,4,5,6,7,8,9,10,11,12,13,14,15,16,227
trees.RandomForest_BER_top20_20_0.9333_569	trees.RandomForest	-P 100 -I 100 -num-slots 1 -K 0 -M 1.0 -V 0.001 -S 1	BER	top20	20	0.817	0.038	1,2,3,4,5,6,7,8,9,10,11,12,13,14,15,16,17,18,19,20,21,227
trees.HoeffdingTree_MCC_top15_15_0.9333_935	trees.HoeffdingTree	-L 2 -S 1 -E 1.0E-7 -H 0.05 -M 0.01 -G 200.0 -N 0.0	MCC	top15	15	0.817	0.105	1,2,3,4,5,6,7,8,9,10,11,12,13,14,15,16,227
trees.J48_MCC_top1_1_0.9333_173	trees.J48	-C 0.25 -M 2	MCC	top1	1	0.817	0.067	1,2,227
bayes.NaiveBayes_BER_top20_20_0.9667_677	bayes.NaiveBayes		BER	top20	20	0.817	0.142	1,2,3,4,5,6,7,8,9,10,11,12,13,14,15,16,17,18,19,20,21,227
trees.RandomForest_FDR_top5_5_0.9667_686	trees.RandomForest	-I 25 -K 0 -S 1	FDR	top5	5	0.817	0.086	1,2,3,4,5,6,227
lazy.LWL_FDR_f_5_1_728	lazy.LWL	-U 0 -K -1 -A "weka.core.neighboursearch.LinearNNSearch -A \"weka.core.EuclideanDistance -R first-last\"" -W weka.classifiers.trees.DecisionStump	FDR	f	5	0.817	0.127	1,2,5,13,74,77,227
functions.RBFNetwork_MCC_top40_40_0.9667_216	functions.RBFNetwork	-B 2 -S 1 -R 1.0E-8 -M -1 -W 0.1	MCC	top40	40	0.817	0.137	1,2,3,4,5,6,7,8,9,10,11,12,13,14,15,16,17,18,19,20,21,22,23,24,25,26,27,28,29,30,31,32,33,34,35,36,37,38,39,40,41,227
trees.NBTree_ACC_top5_5_0.9667_300	trees.NBTree		ACC	top5	5	0.817	0.164	1,2,3,4,5,6,227
misc.FLR_BER_top20_20_0.9333_756	misc.FLR	-R 0.5	BER	top20	20	0.816	0.058	1,2,3,4,5,6,7,8,9,10,11,12,13,14,15,16,17,18,19,20,21,227
rules.PART_ACC_bf_2_0.9333_474	rules.PART	-M 2 -C 0.25 -Q 1	ACC	bf	2	0.816	0.069	1,215,21,227
rules.NNge_BER_fb_3_1_423	rules.NNge	-G 5 -I 5	BER	fb	3	0.816	0.128	1,2,3,12,227
bayes.NaiveBayes_ACC_top15_15_0.9667_806	bayes.NaiveBayes		ACC	top15	15	0.816	0.138	1,2,3,4,5,6,7,8,9,10,11,12,13,14,15,16,227
bayes.NaiveBayes_AUC_top10_10_0.9_72	bayes.NaiveBayes	#NAME?	AUC	top10	10	0.816	0.135	1,2,3,4,5,6,7,8,9,10,11,227
misc.FLR_AUC_top100_100_0.9_469	misc.FLR	-R 0.5	AUC	top100	100	0.815	0.086	1,2,3,4,5,6,7,8,9,10,11,12,13,14,15,16,17,18,19,20,21,22,23,24,25,26,27,28,29,30,31,32,33,34,35,36,37,38,39,40,41,42,43,44,45,46,47,48,49,50,51,52,53,54,55,56,57,58,59,60,61,62,63,64,65,66,67,68,69,70,71,72,73,74,75,76,77,78,79,80,81,82,83,84,85,86,87,88,89,90,91,92,93,94,95,96,97,98,99,100,101,227
lazy.IBk_FDR_top15_15_0.9333_494	lazy.IBk	-K 1 -W 0 -A "weka.core.neighboursearch.LinearNNSearch -A \"weka.core.ManhattanDistance -D -R first-last\""	FDR	top15	15	0.815	0.059	1,2,3,4,5,6,7,8,9,10,11,12,13,14,15,16,227
trees.RandomForest_FDR_top5_5_0.9667_791	trees.RandomForest	-P 100 -I 100 -num-slots 1 -K 0 -M 1.0 -V 0.001 -S 1	FDR	top5	5	0.815	0.083	1,2,3,4,5,6,227
bayes.NaiveBayes_MCC_top15_15_0.9_240	bayes.NaiveBayes	#NAME?	MCC	top15	15	0.815	0.082	1,2,3,4,5,6,7,8,9,10,11,12,13,14,15,16,227
misc.HyperPipes_BER_top30_30_0.9333_791	misc.HyperPipes		BER	top30	30	0.815	0.064	1,2,3,4,5,6,7,8,9,10,11,12,13,14,15,16,17,18,19,20,21,22,23,24,25,26,27,28,29,30,31,227
functions.SMO_FDR_bf_6_0.9667_107	functions.SMO	-C 1.0 -L 0.001 -P 1.0E-12 -N 0 -V -1 -W 1 -K "functions.supportVector.NormalizedPolyKernel -C 250007 -E 2.0"	FDR	bf	6	0.815	0.14	1,156,140,119,86,74,46,227
rules.RoughSet_BER_f_4_1_426	rules.RoughSet	-D 8 -R 0 -I 0 -X 3	BER	f	4	0.815	0.147	1,2,3,4,71,227
bayes.NaiveBayes_ACC_top5_5_0.9667_383	bayes.NaiveBayes	#NAME?	ACC	top5	5	0.815	0.173	1,2,3,4,5,6,227
trees.RandomForest_MCC_top40_40_0.9333_462	trees.RandomForest	-I 50 -K 0 -S 1	MCC	top40	40	0.814	0.04	1,2,3,4,5,6,7,8,9,10,11,12,13,14,15,16,17,18,19,20,21,22,23,24,25,26,27,28,29,30,31,32,33,34,35,36,37,38,39,40,41,227
trees.J48Consolidated_ACC_top1_1_0.9333_531	trees.J48Consolidated	-C 0.25 -M 2 -Q 1 -RM-N 5.0 -RM-B -2 -RM-D 50.0	ACC	top1	1	0.814	0.071	1,2,227
trees.RandomForest_AUC_top30_30_0.9333_84	trees.RandomForest	-P 100 -I 100 -num-slots 1 -K 0 -M 1.0 -V 0.001 -S 1	AUC	top30	30	0.814	0.06	1,2,3,4,5,6,7,8,9,10,11,12,13,14,15,16,17,18,19,20,21,22,23,24,25,26,27,28,29,30,31,227
trees.LADTree_MCC_b_7_0.9667_840	trees.LADTree	-B 10	MCC	b	7	0.814	0.083	1,226,223,215,210,201,186,23,227
rules.PART_MCC_top1_1_0.9333_81	rules.PART	-M 2 -C 0.25 -Q 1	MCC	top1	1	0.814	0.071	1,2,227
lazy.IBk_BER_top15_15_0.9333_521	lazy.IBk	-K 1 -W 0 -A "weka.core.neighboursearch.LinearNNSearch -A \"weka.core.ManhattanDistance -D -R first-last\""	BER	top15	15	0.814	0.064	1,2,3,4,5,6,7,8,9,10,11,12,13,14,15,16,227
trees.J48_FDR_f_5_0.9667_514	trees.J48	-S -C 0.25 -M 2	FDR	f	5	0.814	0.14	1,2,3,4,13,28,227
functions.SPegasos_BER_f_11_1_904	functions.SPegasos	-F 0 -L 1.0E-4 -E 500	BER	f	11	0.814	0.179	1,2,3,4,5,7,9,29,36,37,79,81,227
bayes.NaiveBayes_AUC_fb_4_0.9_885	bayes.NaiveBayes	#NAME?	AUC	fb	4	0.813	0.007	1,2,4,5,8,227
trees.RandomTree_AUC_bf_5_0.9667_841	trees.RandomTree	-K 0 -M 1.0 -V 0.001 -S 1	AUC	bf	5	0.813	0.084	1.22222e+18
trees.RandomForest_MCC_bf_5_0.9667_765	trees.RandomForest	-I 25 -K 0 -S 1	MCC	bf	5	0.813	0.084	1,224,217,215,104,90,227
misc.FLR_FDR_top20_20_0.9333_577	misc.FLR	-R 0.5	FDR	top20	20	0.813	0.062	1,2,3,4,5,6,7,8,9,10,11,12,13,14,15,16,17,18,19,20,21,227
trees.HoeffdingTree_MCC_top20_20_0.9667_825	trees.HoeffdingTree	-L 2 -S 1 -E 1.0E-7 -H 0.05 -M 0.01 -G 200.0 -N 0.0	MCC	top20	20	0.813	0.146	1,2,3,4,5,6,7,8,9,10,11,12,13,14,15,16,17,18,19,20,21,227
trees.RandomForest_BER_top30_30_0.9667_402	trees.RandomForest	-I 10 -K 0 -S 1	BER	top30	30	0.813	0.108	1,2,3,4,5,6,7,8,9,10,11,12,13,14,15,16,17,18,19,20,21,22,23,24,25,26,27,28,29,30,31,227
functions.RBFNetwork_MCC_top20_20_0.9667_453	functions.RBFNetwork	-B 4 -S 1 -R 1.0E-8 -M -1 -W 0.1	MCC	top20	20	0.813	0.11	1,2,3,4,5,6,7,8,9,10,11,12,13,14,15,16,17,18,19,20,21,227
trees.RandomForest_AUC_fb_5_0.9667_679	trees.RandomForest	-I 25 -K 0 -S 1	AUC	fb	5	0.813	0.105	1,3,4,6,8,9,227
trees.J48Consolidated_FDR_f_3_0.9667_162	trees.J48Consolidated	-C 0.25 -M 2 -Q 1 -RM-N 5.0 -RM-B -2 -RM-D 50.0	FDR	f	3	0.813	0.141	1,2,3,12,227
functions.RBFNetwork_ACC_bf_5_1_726	functions.RBFNetwork	-B 4 -S 1 -R 1.0E-8 -M -1 -W 0.1	ACC	bf	5	0.813	0.133	1.22022e+18
trees.J48_BER_f_3_0.9667_177	trees.J48	-S -C 0.25 -M 2	BER	f	3	0.813	0.11	1,2,3,12,227
misc.VFI_FDR_b_8_0.9667_371	misc.VFI	-B 0.6	FDR	b	8	0.813	0.142	1.22623e+27
trees.LADTree_BER_bf_5_1_363	trees.LADTree	-B 10	BER	bf	5	0.813	0.15	1.21922e+18
misc.HyperPipes_MCC_top10_10_0.9667_730	misc.HyperPipes		MCC	top10	10	0.813	0.113	1,2,3,4,5,6,7,8,9,10,11,227
trees.RandomForest_BER_top10_10_0.9333_815	trees.RandomForest	-P 100 -I 100 -num-slots 1 -K 0 -M 1.0 -V 0.001 -S 1	BER	top10	10	0.812	0.043	1,2,3,4,5,6,7,8,9,10,11,227
misc.FLR_ACC_top10_10_0.9333_538	misc.FLR	-R 0.5	ACC	top10	10	0.812	0.041	1,2,3,4,5,6,7,8,9,10,11,227
trees.RandomForest_FDR_bf_3_0.9333_909	trees.RandomForest	-P 100 -I 100 -num-slots 1 -K 0 -M 1.0 -V 0.001 -S 1	FDR	bf	3	0.812	0.063	1224217215227
lazy.KStar_AUC_top10_10_0.9333_685	lazy.KStar	-B 20 -M m	AUC	top10	10	0.812	0.064	1,2,3,4,5,6,7,8,9,10,11,227
misc.HyperPipes_AUC_top50_50_0.9333_662	misc.HyperPipes		AUC	top50	50	0.812	0.063	1,2,3,4,5,6,7,8,9,10,11,12,13,14,15,16,17,18,19,20,21,22,23,24,25,26,27,28,29,30,31,32,33,34,35,36,37,38,39,40,41,42,43,44,45,46,47,48,49,50,51,227
functions.SMO_AUC_b_7_0.9333_67	functions.SMO	-C 1.0 -L 0.001 -P 1.0E-12 -N 0 -V -1 -W 1 -K "functions.supportVector.PolyKernel -C 250007 -E 1.0"	AUC	b	7	0.812	0.063	1.22622e+24
lazy.KStar_AUC_bf_6_0.9333_267	lazy.KStar	-B 20 -M m	AUC	bf	6	0.812	0.07	1.22322e+21
rules.NNge_AUC_f_5_1_420	rules.NNge	-G 5 -I 5	AUC	f	5	0.812	0.131	1,2,3,4,20,115,227
trees.RandomForest_ACC_top100_100_0.9333_348	trees.RandomForest	-I 25 -K 0 -S 1	ACC	top100	100	0.812	0.07	1,2,3,4,5,6,7,8,9,10,11,12,13,14,15,16,17,18,19,20,21,22,23,24,25,26,27,28,29,30,31,32,33,34,35,36,37,38,39,40,41,42,43,44,45,46,47,48,49,50,51,52,53,54,55,56,57,58,59,60,61,62,63,64,65,66,67,68,69,70,71,72,73,74,75,76,77,78,79,80,81,82,83,84,85,86,87,88,89,90,91,92,93,94,95,96,97,98,99,100,101,227
bayes.NaiveBayes_FDR_b_9_0.9667_596	bayes.NaiveBayes	#NAME?	FDR	b	9	0.812	0.109	1,226,225,224,215,213,212,210,108,2,227
trees.J48Consolidated_ACC_fb_2_0.9667_198	trees.J48Consolidated	-C 0.25 -M 2 -Q 1 -RM-N 5.0 -RM-B -2 -RM-D 50.0	ACC	fb	2	0.812	0.142	1,3,12,227
functions.RBFNetwork_BER_top50_50_0.9667_210	functions.RBFNetwork	-B 3 -S 1 -R 1.0E-8 -M -1 -W 0.1	BER	top50	50	0.812	0.142	1,2,3,4,5,6,7,8,9,10,11,12,13,14,15,16,17,18,19,20,21,22,23,24,25,26,27,28,29,30,31,32,33,34,35,36,37,38,39,40,41,42,43,44,45,46,47,48,49,50,51,227
bayes.NaiveBayes_AUC_f_4_0.9667_620	bayes.NaiveBayes	#NAME?	AUC	f	4	0.812	0.236	1,2,3,4,5,227
functions.RBFNetwork_FDR_top5_5_0.9_393	functions.RBFNetwork	-B 2 -S 1 -R 1.0E-8 -M -1 -W 0.1	FDR	top5	5	0.811	0.044	1,2,3,4,5,6,227
trees.RandomForest_ACC_top50_50_0.9333_785	trees.RandomForest	-I 50 -K 0 -S 1	ACC	top50	50	0.811	0.042	1,2,3,4,5,6,7,8,9,10,11,12,13,14,15,16,17,18,19,20,21,22,23,24,25,26,27,28,29,30,31,32,33,34,35,36,37,38,39,40,41,42,43,44,45,46,47,48,49,50,51,227
trees.RandomForest_AUC_top40_40_0.9333_496	trees.RandomForest	-P 100 -I 100 -num-slots 1 -K 0 -M 1.0 -V 0.001 -S 1	AUC	top40	40	0.811	0.064	1,2,3,4,5,6,7,8,9,10,11,12,13,14,15,16,17,18,19,20,21,22,23,24,25,26,27,28,29,30,31,32,33,34,35,36,37,38,39,40,41,227
rules.PART_FDR_top1_1_0.9333_379	rules.PART	-M 2 -C 0.25 -Q 1	FDR	top1	1	0.811	0.074	1,2,227
trees.RandomForest_BER_bf_6_1_471	trees.RandomForest	-I 10 -K 0 -S 1	BER	bf	6	0.811	0.131	1.22322e+21
misc.HyperPipes_FDR_top30_30_0.9333_633	misc.HyperPipes		FDR	top30	30	0.811	0.067	1,2,3,4,5,6,7,8,9,10,11,12,13,14,15,16,17,18,19,20,21,22,23,24,25,26,27,28,29,30,31,227
misc.VFI_MCC_b_7_0.9667_353	misc.VFI	-B 0.5	MCC	b	7	0.811	0.113	1.22623e+24
functions.LibLINEAR_AUC_b_9_1_609	functions.LibLINEAR	-S 1 -C 1.0 -E 0.001 -B 1.0 -L 0.1 -I 1000	AUC	b	9	0.811	0.133	1.22623e+30
functions.RBFNetwork_FDR_b_8_1_441	functions.RBFNetwork	-B 3 -S 1 -R 1.0E-8 -M -1 -W 0.1	FDR	b	8	0.811	0.151	1.22622e+27
trees.RandomForest_ACC_top20_20_0.9_919	trees.RandomForest	-I 25 -K 0 -S 1	ACC	top20	20	0.81	0.042	1,2,3,4,5,6,7,8,9,10,11,12,13,14,15,16,17,18,19,20,21,227
trees.RandomForest_BER_top20_20_0.9333_278	trees.RandomForest	-I 50 -K 0 -S 1	BER	top20	20	0.81	0.038	1,2,3,4,5,6,7,8,9,10,11,12,13,14,15,16,17,18,19,20,21,227
trees.RandomForest_BER_top75_75_0.9_737	trees.RandomForest	-P 100 -I 100 -num-slots 1 -K 0 -M 1.0 -V 0.001 -S 1	BER	top75	75	0.81	0.038	1,2,3,4,5,6,7,8,9,10,11,12,13,14,15,16,17,18,19,20,21,22,23,24,25,26,27,28,29,30,31,32,33,34,35,36,37,38,39,40,41,42,43,44,45,46,47,48,49,50,51,52,53,54,55,56,57,58,59,60,61,62,63,64,65,66,67,68,69,70,71,72,73,74,75,76,227
trees.RandomForest_ACC_top5_5_0.9333_994	trees.RandomForest	-I 50 -K 0 -S 1	ACC	top5	5	0.81	0.04	1,2,3,4,5,6,227
lazy.IBk_FDR_top20_20_0.9333_902	lazy.IBk	-K 1 -W 0 -A "weka.core.neighboursearch.LinearNNSearch -A \"weka.core.ManhattanDistance -D -R first-last\""	FDR	top20	20	0.81	0.066	1,2,3,4,5,6,7,8,9,10,11,12,13,14,15,16,17,18,19,20,21,227
trees.RandomForest_BER_top75_75_0.9_919	trees.RandomForest	-I 25 -K 0 -S 1	BER	top75	75	0.81	0.041	1,2,3,4,5,6,7,8,9,10,11,12,13,14,15,16,17,18,19,20,21,22,23,24,25,26,27,28,29,30,31,32,33,34,35,36,37,38,39,40,41,42,43,44,45,46,47,48,49,50,51,52,53,54,55,56,57,58,59,60,61,62,63,64,65,66,67,68,69,70,71,72,73,74,75,76,227
misc.VFI_BER_top20_20_0.9333_943	misc.VFI	-B 0.3	BER	top20	20	0.81	0.077	1,2,3,4,5,6,7,8,9,10,11,12,13,14,15,16,17,18,19,20,21,227
trees.RandomForest_MCC_bf_8_1_307	trees.RandomForest	-I 10 -K 0 -S 1	MCC	bf	8	0.81	0.132	1,223,216,215,214,211,180,173,53,227
functions.RBFNetwork_BER_top100_100_0.9333_794	functions.RBFNetwork	-B 5 -S 1 -R 1.0E-8 -M -1 -W 0.1	BER	top100	100	0.81	0.076	1,2,3,4,5,6,7,8,9,10,11,12,13,14,15,16,17,18,19,20,21,22,23,24,25,26,27,28,29,30,31,32,33,34,35,36,37,38,39,40,41,42,43,44,45,46,47,48,49,50,51,52,53,54,55,56,57,58,59,60,61,62,63,64,65,66,67,68,69,70,71,72,73,74,75,76,77,78,79,80,81,82,83,84,85,86,87,88,89,90,91,92,93,94,95,96,97,98,99,100,101,227
functions.RBFNetwork_FDR_top10_10_0.9667_508	functions.RBFNetwork	-B 3 -S 1 -R 1.0E-8 -M -1 -W 0.1	FDR	top10	10	0.81	0.109	1,2,3,4,5,6,7,8,9,10,11,227
functions.Logistic_BER_f_9_0.9667_670	functions.Logistic	-R 1.0E-8 -M -1 -num-decimal-places 4	BER	f	9	0.81	0.112	1,2,3,4,5,7,54,55,65,71,227
trees.RandomForest_BER_fb_3_1_594	trees.RandomForest	-I 10 -K 0 -S 1	BER	fb	3	0.81	0.133	1,3,4,61,227
trees.ExtraTree_AUC_f_4_1_512	trees.ExtraTree	-K -1 -N -1 -S 1	AUC	f	4	0.81	0.187	1,2,3,13,30,227
functions.Logistic_ACC_b_7_1_931	functions.Logistic	-R 1.0E-8 -M -1 -num-decimal-places 4	ACC	b	7	0.81	0.152	1.22623e+24
trees.RandomTree_ACC_b_9_1_91	trees.RandomTree	-K 0 -M 1.0 -V 0.001 -S 1	ACC	b	9	0.81	0.184	1.22623e+30
bayes.NaiveBayes_BER_top5_5_0.9333_295	bayes.NaiveBayes	#NAME?	BER	top5	5	0.81	0.151	1,2,3,4,5,6,227
trees.RandomForest_FDR_top75_75_0.9_432	trees.RandomForest	-P 100 -I 100 -num-slots 1 -K 0 -M 1.0 -V 0.001 -S 1	FDR	top75	75	0.809	0.039	1,2,3,4,5,6,7,8,9,10,11,12,13,14,15,16,17,18,19,20,21,22,23,24,25,26,27,28,29,30,31,32,33,34,35,36,37,38,39,40,41,42,43,44,45,46,47,48,49,50,51,52,53,54,55,56,57,58,59,60,61,62,63,64,65,66,67,68,69,70,71,72,73,74,75,76,227
trees.RandomForest_BER_top50_50_0.9_952	trees.RandomForest	-I 50 -K 0 -S 1	BER	top50	50	0.809	0.038	1,2,3,4,5,6,7,8,9,10,11,12,13,14,15,16,17,18,19,20,21,22,23,24,25,26,27,28,29,30,31,32,33,34,35,36,37,38,39,40,41,42,43,44,45,46,47,48,49,50,51,227
trees.RandomForest_BER_top5_5_0.9_54	trees.RandomForest	-I 25 -K 0 -S 1	BER	top5	5	0.809	0.039	1,2,3,4,5,6,227
misc.VFI_AUC_top20_20_0.9333_807	misc.VFI	-B 0.4	AUC	top20	20	0.809	0.076	1,2,3,4,5,6,7,8,9,10,11,12,13,14,15,16,17,18,19,20,21,227
functions.LibLINEAR_MCC_b_9_0.9667_203	functions.LibLINEAR	-S 1 -C 1.0 -E 0.001 -B 1.0 -L 0.1 -I 1000	MCC	b	9	0.809	0.088	1,226,225,224,217,215,214,102,100,98,227
trees.J48Consolidated_MCC_bf_2_0.9333_55	trees.J48Consolidated	-C 0.25 -M 2 -Q 1 -RM-N 5.0 -RM-B -2 -RM-D 50.0	MCC	bf	2	0.809	0.067	1215210227
trees.J48Consolidated_MCC_top1_1_0.9333_189	trees.J48Consolidated	-C 0.25 -M 2 -Q 1 -RM-N 5.0 -RM-B -2 -RM-D 50.0	MCC	top1	1	0.809	0.076	1,2,227
trees.RandomForest_BER_top100_100_0.9667_848	trees.RandomForest	-I 25 -K 0 -S 1	BER	top100	100	0.809	0.087	1,2,3,4,5,6,7,8,9,10,11,12,13,14,15,16,17,18,19,20,21,22,23,24,25,26,27,28,29,30,31,32,33,34,35,36,37,38,39,40,41,42,43,44,45,46,47,48,49,50,51,52,53,54,55,56,57,58,59,60,61,62,63,64,65,66,67,68,69,70,71,72,73,74,75,76,77,78,79,80,81,82,83,84,85,86,87,88,89,90,91,92,93,94,95,96,97,98,99,100,101,227
lazy.KStar_AUC_bf_5_0.9333_550	lazy.KStar	-B 20 -M a	AUC	bf	5	0.809	0.074	1.22322e+18
trees.RandomForest_AUC_top40_40_0.9333_626	trees.RandomForest	-I 10 -K 0 -S 1	AUC	top40	40	0.809	0.11	1,2,3,4,5,6,7,8,9,10,11,12,13,14,15,16,17,18,19,20,21,22,23,24,25,26,27,28,29,30,31,32,33,34,35,36,37,38,39,40,41,227
rules.NNge_BER_top75_75_0.9333_975	rules.NNge	-G 5 -I 5	BER	top75	75	0.809	0.074	1,2,3,4,5,6,7,8,9,10,11,12,13,14,15,16,17,18,19,20,21,22,23,24,25,26,27,28,29,30,31,32,33,34,35,36,37,38,39,40,41,42,43,44,45,46,47,48,49,50,51,52,53,54,55,56,57,58,59,60,61,62,63,64,65,66,67,68,69,70,71,72,73,74,75,76,227
trees.RandomForest_AUC_top40_40_0.9333_548	trees.RandomForest	-I 50 -K 0 -S 1	AUC	top40	40	0.808	0.04	1,2,3,4,5,6,7,8,9,10,11,12,13,14,15,16,17,18,19,20,21,22,23,24,25,26,27,28,29,30,31,32,33,34,35,36,37,38,39,40,41,227
functions.RBFNetwork_BER_fb_4_1_367	functions.RBFNetwork	-B 4 -S 1 -R 1.0E-8 -M -1 -W 0.1	BER	fb	4	0.808	0.136	1,2,3,11,87,227
lazy.IBk_AUC_f_7_0.9333_730	lazy.IBk	-K 1 -W 0 -A "weka.core.neighboursearch.LinearNNSearch -A \"weka.core.ChebyshevDistance -R first-last\""	AUC	f	7	0.808	0.075	1,2,3,4,5,12,15,33,227
trees.J48Consolidated_FDR_top1_1_0.9333_875	trees.J48Consolidated	-C 0.25 -M 2 -Q 1 -RM-N 5.0 -RM-B -2 -RM-D 50.0	FDR	top1	1	0.808	0.078	1,2,227
lazy.RseslibKnn_MCC_b_6_1_752	lazy.RseslibKnn	-M 1 -W 2 -K 1 -V 2	MCC	b	6	0.808	0.137	1.22623e+21
functions.RBFNetwork_AUC_top50_50_0.9667_427	functions.RBFNetwork	-B 6 -S 1 -R 1.0E-8 -M -1 -W 0.1	AUC	top50	50	0.808	0.088	1,2,3,4,5,6,7,8,9,10,11,12,13,14,15,16,17,18,19,20,21,22,23,24,25,26,27,28,29,30,31,32,33,34,35,36,37,38,39,40,41,42,43,44,45,46,47,48,49,50,51,227
trees.J48_MCC_bf_3_0.9333_959	trees.J48	-C 0.25 -M 2	MCC	bf	3	0.808	0.078	1222215214227
trees.RandomForest_AUC_top50_50_0.9333_798	trees.RandomForest	-I 10 -K 0 -S 1	AUC	top50	50	0.808	0.071	1,2,3,4,5,6,7,8,9,10,11,12,13,14,15,16,17,18,19,20,21,22,23,24,25,26,27,28,29,30,31,32,33,34,35,36,37,38,39,40,41,42,43,44,45,46,47,48,49,50,51,227
trees.RandomForest_ACC_b_7_1_372	trees.RandomForest	-I 25 -K 0 -S 1	ACC	b	7	0.808	0.128	1.22623e+24
lazy.LWL_ACC_f_3_0.9667_309	lazy.LWL	-U 0 -K -1 -A "weka.core.neighboursearch.LinearNNSearch -A \"weka.core.EuclideanDistance -R first-last\"" -W weka.classifiers.trees.DecisionStump	ACC	f	3	0.808	0.111	1,2,5,10,227
rules.RoughSet_BER_top5_5_0.9333_420	rules.RoughSet	-D 8 -R 0 -I 0 -X 3	BER	top5	5	0.808	0.07	1,2,3,4,5,6,227
functions.SPegasos_ACC_f_10_1_608	functions.SPegasos	-F 0 -L 1.0E-4 -E 500 -M	ACC	f	10	0.808	0.155	1,2,3,4,5,6,7,11,30,33,61,227
bayes.NaiveBayes_ACC_top20_20_0.9333_493	bayes.NaiveBayes	#NAME?	ACC	top20	20	0.808	0.112	1,2,3,4,5,6,7,8,9,10,11,12,13,14,15,16,17,18,19,20,21,227
functions.RBFNetwork_FDR_bf_4_1_853	functions.RBFNetwork	-B 6 -S 1 -R 1.0E-8 -M -1 -W 0.1	FDR	bf	4	0.807	0.141	1225215211200220
lazy.KStar_AUC_top20_20_0.9333_376	lazy.KStar	-B 20 -M m	AUC	top20	20	0.807	0.042	1,2,3,4,5,6,7,8,9,10,11,12,13,14,15,16,17,18,19,20,21,227
lazy.KStar_AUC_f_3_0.9_623	lazy.KStar	-B 20 -M n	AUC	f	3	0.807	0.016	1,2,3,4,227
misc.VFI_ACC_top75_75_0.9667_33	misc.VFI	-B 0.3	ACC	top75	75	0.807	0.09	1,2,3,4,5,6,7,8,9,10,11,12,13,14,15,16,17,18,19,20,21,22,23,24,25,26,27,28,29,30,31,32,33,34,35,36,37,38,39,40,41,42,43,44,45,46,47,48,49,50,51,52,53,54,55,56,57,58,59,60,61,62,63,64,65,66,67,68,69,70,71,72,73,74,75,76,227
functions.SPegasos_BER_fb_6_0.9667_746	functions.SPegasos	-F 0 -L 1.0E-4 -E 500	BER	fb	6	0.807	0.09	1,5,6,8,11,15,40,227
misc.FLR_MCC_top20_20_0.9333_600	misc.FLR	-R 0.5	MCC	top20	20	0.807	0.07	1,2,3,4,5,6,7,8,9,10,11,12,13,14,15,16,17,18,19,20,21,227
functions.RBFNetwork_MCC_fb_3_1_528	functions.RBFNetwork	-B 3 -S 1 -R 1.0E-8 -M -1 -W 0.1	MCC	fb	3	0.807	0.157	1,4,5,101,227
functions.MLPClassifier_BER_b_7_0.9667_984	functions.MLPClassifier	-N 2 -R 0.01 -O 1.0E-6 -P 1 -E 1 -S 1 -L weka.classifiers.functions.loss.SquaredError -A weka.classifiers.functions.activation.ApproximateSigmoid	BER	b	7	0.807	0.148	1.22622e+24
bayes.NaiveBayes_ACC_top20_20_0.9667_332	bayes.NaiveBayes		ACC	top20	20	0.807	0.148	1,2,3,4,5,6,7,8,9,10,11,12,13,14,15,16,17,18,19,20,21,227
lazy.IBk_BER_bf_5_1_366	lazy.IBk	-K 1 -W 0 -A "weka.core.neighboursearch.LinearNNSearch -A \"weka.core.EuclideanDistance -R first-last\""	BER	bf	5	0.807	0.156	1.22222e+18
trees.RandomForest_AUC_top5_5_0.9_67	trees.RandomForest	-I 50 -K 0 -S 1	AUC	top5	5	0.806	0.041	1,2,3,4,5,6,227
trees.J48_AUC_bf_3_0.9_807	trees.J48	-C 0.25 -M 2	AUC	bf	3	0.806	0.042	1,217,203,58,227
trees.J48Consolidated_FDR_bf_3_0.9333_885	trees.J48Consolidated	-C 0.25 -M 2 -Q 1 -RM-N 5.0 -RM-B -2 -RM-D 50.0	FDR	bf	3	0.806	0.08	1222215213227
functions.SMO_BER_b_9_0.9667_337	functions.SMO	-C 1.0 -L 0.001 -P 1.0E-12 -N 0 -V -1 -W 1 -K "functions.supportVector.PolyKernel -C 250007 -E 1.0"	BER	b	9	0.806	0.09	1.22622e+30
rules.PART_AUC_top1_1_0.9333_871	rules.PART	-M 2 -C 0.25 -Q 1	AUC	top1	1	0.806	0.079	1,2,227
trees.HoeffdingTree_ACC_top20_20_0.9333_29	trees.HoeffdingTree	-L 2 -S 1 -E 1.0E-7 -H 0.05 -M 0.01 -G 200.0 -N 0.0	ACC	top20	20	0.806	0.116	1,2,3,4,5,6,7,8,9,10,11,12,13,14,15,16,17,18,19,20,21,227
trees.RandomForest_MCC_top50_50_0.9333_370	trees.RandomForest	-I 10 -K 0 -S 1	MCC	top50	50	0.806	0.072	1,2,3,4,5,6,7,8,9,10,11,12,13,14,15,16,17,18,19,20,21,22,23,24,25,26,27,28,29,30,31,32,33,34,35,36,37,38,39,40,41,42,43,44,45,46,47,48,49,50,51,227
rules.NNge_MCC_top100_100_0.9333_553	rules.NNge	-G 5 -I 5	MCC	top100	100	0.806	0.079	1,2,3,4,5,6,7,8,9,10,11,12,13,14,15,16,17,18,19,20,21,22,23,24,25,26,27,28,29,30,31,32,33,34,35,36,37,38,39,40,41,42,43,44,45,46,47,48,49,50,51,52,53,54,55,56,57,58,59,60,61,62,63,64,65,66,67,68,69,70,71,72,73,74,75,76,77,78,79,80,81,82,83,84,85,86,87,88,89,90,91,92,93,94,95,96,97,98,99,100,101,227
functions.SMO_MCC_f_11_0.9667_894	functions.SMO	-C 1.0 -L 0.001 -P 1.0E-12 -N 0 -V -1 -W 1 -K "functions.supportVector.PolyKernel -C 250007 -E 1.0"	MCC	f	11	0.806	0.151	1,2,4,5,6,10,16,31,36,39,45,60,227
bayes.NaiveBayes_ACC_b_6_0.9667_978	bayes.NaiveBayes	#NAME?	ACC	b	6	0.806	0.15	1.22623e+21
lazy.RseslibKnn_AUC_bf_4_1_302	lazy.RseslibKnn	-M 1 -W 2 -K 1 -V 2	AUC	bf	4	0.806	0.189	1,224,223,201,97,227
lazy.IBk_MCC_top15_15_0.9333_427	lazy.IBk	-K 1 -W 0 -A "weka.core.neighboursearch.LinearNNSearch -A \"weka.core.ManhattanDistance -D -R first-last\""	MCC	top15	15	0.805	0.073	1,2,3,4,5,6,7,8,9,10,11,12,13,14,15,16,227
trees.RandomForest_AUC_top75_75_0.9_909	trees.RandomForest	-I 25 -K 0 -S 1	AUC	top75	75	0.805	0.042	1,2,3,4,5,6,7,8,9,10,11,12,13,14,15,16,17,18,19,20,21,22,23,24,25,26,27,28,29,30,31,32,33,34,35,36,37,38,39,40,41,42,43,44,45,46,47,48,49,50,51,52,53,54,55,56,57,58,59,60,61,62,63,64,65,66,67,68,69,70,71,72,73,74,75,76,227
lazy.IBk_MCC_top20_20_0.9333_66	lazy.IBk	-K 1 -W 0 -A "weka.core.neighboursearch.LinearNNSearch -A \"weka.core.ManhattanDistance -D -R first-last\""	MCC	top20	20	0.805	0.071	1,2,3,4,5,6,7,8,9,10,11,12,13,14,15,16,17,18,19,20,21,227
misc.FLR_AUC_top20_20_0.9333_727	misc.FLR	-R 0.5	AUC	top20	20	0.805	0.071	1,2,3,4,5,6,7,8,9,10,11,12,13,14,15,16,17,18,19,20,21,227
trees.RandomForest_ACC_top30_30_0.9333_858	trees.RandomForest	-I 25 -K 0 -S 1	ACC	top30	30	0.805	0.047	1,2,3,4,5,6,7,8,9,10,11,12,13,14,15,16,17,18,19,20,21,22,23,24,25,26,27,28,29,30,31,227
misc.VFI_BER_top20_20_0.9333_663	misc.VFI	-B 0.5	BER	top20	20	0.805	0.08	1,2,3,4,5,6,7,8,9,10,11,12,13,14,15,16,17,18,19,20,21,227
trees.HoeffdingTree_AUC_top15_15_0.9_410	trees.HoeffdingTree	-L 2 -S 1 -E 1.0E-7 -H 0.05 -M 0.01 -G 200.0 -N 0.0	AUC	top15	15	0.805	0.091	1,2,3,4,5,6,7,8,9,10,11,12,13,14,15,16,227
bayes.NaiveBayes_AUC_b_10_0.9333_693	bayes.NaiveBayes	#NAME?	AUC	b	10	0.805	0.057	1.22623e+33
trees.LADTree_BER_f_4_0.9667_719	trees.LADTree	-B 10	BER	f	4	0.805	0.092	1,2,3,9,12,227
lazy.IBk_MCC_bf_4_0.9667_436	lazy.IBk	-K 1 -W 0 -A "weka.core.neighboursearch.LinearNNSearch -A \"weka.core.EuclideanDistance -R first-last\""	MCC	bf	4	0.805	0.114	1222221218212220
rules.RoughSet_MCC_f_3_1_728	rules.RoughSet	-D 8 -R 0 -I 0 -X 3	MCC	f	3	0.805	0.161	1,2,3,7,227
trees.RandomForest_MCC_top75_75_0.9333_72	trees.RandomForest	-I 25 -K 0 -S 1	MCC	top75	75	0.804	0.043	1,2,3,4,5,6,7,8,9,10,11,12,13,14,15,16,17,18,19,20,21,22,23,24,25,26,27,28,29,30,31,32,33,34,35,36,37,38,39,40,41,42,43,44,45,46,47,48,49,50,51,52,53,54,55,56,57,58,59,60,61,62,63,64,65,66,67,68,69,70,71,72,73,74,75,76,227
rules.RoughSet_ACC_top5_5_0.9333_165	rules.RoughSet	-D 8 -R 0 -I 0 -X 3	ACC	top5	5	0.804	0.073	1,2,3,4,5,6,227
lazy.IBk_ACC_top15_15_0.9333_624	lazy.IBk	-K 1 -W 0 -A "weka.core.neighboursearch.LinearNNSearch -A \"weka.core.ManhattanDistance -D -R first-last\""	ACC	top15	15	0.804	0.072	1,2,3,4,5,6,7,8,9,10,11,12,13,14,15,16,227
trees.RandomForest_FDR_bf_6_1_818	trees.RandomForest	-I 10 -K 0 -S 1	FDR	bf	6	0.804	0.132	1,224,222,215,192,190,50,227
misc.FLR_MCC_top30_30_0.9333_183	misc.FLR	-R 0.5	MCC	top30	30	0.804	0.073	1,2,3,4,5,6,7,8,9,10,11,12,13,14,15,16,17,18,19,20,21,22,23,24,25,26,27,28,29,30,31,227
functions.RBFNetwork_MCC_top20_20_0.9667_43	functions.RBFNetwork	-B 3 -S 1 -R 1.0E-8 -M -1 -W 0.1	MCC	top20	20	0.804	0.12	1,2,3,4,5,6,7,8,9,10,11,12,13,14,15,16,17,18,19,20,21,227
misc.VFI_MCC_b_8_0.9667_237	misc.VFI	-B 0.6	MCC	b	8	0.804	0.153	1.22623e+27
rules.PART_ACC_fb_2_0.9667_501	rules.PART	-M 2 -C 0.25 -Q 1	ACC	fb	2	0.804	0.153	1,3,14,227
misc.CHIRP_BER_fb_5_1_356	misc.CHIRP	-V 7 -S 1	BER	fb	5	0.804	0.191	1,2,8,10,14,196,227
lazy.RseslibKnn_MCC_top15_15_0.9_781	lazy.RseslibKnn	-M 1 -W 2 -K 1 -V 2	MCC	top15	15	0.803	0.01	1,2,3,4,5,6,7,8,9,10,11,12,13,14,15,16,227
misc.VFI_AUC_fb_4_0.9333_258	misc.VFI	-B 0.5	AUC	fb	4	0.803	0.086	1,4,15,18,42,227
lazy.KStar_AUC_bf_5_0.9333_472	lazy.KStar	-B 20 -M n	AUC	bf	5	0.803	0.081	1.22322e+18
misc.HyperPipes_BER_bf_3_0.9333_678	misc.HyperPipes		BER	bf	3	0.803	0.074	1224223215227
functions.RBFNetwork_BER_top15_15_0.9_596	functions.RBFNetwork	-B 4 -S 1 -R 1.0E-8 -M -1 -W 0.1	BER	top15	15	0.803	0.094	1,2,3,4,5,6,7,8,9,10,11,12,13,14,15,16,227
trees.RandomForest_MCC_top10_10_0.9333_556	trees.RandomForest	-I 25 -K 0 -S 1	MCC	top10	10	0.803	0.074	1,2,3,4,5,6,7,8,9,10,11,227
trees.HoeffdingTree_AUC_top20_20_0.9333_319	trees.HoeffdingTree	-L 2 -S 1 -E 1.0E-7 -H 0.05 -M 0.01 -G 200.0 -N 0.0	AUC	top20	20	0.803	0.117	1,2,3,4,5,6,7,8,9,10,11,12,13,14,15,16,17,18,19,20,21,227
functions.SMO_BER_f_6_0.9667_661	functions.SMO	-C 1.0 -L 0.001 -P 1.0E-12 -N 0 -V -1 -W 1 -K "functions.supportVector.NormalizedPolyKernel -C 250007 -E 2.0"	BER	f	6	0.803	0.095	1,2,4,5,28,31,36,227
trees.J48_BER_fb_3_1_353	trees.J48	-C 0.25 -M 2	BER	fb	3	0.803	0.193	1,3,12,43,227
bayes.NaiveBayes_MCC_top5_5_0.9333_170	bayes.NaiveBayes	#NAME?	MCC	top5	5	0.803	0.154	1,2,3,4,5,6,227
lazy.LocalKnn_FDR_top15_15_0.9_682	lazy.LocalKnn	-M 1 -W 2 -L 100 -K 1 -V 2	FDR	top15	15	0.802	0.011	1,2,3,4,5,6,7,8,9,10,11,12,13,14,15,16,227
lazy.RseslibKnn_BER_top15_15_0.9_62	lazy.RseslibKnn	-M 1 -W 2 -K 1 -V 2	BER	top15	15	0.802	0.003	1,2,3,4,5,6,7,8,9,10,11,12,13,14,15,16,227
lazy.RseslibKnn_AUC_top15_15_0.9_814	lazy.RseslibKnn	-M 1 -W 2 -K 1 -V 2	AUC	top15	15	0.802	0.01	1,2,3,4,5,6,7,8,9,10,11,12,13,14,15,16,227
trees.RandomForest_AUC_top5_5_0.9333_581	trees.RandomForest	-P 100 -I 100 -num-slots 1 -K 0 -M 1.0 -V 0.001 -S 1	AUC	top5	5	0.802	0.047	1,2,3,4,5,6,227
misc.VFI_AUC_fb_3_0.9333_432	misc.VFI	-B 0.3	AUC	fb	3	0.802	0.084	1,2,101,107,227
bayes.NaiveBayes_BER_bf_4_0.9667_223	bayes.NaiveBayes	#NAME?	BER	bf	4	0.802	0.094	1224215212188220
trees.ExtraTree_AUC_bf_4_1_110	trees.ExtraTree	-K -1 -N -1 -S 1	AUC	bf	4	0.802	0.132	1225215201196220
functions.RBFNetwork_MCC_top15_15_0.8667_817	functions.RBFNetwork	-B 5 -S 1 -R 1.0E-8 -M -1 -W 0.1	MCC	top15	15	0.802	0.134	1,2,3,4,5,6,7,8,9,10,11,12,13,14,15,16,227
trees.J48_FDR_f_3_0.9667_937	trees.J48	-C 0.25 -M 2	FDR	f	3	0.802	0.124	1,2,3,169,227
trees.RandomForest_MCC_top50_50_0.8667_775	trees.RandomForest	-I 50 -K 0 -S 1	MCC	top50	50	0.801	0.055	1,2,3,4,5,6,7,8,9,10,11,12,13,14,15,16,17,18,19,20,21,22,23,24,25,26,27,28,29,30,31,32,33,34,35,36,37,38,39,40,41,42,43,44,45,46,47,48,49,50,51,227
lazy.KStar_BER_top10_10_0.9_712	lazy.KStar	-B 20 -M a	BER	top10	10	0.801	0.046	1,2,3,4,5,6,7,8,9,10,11,227
trees.RandomForest_ACC_top5_5_0.9_602	trees.RandomForest	-I 25 -K 0 -S 1	ACC	top5	5	0.801	0.049	1,2,3,4,5,6,227
functions.SPegasos_ACC_b_7_0.9667_333	functions.SPegasos	-F 0 -L 1.0E-4 -E 500	ACC	b	7	0.801	0.095	1.22623e+24
functions.MultilayerPerceptron_FDR_bf_5_0.9667_383	functions.MultilayerPerceptron	-L 0.3 -M 0.2 -N 500 -V 0 -S 0 -E 20 -H a	FDR	bf	5	0.801	0.156	1.22622e+18
bayes.NaiveBayes_ACC_top40_40_0.9667_185	bayes.NaiveBayes		ACC	top40	40	0.801	0.156	1,2,3,4,5,6,7,8,9,10,11,12,13,14,15,16,17,18,19,20,21,22,23,24,25,26,27,28,29,30,31,32,33,34,35,36,37,38,39,40,41,227
trees.NBTree_BER_top5_5_0.9333_952	trees.NBTree		BER	top5	5	0.801	0.151	1,2,3,4,5,6,227
misc.FLR_FDR_top10_10_0.9_138	misc.FLR	-R 0.5	FDR	top10	10	0.8	0.003	1,2,3,4,5,6,7,8,9,10,11,227
rules.NNge_AUC_top75_75_0.9_652	rules.NNge	-G 5 -I 5	AUC	top75	75	0.8	0.047	1,2,3,4,5,6,7,8,9,10,11,12,13,14,15,16,17,18,19,20,21,22,23,24,25,26,27,28,29,30,31,32,33,34,35,36,37,38,39,40,41,42,43,44,45,46,47,48,49,50,51,52,53,54,55,56,57,58,59,60,61,62,63,64,65,66,67,68,69,70,71,72,73,74,75,76,227
trees.RandomForest_ACC_top40_40_0.9_993	trees.RandomForest	-I 25 -K 0 -S 1	ACC	top40	40	0.8	0.048	1,2,3,4,5,6,7,8,9,10,11,12,13,14,15,16,17,18,19,20,21,22,23,24,25,26,27,28,29,30,31,32,33,34,35,36,37,38,39,40,41,227
lazy.IBk_AUC_top20_20_0.9333_56	lazy.IBk	-K 1 -W 0 -A "weka.core.neighboursearch.LinearNNSearch -A \"weka.core.ManhattanDistance -D -R first-last\""	AUC	top20	20	0.8	0.078	1,2,3,4,5,6,7,8,9,10,11,12,13,14,15,16,17,18,19,20,21,227
misc.VFI_MCC_b_8_0.9333_276	misc.VFI	-B 0.4	MCC	b	8	0.8	0.059	1.22623e+27
rules.NNge_FDR_top10_10_0.9333_945	rules.NNge	-G 5 -I 5	FDR	top10	10	0.8	0.08	1,2,3,4,5,6,7,8,9,10,11,227
misc.VFI_ACC_top50_50_0.9333_517	misc.VFI	-B 0.5	ACC	top50	50	0.8	0.06	1,2,3,4,5,6,7,8,9,10,11,12,13,14,15,16,17,18,19,20,21,22,23,24,25,26,27,28,29,30,31,32,33,34,35,36,37,38,39,40,41,42,43,44,45,46,47,48,49,50,51,227
trees.RandomForest_FDR_top40_40_0.9667_366	trees.RandomForest	-I 10 -K 0 -S 1	FDR	top40	40	0.8	0.095	1,2,3,4,5,6,7,8,9,10,11,12,13,14,15,16,17,18,19,20,21,22,23,24,25,26,27,28,29,30,31,32,33,34,35,36,37,38,39,40,41,227
trees.ExtraTree_BER_fb_3_1_184	trees.ExtraTree	-K -1 -N -1 -S 1	BER	fb	3	0.8	0.148	1,8,9,195,227
trees.RandomTree_FDR_bf_6_1_952	trees.RandomTree	-K 0 -M 1.0 -V 0.001 -S 1	FDR	bf	6	0.8	0.142	1.22422e+21
misc.FLR_AUC_top10_10_0.8667_986	misc.FLR	-R 0.5	AUC	top10	10	0.799	0.06	1,2,3,4,5,6,7,8,9,10,11,227
rules.RoughSet_FDR_b_5_0.9333_371	rules.RoughSet	-D 8 -R 0 -I 0 -X 3	FDR	b	5	0.799	0.048	1,226,224,217,215,82,227
misc.VFI_MCC_top50_50_0.9333_880	misc.VFI	-B 0.3	MCC	top50	50	0.799	0.061	1,2,3,4,5,6,7,8,9,10,11,12,13,14,15,16,17,18,19,20,21,22,23,24,25,26,27,28,29,30,31,32,33,34,35,36,37,38,39,40,41,42,43,44,45,46,47,48,49,50,51,227
misc.VFI_FDR_top20_20_0.9333_455	misc.VFI	-B 0.3	FDR	top20	20	0.799	0.088	1,2,3,4,5,6,7,8,9,10,11,12,13,14,15,16,17,18,19,20,21,227
misc.HyperPipes_AUC_top30_30_0.9333_171	misc.HyperPipes		AUC	top30	30	0.799	0.078	1,2,3,4,5,6,7,8,9,10,11,12,13,14,15,16,17,18,19,20,21,22,23,24,25,26,27,28,29,30,31,227
misc.VFI_MCC_top20_20_0.9333_747	misc.VFI	-B 0.3	MCC	top20	20	0.799	0.087	1,2,3,4,5,6,7,8,9,10,11,12,13,14,15,16,17,18,19,20,21,227
trees.RandomForest_ACC_top20_20_0.9333_405	trees.RandomForest	-I 10 -K 0 -S 1	ACC	top20	20	0.799	0.079	1,2,3,4,5,6,7,8,9,10,11,12,13,14,15,16,17,18,19,20,21,227
misc.HyperPipes_FDR_top10_10_0.9333_746	misc.HyperPipes		FDR	top10	10	0.799	0.086	1,2,3,4,5,6,7,8,9,10,11,227
trees.J48Consolidated_BER_f_3_0.9667_570	trees.J48Consolidated	-C 0.25 -M 2 -Q 1 -RM-N 5.0 -RM-B -2 -RM-D 50.0	BER	f	3	0.799	0.158	1,2,3,12,227
lazy.LocalKnn_AUC_b_9_1_595	lazy.LocalKnn	-M 1 -W 2 -L 100 -K 1 -V 2	AUC	b	9	0.799	0.166	1,226,224,222,218,214,213,209,130,83,227
bayes.NaiveBayes_FDR_top40_40_0.9667_126	bayes.NaiveBayes		FDR	top40	40	0.799	0.158	1,2,3,4,5,6,7,8,9,10,11,12,13,14,15,16,17,18,19,20,21,22,23,24,25,26,27,28,29,30,31,32,33,34,35,36,37,38,39,40,41,227
bayes.NaiveBayes_FDR_top5_5_0.9333_773	bayes.NaiveBayes	#NAME?	FDR	top5	5	0.799	0.165	1,2,3,4,5,6,227
lazy.LocalKnn_MCC_top15_15_0.9_938	lazy.LocalKnn	-M 1 -W 2 -L 100 -K 1 -V 2	MCC	top15	15	0.798	0.003	1,2,3,4,5,6,7,8,9,10,11,12,13,14,15,16,227
trees.RandomForest_AUC_top5_5_0.9_664	trees.RandomForest	-I 25 -K 0 -S 1	AUC	top5	5	0.798	0.05	1,2,3,4,5,6,227
trees.RandomForest_MCC_top100_100_0.8667_261	trees.RandomForest	-P 100 -I 100 -num-slots 1 -K 0 -M 1.0 -V 0.001 -S 1	MCC	top100	100	0.798	0.054	1,2,3,4,5,6,7,8,9,10,11,12,13,14,15,16,17,18,19,20,21,22,23,24,25,26,27,28,29,30,31,32,33,34,35,36,37,38,39,40,41,42,43,44,45,46,47,48,49,50,51,52,53,54,55,56,57,58,59,60,61,62,63,64,65,66,67,68,69,70,71,72,73,74,75,76,77,78,79,80,81,82,83,84,85,86,87,88,89,90,91,92,93,94,95,96,97,98,99,100,101,227
trees.RandomForest_FDR_top30_30_0.9333_134	trees.RandomForest	-I 25 -K 0 -S 1	FDR	top30	30	0.798	0.049	1,2,3,4,5,6,7,8,9,10,11,12,13,14,15,16,17,18,19,20,21,22,23,24,25,26,27,28,29,30,31,227
rules.RoughSet_AUC_top5_5_0.9333_929	rules.RoughSet	-D 8 -R 0 -I 0 -X 3	AUC	top5	5	0.798	0.078	1,2,3,4,5,6,227
misc.FLR_BER_top30_30_0.9333_893	misc.FLR	-R 0.5	BER	top30	30	0.798	0.078	1,2,3,4,5,6,7,8,9,10,11,12,13,14,15,16,17,18,19,20,21,22,23,24,25,26,27,28,29,30,31,227
misc.VFI_AUC_top20_20_0.9333_356	misc.VFI	-B 0.3	AUC	top20	20	0.798	0.089	1,2,3,4,5,6,7,8,9,10,11,12,13,14,15,16,17,18,19,20,21,227
lazy.IBk_BER_top20_20_0.9333_378	lazy.IBk	-K 1 -W 0 -A "weka.core.neighboursearch.LinearNNSearch -A \"weka.core.ManhattanDistance -D -R first-last\""	BER	top20	20	0.798	0.079	1,2,3,4,5,6,7,8,9,10,11,12,13,14,15,16,17,18,19,20,21,227
lazy.IBk_ACC_top20_20_0.9333_364	lazy.IBk	-K 1 -W 0 -A "weka.core.neighboursearch.LinearNNSearch -A \"weka.core.ManhattanDistance -D -R first-last\""	ACC	top20	20	0.798	0.079	1,2,3,4,5,6,7,8,9,10,11,12,13,14,15,16,17,18,19,20,21,227
bayes.NaiveBayes_MCC_top20_20_0.9333_789	bayes.NaiveBayes		MCC	top20	20	0.798	0.123	1,2,3,4,5,6,7,8,9,10,11,12,13,14,15,16,17,18,19,20,21,227
lazy.LocalKnn_MCC_bf_5_1_53	lazy.LocalKnn	-M 1 -W 2 -L 100 -K 1 -V 2	MCC	bf	5	0.798	0.168	1,222,221,218,160,79,227
functions.SMO_AUC_bf_6_1_627	functions.SMO	-C 1.0 -L 0.001 -P 1.0E-12 -N 0 -V -1 -W 1 -K "functions.supportVector.PolyKernel -C 250007 -E 1.0"	AUC	bf	6	0.798	0.169	1.21521e+21
bayes.NaiveBayes_BER_fb_2_0.9667_278	bayes.NaiveBayes	#NAME?	BER	fb	2	0.798	0.181	1,2,6,227
rules.NNge_ACC_top100_100_0.9667_211	rules.NNge	-G 5 -I 5	ACC	top100	100	0.797	0.098	1,2,3,4,5,6,7,8,9,10,11,12,13,14,15,16,17,18,19,20,21,22,23,24,25,26,27,28,29,30,31,32,33,34,35,36,37,38,39,40,41,42,43,44,45,46,47,48,49,50,51,52,53,54,55,56,57,58,59,60,61,62,63,64,65,66,67,68,69,70,71,72,73,74,75,76,77,78,79,80,81,82,83,84,85,86,87,88,89,90,91,92,93,94,95,96,97,98,99,100,101,227
rules.NNge_MCC_top75_75_0.9333_708	rules.NNge	-G 5 -I 5	MCC	top75	75	0.797	0.084	1,2,3,4,5,6,7,8,9,10,11,12,13,14,15,16,17,18,19,20,21,22,23,24,25,26,27,28,29,30,31,32,33,34,35,36,37,38,39,40,41,42,43,44,45,46,47,48,49,50,51,52,53,54,55,56,57,58,59,60,61,62,63,64,65,66,67,68,69,70,71,72,73,74,75,76,227
functions.RBFNetwork_AUC_top30_30_0.9333_319	functions.RBFNetwork	-B 6 -S 1 -R 1.0E-8 -M -1 -W 0.1	AUC	top30	30	0.797	0.09	1,2,3,4,5,6,7,8,9,10,11,12,13,14,15,16,17,18,19,20,21,22,23,24,25,26,27,28,29,30,31,227
misc.FLR_ACC_top30_30_0.9333_711	misc.FLR	-R 0.5	ACC	top30	30	0.797	0.084	1,2,3,4,5,6,7,8,9,10,11,12,13,14,15,16,17,18,19,20,21,22,23,24,25,26,27,28,29,30,31,227
functions.MultilayerPerceptron_MCC_b_6_0.9667_894	functions.MultilayerPerceptron	-L 0.3 -M 0.2 -N 500 -V 0 -S 0 -E 20 -H a	MCC	b	6	0.797	0.123	1.22622e+21
functions.MultilayerPerceptron_FDR_f_6_0.9667_456	functions.MultilayerPerceptron	-L 0.3 -M 0.2 -N 500 -V 0 -S 0 -E 20 -H a	FDR	f	6	0.797	0.127	1,2,3,4,5,8,42,227
rules.RoughSet_MCC_bf_4_1_797	rules.RoughSet	-D 8 -R 0 -I 0 -X 3	MCC	bf	4	0.797	0.2	1221218176137220
lazy.RseslibKnn_MCC_bf_3_1_190	lazy.RseslibKnn	-M 1 -W 2 -K 1 -V 2	MCC	bf	3	0.797	0.171	1222214213227
misc.FLR_BER_top10_10_0.8667_289	misc.FLR	-R 0.5	BER	top10	10	0.796	0.058	1,2,3,4,5,6,7,8,9,10,11,227
lazy.LocalKnn_AUC_top15_15_0.9_212	lazy.LocalKnn	-M 1 -W 2 -L 100 -K 1 -V 2	AUC	top15	15	0.796	0.02	1,2,3,4,5,6,7,8,9,10,11,12,13,14,15,16,227
rules.NNge_BER_top10_10_0.9_227	rules.NNge	-G 5 -I 5	BER	top10	10	0.796	0.056	1,2,3,4,5,6,7,8,9,10,11,227
misc.VFI_BER_top20_20_0.9333_538	misc.VFI	-B 0.4	BER	top20	20	0.796	0.091	1,2,3,4,5,6,7,8,9,10,11,12,13,14,15,16,17,18,19,20,21,227
functions.RBFNetwork_BER_top100_100_1_863	functions.RBFNetwork	-B 4 -S 1 -R 1.0E-8 -M -1 -W 0.1	BER	top100	100	0.796	0.136	1,2,3,4,5,6,7,8,9,10,11,12,13,14,15,16,17,18,19,20,21,22,23,24,25,26,27,28,29,30,31,32,33,34,35,36,37,38,39,40,41,42,43,44,45,46,47,48,49,50,51,52,53,54,55,56,57,58,59,60,61,62,63,64,65,66,67,68,69,70,71,72,73,74,75,76,77,78,79,80,81,82,83,84,85,86,87,88,89,90,91,92,93,94,95,96,97,98,99,100,101,227
functions.RBFNetwork_ACC_bf_7_1_78	functions.RBFNetwork	-B 3 -S 1 -R 1.0E-8 -M -1 -W 0.1	ACC	bf	7	0.796	0.171	1.22422e+24
trees.RandomForest_ACC_top30_30_0.9_420	trees.RandomForest	-I 50 -K 0 -S 1	ACC	top30	30	0.795	0.014	1,2,3,4,5,6,7,8,9,10,11,12,13,14,15,16,17,18,19,20,21,22,23,24,25,26,27,28,29,30,31,227
lazy.LocalKnn_ACC_top40_40_0.9333_269	lazy.LocalKnn	-M 1 -W 2 -L 100 -K 1 -V 2	ACC	top40	40	0.795	0.053	1,2,3,4,5,6,7,8,9,10,11,12,13,14,15,16,17,18,19,20,21,22,23,24,25,26,27,28,29,30,31,32,33,34,35,36,37,38,39,40,41,227
trees.RandomForest_BER_top40_40_0.9333_225	trees.RandomForest	-I 25 -K 0 -S 1	BER	top40	40	0.795	0.052	1,2,3,4,5,6,7,8,9,10,11,12,13,14,15,16,17,18,19,20,21,22,23,24,25,26,27,28,29,30,31,32,33,34,35,36,37,38,39,40,41,227
trees.RandomForest_MCC_top30_30_0.9_435	trees.RandomForest	-I 10 -K 0 -S 1	MCC	top30	30	0.795	0.056	1,2,3,4,5,6,7,8,9,10,11,12,13,14,15,16,17,18,19,20,21,22,23,24,25,26,27,28,29,30,31,227
misc.HyperPipes_MCC_top40_40_0.9333_644	misc.HyperPipes		MCC	top40	40	0.795	0.083	1,2,3,4,5,6,7,8,9,10,11,12,13,14,15,16,17,18,19,20,21,22,23,24,25,26,27,28,29,30,31,32,33,34,35,36,37,38,39,40,41,227
bayes.NaiveBayes_MCC_top20_20_0.9_899	bayes.NaiveBayes	#NAME?	MCC	top20	20	0.795	0.101	1,2,3,4,5,6,7,8,9,10,11,12,13,14,15,16,17,18,19,20,21,227
lazy.RseslibKnn_BER_b_8_0.9667_927	lazy.RseslibKnn	-M 1 -W 2 -K 1 -V 2	BER	b	8	0.795	0.125	1.22622e+27
trees.J48Consolidated_MCC_fb_2_0.9667_579	trees.J48Consolidated	-C 0.25 -M 2 -Q 1 -RM-N 5.0 -RM-B -2 -RM-D 50.0	MCC	fb	2	0.795	0.163	1,3,12,227
trees.RandomForest_FDR_top15_15_0.9333_416	trees.RandomForest	-I 10 -K 0 -S 1	FDR	top15	15	0.794	0.058	1,2,3,4,5,6,7,8,9,10,11,12,13,14,15,16,227
functions.SimpleLogistic_BER_b_5_0.9667_887	functions.SimpleLogistic	-I 0 -P -M 500 -H 50 -W 0.0 -A	BER	b	5	0.794	0.095	1.22623e+18
trees.RandomForest_ACC_top30_30_0.9333_798	trees.RandomForest	-I 10 -K 0 -S 1	ACC	top30	30	0.794	0.053	1,2,3,4,5,6,7,8,9,10,11,12,13,14,15,16,17,18,19,20,21,22,23,24,25,26,27,28,29,30,31,227
trees.J48Consolidated_ACC_b_4_0.9333_288	trees.J48Consolidated	-C 0.25 -M 2 -Q 1 -RM-N 5.0 -RM-B -2 -RM-D 50.0	ACC	b	4	0.794	0.095	1,226,219,215,21,227
misc.HyperPipes_AUC_top40_40_0.9333_192	misc.HyperPipes		AUC	top40	40	0.794	0.084	1,2,3,4,5,6,7,8,9,10,11,12,13,14,15,16,17,18,19,20,21,22,23,24,25,26,27,28,29,30,31,32,33,34,35,36,37,38,39,40,41,227
functions.RBFNetwork_BER_top20_20_0.9333_688	functions.RBFNetwork	-B 4 -S 1 -R 1.0E-8 -M -1 -W 0.1	BER	top20	20	0.794	0.088	1,2,3,4,5,6,7,8,9,10,11,12,13,14,15,16,17,18,19,20,21,227
functions.RBFNetwork_MCC_top75_75_0.9667_142	functions.RBFNetwork	-B 6 -S 1 -R 1.0E-8 -M -1 -W 0.1	MCC	top75	75	0.794	0.108	1,2,3,4,5,6,7,8,9,10,11,12,13,14,15,16,17,18,19,20,21,22,23,24,25,26,27,28,29,30,31,32,33,34,35,36,37,38,39,40,41,42,43,44,45,46,47,48,49,50,51,52,53,54,55,56,57,58,59,60,61,62,63,64,65,66,67,68,69,70,71,72,73,74,75,76,227
trees.J48_MCC_fb_3_1_944	trees.J48	-S -C 0.25 -M 2	MCC	fb	3	0.794	0.204	1,3,12,14,227
rules.PART_FDR_fb_2_0.9667_940	rules.PART	-M 2 -C 0.25 -Q 1	FDR	fb	2	0.794	0.163	1,2,29,227
functions.RBFNetwork_AUC_top20_20_0.9_496	functions.RBFNetwork	-B 5 -S 1 -R 1.0E-8 -M -1 -W 0.1	AUC	top20	20	0.793	0.066	1,2,3,4,5,6,7,8,9,10,11,12,13,14,15,16,17,18,19,20,21,227
rules.NNge_AUC_top10_10_0.8667_635	rules.NNge	-G 5 -I 5	AUC	top10	10	0.793	0.095	1,2,3,4,5,6,7,8,9,10,11,227
misc.VFI_BER_top50_50_0.9333_251	misc.VFI	-B 0.4	BER	top50	50	0.793	0.066	1,2,3,4,5,6,7,8,9,10,11,12,13,14,15,16,17,18,19,20,21,22,23,24,25,26,27,28,29,30,31,32,33,34,35,36,37,38,39,40,41,42,43,44,45,46,47,48,49,50,51,227
misc.HyperPipes_ACC_top40_40_0.9333_321	misc.HyperPipes		ACC	top40	40	0.793	0.084	1,2,3,4,5,6,7,8,9,10,11,12,13,14,15,16,17,18,19,20,21,22,23,24,25,26,27,28,29,30,31,32,33,34,35,36,37,38,39,40,41,227
trees.ExtraTree_ACC_fb_3_1_837	trees.ExtraTree	-K -1 -N -1 -S 1	ACC	fb	3	0.793	0.149	1,3,9,81,227
misc.HyperPipes_ACC_top30_30_0.9333_812	misc.HyperPipes		ACC	top30	30	0.793	0.086	1,2,3,4,5,6,7,8,9,10,11,12,13,14,15,16,17,18,19,20,21,22,23,24,25,26,27,28,29,30,31,227
functions.RBFNetwork_MCC_b_7_1_879	functions.RBFNetwork	-B 4 -S 1 -R 1.0E-8 -M -1 -W 0.1	MCC	b	7	0.793	0.153	1.22622e+24
trees.J48Consolidated_BER_fb_3_1_558	trees.J48Consolidated	-C 0.25 -M 2 -Q 1 -RM-N 5.0 -RM-B -2 -RM-D 50.0	BER	fb	3	0.793	0.205	1,3,12,44,227
trees.RandomForest_FDR_top20_20_0.9_456	trees.RandomForest	-P 100 -I 100 -num-slots 1 -K 0 -M 1.0 -V 0.001 -S 1	FDR	top20	20	0.792	0.01	1,2,3,4,5,6,7,8,9,10,11,12,13,14,15,16,17,18,19,20,21,227
trees.RandomForest_MCC_bf_5_0.9333_575	trees.RandomForest	-I 50 -K 0 -S 1	MCC	bf	5	0.792	0.061	1.22322e+18
lazy.IBk_AUC_top15_15_0.8667_632	lazy.IBk	-K 1 -W 0 -A "weka.core.neighboursearch.LinearNNSearch -A \"weka.core.ManhattanDistance -D -R first-last\""	AUC	top15	15	0.792	0.053	1,2,3,4,5,6,7,8,9,10,11,12,13,14,15,16,227
trees.RandomForest_MCC_top5_5_0.9_408	trees.RandomForest	-I 25 -K 0 -S 1	MCC	top5	5	0.792	0.056	1,2,3,4,5,6,227
lazy.LocalKnn_ACC_top30_30_0.9333_720	lazy.LocalKnn	-M 1 -W 2 -L 100 -K 1 -V 2	ACC	top30	30	0.792	0.055	1,2,3,4,5,6,7,8,9,10,11,12,13,14,15,16,17,18,19,20,21,22,23,24,25,26,27,28,29,30,31,227
trees.RandomForest_FDR_top75_75_0.9_335	trees.RandomForest	-I 10 -K 0 -S 1	FDR	top75	75	0.792	0.059	1,2,3,4,5,6,7,8,9,10,11,12,13,14,15,16,17,18,19,20,21,22,23,24,25,26,27,28,29,30,31,32,33,34,35,36,37,38,39,40,41,42,43,44,45,46,47,48,49,50,51,52,53,54,55,56,57,58,59,60,61,62,63,64,65,66,67,68,69,70,71,72,73,74,75,76,227
trees.RandomForest_MCC_top5_5_0.9_857	trees.RandomForest	-I 10 -K 0 -S 1	MCC	top5	5	0.792	0.055	1,2,3,4,5,6,227
trees.RandomForest_BER_b_6_1_633	trees.RandomForest	-I 10 -K 0 -S 1	BER	b	6	0.792	0.14	1,226,222,218,215,214,65,227
functions.RBFNetwork_BER_top30_30_0.9_358	functions.RBFNetwork	-B 4 -S 1 -R 1.0E-8 -M -1 -W 0.1	BER	top30	30	0.792	0.104	1,2,3,4,5,6,7,8,9,10,11,12,13,14,15,16,17,18,19,20,21,22,23,24,25,26,27,28,29,30,31,227
misc.HyperPipes_BER_top10_10_0.9333_192	misc.HyperPipes		BER	top10	10	0.792	0.094	1,2,3,4,5,6,7,8,9,10,11,227
lazy.IBkLG_MCC_bf_4_0.9667_59	lazy.IBkLG		MCC	bf	4	0.792	0.133	1222221218207220
rules.PART_ACC_top1_1_0.8667_800	rules.PART	-M 2 -C 0.25 -Q 1	ACC	top1	1	0.791	0.061	1,2,227
misc.HyperPipes_FDR_top50_50_0.8667_86	misc.HyperPipes		FDR	top50	50	0.791	0.055	1,2,3,4,5,6,7,8,9,10,11,12,13,14,15,16,17,18,19,20,21,22,23,24,25,26,27,28,29,30,31,32,33,34,35,36,37,38,39,40,41,42,43,44,45,46,47,48,49,50,51,227
misc.VFI_AUC_bf_4_0.9_779	misc.VFI	-B 0.6	AUC	bf	4	0.791	0.031	1224215211210220
trees.RandomForest_FDR_top100_100_0.9333_212	trees.RandomForest	-I 25 -K 0 -S 1	FDR	top100	100	0.791	0.056	1,2,3,4,5,6,7,8,9,10,11,12,13,14,15,16,17,18,19,20,21,22,23,24,25,26,27,28,29,30,31,32,33,34,35,36,37,38,39,40,41,42,43,44,45,46,47,48,49,50,51,52,53,54,55,56,57,58,59,60,61,62,63,64,65,66,67,68,69,70,71,72,73,74,75,76,77,78,79,80,81,82,83,84,85,86,87,88,89,90,91,92,93,94,95,96,97,98,99,100,101,227
misc.VFI_ACC_top30_30_0.9667_20	misc.VFI	-B 0.6	ACC	top30	30	0.791	0.106	1,2,3,4,5,6,7,8,9,10,11,12,13,14,15,16,17,18,19,20,21,22,23,24,25,26,27,28,29,30,31,227
bayes.NaiveBayes_FDR_top40_40_0.8667_799	bayes.NaiveBayes	#NAME?	FDR	top40	40	0.791	0.147	1,2,3,4,5,6,7,8,9,10,11,12,13,14,15,16,17,18,19,20,21,22,23,24,25,26,27,28,29,30,31,32,33,34,35,36,37,38,39,40,41,227
functions.SMO_FDR_b_9_0.9667_961	functions.SMO	-C 1.0 -L 0.001 -P 1.0E-12 -N 0 -V -1 -W 1 -K "functions.supportVector.NormalizedPolyKernel -C 250007 -E 2.0"	FDR	b	9	0.791	0.136	1.22623e+30
rules.DTNB_BER_fb_2_0.9667_435	rules.DTNB	-X 1	BER	fb	2	0.791	0.172	1,2,107,227
functions.RBFNetwork_MCC_b_11_1_539	functions.RBFNetwork	-B 3 -S 1 -R 1.0E-8 -M -1 -W 0.1	MCC	b	11	0.791	0.207	1,226,224,220,219,215,214,212,211,208,206,51,227
trees.RandomForest_MCC_top20_20_0.9_669	trees.RandomForest	-I 50 -K 0 -S 1	MCC	top20	20	0.79	0.023	1,2,3,4,5,6,7,8,9,10,11,12,13,14,15,16,17,18,19,20,21,227
trees.RandomForest_FDR_top20_20_0.9333_744	trees.RandomForest	-I 50 -K 0 -S 1	FDR	top20	20	0.79	0.06	1,2,3,4,5,6,7,8,9,10,11,12,13,14,15,16,17,18,19,20,21,227
functions.RBFNetwork_BER_top5_5_0.8667_535	functions.RBFNetwork	-B 4 -S 1 -R 1.0E-8 -M -1 -W 0.1	BER	top5	5	0.79	0.022	1,2,3,4,5,6,227
trees.RandomForest_MCC_top5_5_0.9_134	trees.RandomForest	-P 100 -I 100 -num-slots 1 -K 0 -M 1.0 -V 0.001 -S 1	MCC	top5	5	0.79	0.014	1,2,3,4,5,6,227
rules.RoughSet_BER_bf_2_0.9333_208	rules.RoughSet	-D 8 -R 0 -I 0 -X 3	BER	bf	2	0.79	0.058	1215201227
misc.VFI_ACC_top20_20_0.9333_325	misc.VFI	-B 0.6	ACC	top20	20	0.79	0.1	1,2,3,4,5,6,7,8,9,10,11,12,13,14,15,16,17,18,19,20,21,227
rules.NNge_AUC_top50_50_0.9333_581	rules.NNge	-G 5 -I 5	AUC	top50	50	0.79	0.062	1,2,3,4,5,6,7,8,9,10,11,12,13,14,15,16,17,18,19,20,21,22,23,24,25,26,27,28,29,30,31,32,33,34,35,36,37,38,39,40,41,42,43,44,45,46,47,48,49,50,51,227
trees.RandomForest_AUC_top5_5_0.9333_459	trees.RandomForest	-I 10 -K 0 -S 1	AUC	top5	5	0.79	0.059	1,2,3,4,5,6,227
trees.RandomForest_FDR_top20_20_0.9667_224	trees.RandomForest	-I 10 -K 0 -S 1	FDR	top20	20	0.79	0.105	1,2,3,4,5,6,7,8,9,10,11,12,13,14,15,16,17,18,19,20,21,227
trees.RandomForest_AUC_top40_40_0.9333_927	trees.RandomForest	-I 25 -K 0 -S 1	AUC	top40	40	0.79	0.063	1,2,3,4,5,6,7,8,9,10,11,12,13,14,15,16,17,18,19,20,21,22,23,24,25,26,27,28,29,30,31,32,33,34,35,36,37,38,39,40,41,227
trees.RandomForest_BER_top10_10_0.9333_455	trees.RandomForest	-I 25 -K 0 -S 1	BER	top10	10	0.79	0.088	1,2,3,4,5,6,7,8,9,10,11,227
trees.J48_MCC_f_3_0.9667_73	trees.J48	-C 0.25 -M 2	MCC	f	3	0.79	0.136	1,2,3,12,227
functions.MultilayerPerceptronCS_ACC_bf_5_0.9667_429	functions.MultilayerPerceptronCS	-L 0.3 -M 0.2 -N 500 -V 0 -S 0 -E 20 -H a	ACC	bf	5	0.79	0.169	1.22522e+18
lazy.KStar_FDR_b_8_0.9667_422	lazy.KStar	-B 20 -M a	FDR	b	8	0.79	0.135	1.22623e+27
trees.J48_AUC_top1_1_0.8667_465	trees.J48	-C 0.25 -M 2	AUC	top1	1	0.789	0.061	1,2,227
trees.RandomForest_ACC_top75_75_0.9333_389	trees.RandomForest	-I 25 -K 0 -S 1	ACC	top75	75	0.789	0.056	1,2,3,4,5,6,7,8,9,10,11,12,13,14,15,16,17,18,19,20,21,22,23,24,25,26,27,28,29,30,31,32,33,34,35,36,37,38,39,40,41,42,43,44,45,46,47,48,49,50,51,52,53,54,55,56,57,58,59,60,61,62,63,64,65,66,67,68,69,70,71,72,73,74,75,76,227
functions.MLPClassifier_MCC_top10_10_0.9333_161	functions.MLPClassifier	-N 2 -R 0.01 -O 1.0E-6 -P 1 -E 1 -S 1 -L weka.classifiers.functions.loss.SquaredError -A weka.classifiers.functions.activation.ApproximateSigmoid	MCC	top10	10	0.789	0.058	1,2,3,4,5,6,7,8,9,10,11,227
misc.VFI_AUC_top20_20_0.9333_626	misc.VFI	-B 0.6	AUC	top20	20	0.789	0.099	1,2,3,4,5,6,7,8,9,10,11,12,13,14,15,16,17,18,19,20,21,227
rules.RoughSet_MCC_top5_5_0.9_862	rules.RoughSet	-D 8 -R 0 -I 0 -X 3	MCC	top5	5	0.789	0.061	1,2,3,4,5,6,227
rules.NNge_ACC_top50_50_0.9333_598	rules.NNge	-G 5 -I 5	ACC	top50	50	0.789	0.061	1,2,3,4,5,6,7,8,9,10,11,12,13,14,15,16,17,18,19,20,21,22,23,24,25,26,27,28,29,30,31,32,33,34,35,36,37,38,39,40,41,42,43,44,45,46,47,48,49,50,51,227
misc.VFI_FDR_top20_20_0.9_458	misc.VFI	-B 0.4	FDR	top20	20	0.789	0.072	1,2,3,4,5,6,7,8,9,10,11,12,13,14,15,16,17,18,19,20,21,227
functions.RBFNetwork_ACC_top40_40_0.9333_657	functions.RBFNetwork	-B 2 -S 1 -R 1.0E-8 -M -1 -W 0.1	ACC	top40	40	0.789	0.133	1,2,3,4,5,6,7,8,9,10,11,12,13,14,15,16,17,18,19,20,21,22,23,24,25,26,27,28,29,30,31,32,33,34,35,36,37,38,39,40,41,227
functions.RBFNetwork_FDR_top20_20_0.9333_770	functions.RBFNetwork	-B 2 -S 1 -R 1.0E-8 -M -1 -W 0.1	FDR	top20	20	0.789	0.095	1,2,3,4,5,6,7,8,9,10,11,12,13,14,15,16,17,18,19,20,21,227
functions.RBFNetwork_ACC_f_2_0.9667_326	functions.RBFNetwork	-B 4 -S 1 -R 1.0E-8 -M -1 -W 0.1	ACC	f	2	0.789	0.108	1,2,3,227
bayes.NaiveBayes_BER_top40_40_0.8667_11	bayes.NaiveBayes	#NAME?	BER	top40	40	0.789	0.145	1,2,3,4,5,6,7,8,9,10,11,12,13,14,15,16,17,18,19,20,21,22,23,24,25,26,27,28,29,30,31,32,33,34,35,36,37,38,39,40,41,227
trees.ExtraTree_AUC_fb_4_1_492	trees.ExtraTree	-K -1 -N -1 -S 1	AUC	fb	4	0.789	0.158	1,2,3,4,9,227
rules.PART_BER_fb_3_1_431	rules.PART	-M 2 -C 0.25 -Q 1	BER	fb	3	0.789	0.208	1,3,14,131,227
bayes.NaiveBayes_AUC_f_5_0.8667_427	bayes.NaiveBayes		AUC	f	5	0.788	0.033	1,2,3,4,5,8,227
trees.RandomForest_BER_top30_30_0.9333_118	trees.RandomForest	-I 25 -K 0 -S 1	BER	top30	30	0.788	0.056	1,2,3,4,5,6,7,8,9,10,11,12,13,14,15,16,17,18,19,20,21,22,23,24,25,26,27,28,29,30,31,227
misc.VFI_AUC_top75_75_0.9_503	misc.VFI	-B 0.3	AUC	top75	75	0.788	0.017	1,2,3,4,5,6,7,8,9,10,11,12,13,14,15,16,17,18,19,20,21,22,23,24,25,26,27,28,29,30,31,32,33,34,35,36,37,38,39,40,41,42,43,44,45,46,47,48,49,50,51,52,53,54,55,56,57,58,59,60,61,62,63,64,65,66,67,68,69,70,71,72,73,74,75,76,227
misc.VFI_FDR_top100_100_0.9333_844	misc.VFI	-B 0.3	FDR	top100	100	0.788	0.067	1,2,3,4,5,6,7,8,9,10,11,12,13,14,15,16,17,18,19,20,21,22,23,24,25,26,27,28,29,30,31,32,33,34,35,36,37,38,39,40,41,42,43,44,45,46,47,48,49,50,51,52,53,54,55,56,57,58,59,60,61,62,63,64,65,66,67,68,69,70,71,72,73,74,75,76,77,78,79,80,81,82,83,84,85,86,87,88,89,90,91,92,93,94,95,96,97,98,99,100,101,227
trees.RandomForest_ACC_top10_10_0.9333_109	trees.RandomForest	-I 10 -K 0 -S 1	ACC	top10	10	0.788	0.065	1,2,3,4,5,6,7,8,9,10,11,227
lazy.KStar_AUC_top20_20_0.9333_134	lazy.KStar	-B 20 -M n	AUC	top20	20	0.788	0.059	1,2,3,4,5,6,7,8,9,10,11,12,13,14,15,16,17,18,19,20,21,227
misc.VFI_MCC_top100_100_0.9333_788	misc.VFI	-B 0.3	MCC	top100	100	0.788	0.066	1,2,3,4,5,6,7,8,9,10,11,12,13,14,15,16,17,18,19,20,21,22,23,24,25,26,27,28,29,30,31,32,33,34,35,36,37,38,39,40,41,42,43,44,45,46,47,48,49,50,51,52,53,54,55,56,57,58,59,60,61,62,63,64,65,66,67,68,69,70,71,72,73,74,75,76,77,78,79,80,81,82,83,84,85,86,87,88,89,90,91,92,93,94,95,96,97,98,99,100,101,227
functions.RBFNetwork_AUC_fb_4_0.9667_782	functions.RBFNetwork	-B 4 -S 1 -R 1.0E-8 -M -1 -W 0.1	AUC	fb	4	0.788	0.108	1,3,4,5,6,227
trees.RandomForest_MCC_top40_40_0.9333_116	trees.RandomForest	-I 10 -K 0 -S 1	MCC	top40	40	0.788	0.095	1,2,3,4,5,6,7,8,9,10,11,12,13,14,15,16,17,18,19,20,21,22,23,24,25,26,27,28,29,30,31,32,33,34,35,36,37,38,39,40,41,227
lazy.RseslibKnn_ACC_b_5_0.9667_209	lazy.RseslibKnn	-M 1 -W 2 -K 1 -V 2	ACC	b	5	0.788	0.133	1.22622e+18
trees.RandomForest_MCC_fb_4_1_385	trees.RandomForest	-I 10 -K 0 -S 1	MCC	fb	4	0.788	0.153	1,3,4,12,13,227
misc.CHIRP_MCC_b_7_1_11	misc.CHIRP	-V 7 -S 1	MCC	b	7	0.788	0.176	1,226,222,221,220,215,63,34,227
lazy.LocalKnn_BER_top10_10_0.8333_725	lazy.LocalKnn	-M 1 -W 2 -L 100 -K 1 -V 2	BER	top10	10	0.787	0.11	1,2,3,4,5,6,7,8,9,10,11,227
functions.RBFNetwork_MCC_top100_100_0.9667_759	functions.RBFNetwork	-B 5 -S 1 -R 1.0E-8 -M -1 -W 0.1	MCC	top100	100	0.787	0.099	1,2,3,4,5,6,7,8,9,10,11,12,13,14,15,16,17,18,19,20,21,22,23,24,25,26,27,28,29,30,31,32,33,34,35,36,37,38,39,40,41,42,43,44,45,46,47,48,49,50,51,52,53,54,55,56,57,58,59,60,61,62,63,64,65,66,67,68,69,70,71,72,73,74,75,76,77,78,79,80,81,82,83,84,85,86,87,88,89,90,91,92,93,94,95,96,97,98,99,100,101,227
misc.VFI_MCC_top75_75_0.9333_341	misc.VFI	-B 0.3	MCC	top75	75	0.787	0.067	1,2,3,4,5,6,7,8,9,10,11,12,13,14,15,16,17,18,19,20,21,22,23,24,25,26,27,28,29,30,31,32,33,34,35,36,37,38,39,40,41,42,43,44,45,46,47,48,49,50,51,52,53,54,55,56,57,58,59,60,61,62,63,64,65,66,67,68,69,70,71,72,73,74,75,76,227
lazy.RseslibKnn_BER_top20_20_0.9333_445	lazy.RseslibKnn	-M 1 -W 2 -K 1 -V 2	BER	top20	20	0.787	0.061	1,2,3,4,5,6,7,8,9,10,11,12,13,14,15,16,17,18,19,20,21,227
functions.MLPClassifier_BER_top10_10_0.9333_746	functions.MLPClassifier	-N 2 -R 0.01 -O 1.0E-6 -P 1 -E 1 -S 1 -L weka.classifiers.functions.loss.SquaredError -A weka.classifiers.functions.activation.ApproximateSigmoid	BER	top10	10	0.787	0.065	1,2,3,4,5,6,7,8,9,10,11,227
misc.HyperPipes_ACC_top10_10_0.9333_263	misc.HyperPipes		ACC	top10	10	0.787	0.104	1,2,3,4,5,6,7,8,9,10,11,227
trees.J48_MCC_b_7_0.9333_320	trees.J48	-S -C 0.25 -M 2	MCC	b	7	0.787	0.102	1,226,224,217,215,211,84,21,227
trees.HoeffdingTree_MCC_top100_100_0.9333_70	trees.HoeffdingTree	-L 2 -S 1 -E 1.0E-7 -H 0.05 -M 0.01 -G 200.0 -N 0.0	MCC	top100	100	0.787	0.091	1,2,3,4,5,6,7,8,9,10,11,12,13,14,15,16,17,18,19,20,21,22,23,24,25,26,27,28,29,30,31,32,33,34,35,36,37,38,39,40,41,42,43,44,45,46,47,48,49,50,51,52,53,54,55,56,57,58,59,60,61,62,63,64,65,66,67,68,69,70,71,72,73,74,75,76,77,78,79,80,81,82,83,84,85,86,87,88,89,90,91,92,93,94,95,96,97,98,99,100,101,227
functions.RBFNetwork_MCC_top40_40_0.9_375	functions.RBFNetwork	-B 4 -S 1 -R 1.0E-8 -M -1 -W 0.1	MCC	top40	40	0.787	0.114	1,2,3,4,5,6,7,8,9,10,11,12,13,14,15,16,17,18,19,20,21,22,23,24,25,26,27,28,29,30,31,32,33,34,35,36,37,38,39,40,41,227
lazy.KStar_ACC_bf_4_0.9667_78	lazy.KStar	-B 20 -M a	ACC	bf	4	0.787	0.173	1226224221201220
trees.HoeffdingTree_FDR_top40_40_0.9667_852	trees.HoeffdingTree	-L 2 -S 1 -E 1.0E-7 -H 0.05 -M 0.01 -G 200.0 -N 0.0	FDR	top40	40	0.787	0.173	1,2,3,4,5,6,7,8,9,10,11,12,13,14,15,16,17,18,19,20,21,22,23,24,25,26,27,28,29,30,31,32,33,34,35,36,37,38,39,40,41,227
trees.HoeffdingTree_FDR_b_10_0.9667_546	trees.HoeffdingTree	-L 2 -S 1 -E 1.0E-7 -H 0.05 -M 0.01 -G 200.0 -N 0.0	FDR	b	10	0.787	0.139	1.22622e+33
functions.SMO_AUC_b_6_0.9667_726	functions.SMO	-C 1.0 -L 0.001 -P 1.0E-12 -N 0 -V -1 -W 1 -K "functions.supportVector.NormalizedPolyKernel -C 250007 -E 2.0"	AUC	b	6	0.787	0.179	1.22623e+21
trees.RandomForest_FDR_top20_20_0.9_598	trees.RandomForest	-I 25 -K 0 -S 1	FDR	top20	20	0.786	0.037	1,2,3,4,5,6,7,8,9,10,11,12,13,14,15,16,17,18,19,20,21,227
lazy.KStar_BER_top20_20_0.9_854	lazy.KStar	-B 20 -M a	BER	top20	20	0.786	0.025	1,2,3,4,5,6,7,8,9,10,11,12,13,14,15,16,17,18,19,20,21,227
rules.RoughSet_ACC_b_4_0.9_842	rules.RoughSet	-D 8 -R 0 -I 0 -X 3	ACC	b	4	0.786	0.016	1226225218215220
trees.RandomForest_AUC_top20_20_0.9_623	trees.RandomForest	-I 50 -K 0 -S 1	AUC	top20	20	0.786	0.017	1,2,3,4,5,6,7,8,9,10,11,12,13,14,15,16,17,18,19,20,21,227
misc.HyperPipes_BER_top20_20_0.8667_486	misc.HyperPipes		BER	top20	20	0.786	0.057	1,2,3,4,5,6,7,8,9,10,11,12,13,14,15,16,17,18,19,20,21,227
misc.VFI_AUC_top50_50_0.9333_378	misc.VFI	-B 0.5	AUC	top50	50	0.786	0.075	1,2,3,4,5,6,7,8,9,10,11,12,13,14,15,16,17,18,19,20,21,22,23,24,25,26,27,28,29,30,31,32,33,34,35,36,37,38,39,40,41,42,43,44,45,46,47,48,49,50,51,227
lazy.KStar_AUC_f_3_0.9_878	lazy.KStar	-B 20 -M m	AUC	f	3	0.786	0.043	1,2,3,4,227
misc.VFI_BER_top100_100_0.9333_12	misc.VFI	-B 0.4	BER	top100	100	0.786	0.068	1,2,3,4,5,6,7,8,9,10,11,12,13,14,15,16,17,18,19,20,21,22,23,24,25,26,27,28,29,30,31,32,33,34,35,36,37,38,39,40,41,42,43,44,45,46,47,48,49,50,51,52,53,54,55,56,57,58,59,60,61,62,63,64,65,66,67,68,69,70,71,72,73,74,75,76,77,78,79,80,81,82,83,84,85,86,87,88,89,90,91,92,93,94,95,96,97,98,99,100,101,227
misc.FLR_ACC_top20_20_0.9333_942	misc.FLR	-R 0.5	ACC	top20	20	0.786	0.092	1,2,3,4,5,6,7,8,9,10,11,12,13,14,15,16,17,18,19,20,21,227
functions.RBFNetwork_FDR_top20_20_0.9333_928	functions.RBFNetwork	-B 6 -S 1 -R 1.0E-8 -M -1 -W 0.1	FDR	top20	20	0.786	0.065	1,2,3,4,5,6,7,8,9,10,11,12,13,14,15,16,17,18,19,20,21,227
misc.VFI_BER_b_7_0.9333_532	misc.VFI	-B 0.6	BER	b	7	0.786	0.103	1.22623e+24
rules.DTNB_BER_bf_5_0.9667_683	rules.DTNB	-X 1	BER	bf	5	0.786	0.138	1.22422e+18
trees.RandomForest_MCC_fb_2_0.9667_75	trees.RandomForest	-I 50 -K 0 -S 1	MCC	fb	2	0.786	0.112	1,7,20,227
trees.J48_BER_fb_2_0.9667_253	trees.J48	-S -C 0.25 -M 2	BER	fb	2	0.786	0.176	1,3,14,227
bayes.NaiveBayes_AUC_bf_4_1_576	bayes.NaiveBayes	#NAME?	AUC	bf	4	0.786	0.239	1187177171170220
functions.RBFNetwork_AUC_f_5_0.9_328	functions.RBFNetwork	-B 3 -S 1 -R 1.0E-8 -M -1 -W 0.1	AUC	f	5	0.785	0.03	1,2,3,4,5,7,227
misc.VFI_AUC_b_17_0.9_14	misc.VFI	-B 0.6	AUC	b	17	0.785	0.042	1.22623e+54
trees.RandomForest_BER_top20_20_0.8667_872	trees.RandomForest	-I 25 -K 0 -S 1	BER	top20	20	0.785	0.058	1,2,3,4,5,6,7,8,9,10,11,12,13,14,15,16,17,18,19,20,21,227
misc.VFI_ACC_top100_100_0.9_858	misc.VFI	-B 0.3	ACC	top100	100	0.785	0.025	1,2,3,4,5,6,7,8,9,10,11,12,13,14,15,16,17,18,19,20,21,22,23,24,25,26,27,28,29,30,31,32,33,34,35,36,37,38,39,40,41,42,43,44,45,46,47,48,49,50,51,52,53,54,55,56,57,58,59,60,61,62,63,64,65,66,67,68,69,70,71,72,73,74,75,76,77,78,79,80,81,82,83,84,85,86,87,88,89,90,91,92,93,94,95,96,97,98,99,100,101,227
rules.NNge_ACC_top75_75_0.9333_983	rules.NNge	-G 5 -I 5	ACC	top75	75	0.785	0.062	1,2,3,4,5,6,7,8,9,10,11,12,13,14,15,16,17,18,19,20,21,22,23,24,25,26,27,28,29,30,31,32,33,34,35,36,37,38,39,40,41,42,43,44,45,46,47,48,49,50,51,52,53,54,55,56,57,58,59,60,61,62,63,64,65,66,67,68,69,70,71,72,73,74,75,76,227
misc.VFI_ACC_top20_20_0.9_118	misc.VFI	-B 0.3	ACC	top20	20	0.785	0.074	1,2,3,4,5,6,7,8,9,10,11,12,13,14,15,16,17,18,19,20,21,227
trees.RandomForest_AUC_top10_10_0.9_763	trees.RandomForest	-I 10 -K 0 -S 1	AUC	top10	10	0.785	0.066	1,2,3,4,5,6,7,8,9,10,11,227
functions.RBFNetwork_MCC_top50_50_0.9667_856	functions.RBFNetwork	-B 4 -S 1 -R 1.0E-8 -M -1 -W 0.1	MCC	top50	50	0.785	0.111	1,2,3,4,5,6,7,8,9,10,11,12,13,14,15,16,17,18,19,20,21,22,23,24,25,26,27,28,29,30,31,32,33,34,35,36,37,38,39,40,41,42,43,44,45,46,47,48,49,50,51,227
misc.HyperPipes_BER_top40_40_0.9333_201	misc.HyperPipes		BER	top40	40	0.785	0.095	1,2,3,4,5,6,7,8,9,10,11,12,13,14,15,16,17,18,19,20,21,22,23,24,25,26,27,28,29,30,31,32,33,34,35,36,37,38,39,40,41,227
misc.VFI_BER_top20_20_0.9333_15	misc.VFI	-B 0.6	BER	top20	20	0.785	0.105	1,2,3,4,5,6,7,8,9,10,11,12,13,14,15,16,17,18,19,20,21,227
lazy.KStar_ACC_b_8_0.9667_352	lazy.KStar	-B 20 -M a	ACC	b	8	0.785	0.136	1,226,225,224,223,215,197,103,91,227
bayes.NaiveBayes_FDR_f_3_0.9667_939	bayes.NaiveBayes	#NAME?	FDR	f	3	0.785	0.195	1,2,3,6,227
trees.RandomForest_FDR_top40_40_0.9_177	trees.RandomForest	-I 25 -K 0 -S 1	FDR	top40	40	0.784	0.02	1,2,3,4,5,6,7,8,9,10,11,12,13,14,15,16,17,18,19,20,21,22,23,24,25,26,27,28,29,30,31,32,33,34,35,36,37,38,39,40,41,227
trees.RandomForest_FDR_top50_50_0.8667_541	trees.RandomForest	-I 25 -K 0 -S 1	FDR	top50	50	0.784	0.057	1,2,3,4,5,6,7,8,9,10,11,12,13,14,15,16,17,18,19,20,21,22,23,24,25,26,27,28,29,30,31,32,33,34,35,36,37,38,39,40,41,42,43,44,45,46,47,48,49,50,51,227
lazy.KStar_AUC_f_3_0.9_218	lazy.KStar	-B 20 -M a	AUC	f	3	0.784	0.04	1,2,3,4,227
trees.RandomForest_FDR_top5_5_0.9_936	trees.RandomForest	-I 50 -K 0 -S 1	FDR	top5	5	0.784	0.029	1,2,3,4,5,6,227
trees.RandomForest_MCC_top75_75_0.9_160	trees.RandomForest	-I 10 -K 0 -S 1	MCC	top75	75	0.784	0.063	1,2,3,4,5,6,7,8,9,10,11,12,13,14,15,16,17,18,19,20,21,22,23,24,25,26,27,28,29,30,31,32,33,34,35,36,37,38,39,40,41,42,43,44,45,46,47,48,49,50,51,52,53,54,55,56,57,58,59,60,61,62,63,64,65,66,67,68,69,70,71,72,73,74,75,76,227
functions.SimpleLogistic_AUC_b_11_0.9333_485	functions.SimpleLogistic	-I 0 -P -M 500 -H 50 -W 0.0 -A	AUC	b	11	0.784	0.063	1,226,225,215,207,195,179,165,141,102,91,17,227
misc.VFI_FDR_top50_50_0.9_902	misc.VFI	-B 0.4	FDR	top50	50	0.784	0.045	1,2,3,4,5,6,7,8,9,10,11,12,13,14,15,16,17,18,19,20,21,22,23,24,25,26,27,28,29,30,31,32,33,34,35,36,37,38,39,40,41,42,43,44,45,46,47,48,49,50,51,227
trees.HoeffdingTree_BER_top20_20_0.8667_92	trees.HoeffdingTree	-L 2 -S 1 -E 1.0E-7 -H 0.05 -M 0.01 -G 200.0 -N 0.0	BER	top20	20	0.784	0.103	1,2,3,4,5,6,7,8,9,10,11,12,13,14,15,16,17,18,19,20,21,227
functions.RBFNetwork_AUC_b_7_0.9667_476	functions.RBFNetwork	-B 6 -S 1 -R 1.0E-8 -M -1 -W 0.1	AUC	b	7	0.784	0.138	1.22623e+24
trees.RandomForest_BER_bf_3_0.9333_464	trees.RandomForest	-I 50 -K 0 -S 1	BER	bf	3	0.783	0.057	1226215163227
trees.RandomForest_MCC_top100_100_0.9333_426	trees.RandomForest	-I 25 -K 0 -S 1	MCC	top100	100	0.783	0.058	1,2,3,4,5,6,7,8,9,10,11,12,13,14,15,16,17,18,19,20,21,22,23,24,25,26,27,28,29,30,31,32,33,34,35,36,37,38,39,40,41,42,43,44,45,46,47,48,49,50,51,52,53,54,55,56,57,58,59,60,61,62,63,64,65,66,67,68,69,70,71,72,73,74,75,76,77,78,79,80,81,82,83,84,85,86,87,88,89,90,91,92,93,94,95,96,97,98,99,100,101,227
trees.RandomForest_BER_top5_5_0.9_494	trees.RandomForest	-P 100 -I 100 -num-slots 1 -K 0 -M 1.0 -V 0.001 -S 1	BER	top5	5	0.783	0.022	1,2,3,4,5,6,227
lazy.KStar_BER_top20_20_0.9333_147	lazy.KStar	-B 20 -M n	BER	top20	20	0.783	0.065	1,2,3,4,5,6,7,8,9,10,11,12,13,14,15,16,17,18,19,20,21,227
misc.VFI_AUC_top100_100_0.9333_485	misc.VFI	-B 0.5	AUC	top100	100	0.783	0.071	1,2,3,4,5,6,7,8,9,10,11,12,13,14,15,16,17,18,19,20,21,22,23,24,25,26,27,28,29,30,31,32,33,34,35,36,37,38,39,40,41,42,43,44,45,46,47,48,49,50,51,52,53,54,55,56,57,58,59,60,61,62,63,64,65,66,67,68,69,70,71,72,73,74,75,76,77,78,79,80,81,82,83,84,85,86,87,88,89,90,91,92,93,94,95,96,97,98,99,100,101,227
functions.RBFNetwork_ACC_top75_75_0.9_941	functions.RBFNetwork	-B 4 -S 1 -R 1.0E-8 -M -1 -W 0.1	ACC	top75	75	0.783	0.12	1,2,3,4,5,6,7,8,9,10,11,12,13,14,15,16,17,18,19,20,21,22,23,24,25,26,27,28,29,30,31,32,33,34,35,36,37,38,39,40,41,42,43,44,45,46,47,48,49,50,51,52,53,54,55,56,57,58,59,60,61,62,63,64,65,66,67,68,69,70,71,72,73,74,75,76,227
functions.RBFNetwork_FDR_top30_30_0.9333_784	functions.RBFNetwork	-B 2 -S 1 -R 1.0E-8 -M -1 -W 0.1	FDR	top30	30	0.783	0.102	1,2,3,4,5,6,7,8,9,10,11,12,13,14,15,16,17,18,19,20,21,22,23,24,25,26,27,28,29,30,31,227
trees.RandomForest_BER_top75_75_0.9_860	trees.RandomForest	-I 10 -K 0 -S 1	BER	top75	75	0.783	0.078	1,2,3,4,5,6,7,8,9,10,11,12,13,14,15,16,17,18,19,20,21,22,23,24,25,26,27,28,29,30,31,32,33,34,35,36,37,38,39,40,41,42,43,44,45,46,47,48,49,50,51,52,53,54,55,56,57,58,59,60,61,62,63,64,65,66,67,68,69,70,71,72,73,74,75,76,227
rules.DTNB_MCC_b_7_0.9333_50	rules.DTNB	-X 1	MCC	b	7	0.783	0.142	1.22623e+24
functions.SMO_AUC_fb_3_0.9333_323	functions.SMO	-C 1.0 -L 0.001 -P 1.0E-12 -N 0 -V -1 -W 1 -K "functions.supportVector.PolyKernel -C 250007 -E 1.0"	AUC	fb	3	0.783	0.107	1,11,40,43,227
trees.NBTree_BER_fb_2_0.9667_979	trees.NBTree		BER	fb	2	0.783	0.185	1,2,6,227
functions.SimpleLogistic_MCC_fb_4_0.9333_608	functions.SimpleLogistic	-I 0 -M 500 -H 50 -W 0.0 -A	MCC	fb	4	0.782	0.062	1,5,11,28,35,227
bayes.NaiveBayes_ACC_bf_2_0.9333_347	bayes.NaiveBayes	#NAME?	ACC	bf	2	0.782	0.065	1215157227
misc.VFI_ACC_top50_50_0.9_892	misc.VFI	-B 0.3	ACC	top50	50	0.782	0.042	1,2,3,4,5,6,7,8,9,10,11,12,13,14,15,16,17,18,19,20,21,22,23,24,25,26,27,28,29,30,31,32,33,34,35,36,37,38,39,40,41,42,43,44,45,46,47,48,49,50,51,227
functions.RBFNetwork_AUC_top40_40_0.9_163	functions.RBFNetwork	-B 6 -S 1 -R 1.0E-8 -M -1 -W 0.1	AUC	top40	40	0.782	0.078	1,2,3,4,5,6,7,8,9,10,11,12,13,14,15,16,17,18,19,20,21,22,23,24,25,26,27,28,29,30,31,32,33,34,35,36,37,38,39,40,41,227
lazy.KStar_MCC_top20_20_0.9333_44	lazy.KStar	-B 20 -M n	MCC	top20	20	0.782	0.068	1,2,3,4,5,6,7,8,9,10,11,12,13,14,15,16,17,18,19,20,21,227
functions.RBFNetwork_BER_fb_4_0.9667_465	functions.RBFNetwork	-B 3 -S 1 -R 1.0E-8 -M -1 -W 0.1	BER	fb	4	0.782	0.114	1,3,5,40,222,227
functions.RBFNetwork_FDR_top100_100_0.9_682	functions.RBFNetwork	-B 3 -S 1 -R 1.0E-8 -M -1 -W 0.1	FDR	top100	100	0.782	0.117	1,2,3,4,5,6,7,8,9,10,11,12,13,14,15,16,17,18,19,20,21,22,23,24,25,26,27,28,29,30,31,32,33,34,35,36,37,38,39,40,41,42,43,44,45,46,47,48,49,50,51,52,53,54,55,56,57,58,59,60,61,62,63,64,65,66,67,68,69,70,71,72,73,74,75,76,77,78,79,80,81,82,83,84,85,86,87,88,89,90,91,92,93,94,95,96,97,98,99,100,101,227
rules.PART_MCC_fb_3_1_533	rules.PART	-M 2 -C 0.25 -Q 1	MCC	fb	3	0.782	0.217	1,3,12,37,227
lazy.IBk_ACC_top75_75_0.9_991	lazy.IBk	-K 1 -W 0 -A "weka.core.neighboursearch.LinearNNSearch -A \"weka.core.ManhattanDistance -D -R first-last\""	ACC	top75	75	0.781	0.023	1,2,3,4,5,6,7,8,9,10,11,12,13,14,15,16,17,18,19,20,21,22,23,24,25,26,27,28,29,30,31,32,33,34,35,36,37,38,39,40,41,42,43,44,45,46,47,48,49,50,51,52,53,54,55,56,57,58,59,60,61,62,63,64,65,66,67,68,69,70,71,72,73,74,75,76,227
misc.VFI_BER_top100_100_0.9333_842	misc.VFI	-B 0.3	BER	top100	100	0.781	0.074	1,2,3,4,5,6,7,8,9,10,11,12,13,14,15,16,17,18,19,20,21,22,23,24,25,26,27,28,29,30,31,32,33,34,35,36,37,38,39,40,41,42,43,44,45,46,47,48,49,50,51,52,53,54,55,56,57,58,59,60,61,62,63,64,65,66,67,68,69,70,71,72,73,74,75,76,77,78,79,80,81,82,83,84,85,86,87,88,89,90,91,92,93,94,95,96,97,98,99,100,101,227
misc.HyperPipes_AUC_top20_20_0.8667_773	misc.HyperPipes		AUC	top20	20	0.781	0.057	1,2,3,4,5,6,7,8,9,10,11,12,13,14,15,16,17,18,19,20,21,227
lazy.RseslibKnn_FDR_top20_20_0.9333_509	lazy.RseslibKnn	-M 1 -W 2 -K 1 -V 2	FDR	top20	20	0.781	0.066	1,2,3,4,5,6,7,8,9,10,11,12,13,14,15,16,17,18,19,20,21,227
trees.RandomForest_MCC_bf_3_0.9333_548	trees.RandomForest	-P 100 -I 100 -num-slots 1 -K 0 -M 1.0 -V 0.001 -S 1	MCC	bf	3	0.781	0.066	1223222215227
misc.VFI_ACC_top50_50_0.9_420	misc.VFI	-B 0.4	ACC	top50	50	0.781	0.043	1,2,3,4,5,6,7,8,9,10,11,12,13,14,15,16,17,18,19,20,21,22,23,24,25,26,27,28,29,30,31,32,33,34,35,36,37,38,39,40,41,42,43,44,45,46,47,48,49,50,51,227
rules.NNge_MCC_top10_10_0.9_778	rules.NNge	-G 5 -I 5	MCC	top10	10	0.781	0.076	1,2,3,4,5,6,7,8,9,10,11,227
trees.RandomForest_AUC_top75_75_0.9_226	trees.RandomForest	-I 10 -K 0 -S 1	AUC	top75	75	0.781	0.07	1,2,3,4,5,6,7,8,9,10,11,12,13,14,15,16,17,18,19,20,21,22,23,24,25,26,27,28,29,30,31,32,33,34,35,36,37,38,39,40,41,42,43,44,45,46,47,48,49,50,51,52,53,54,55,56,57,58,59,60,61,62,63,64,65,66,67,68,69,70,71,72,73,74,75,76,227
trees.RandomForest_MCC_top10_10_0.9_650	trees.RandomForest	-I 10 -K 0 -S 1	MCC	top10	10	0.781	0.066	1,2,3,4,5,6,7,8,9,10,11,227
misc.VFI_ACC_top75_75_0.9333_999	misc.VFI	-B 0.6	ACC	top75	75	0.781	0.073	1,2,3,4,5,6,7,8,9,10,11,12,13,14,15,16,17,18,19,20,21,22,23,24,25,26,27,28,29,30,31,32,33,34,35,36,37,38,39,40,41,42,43,44,45,46,47,48,49,50,51,52,53,54,55,56,57,58,59,60,61,62,63,64,65,66,67,68,69,70,71,72,73,74,75,76,227
functions.RBFNetwork_ACC_top75_75_0.9_373	functions.RBFNetwork	-B 6 -S 1 -R 1.0E-8 -M -1 -W 0.1	ACC	top75	75	0.781	0.115	1,2,3,4,5,6,7,8,9,10,11,12,13,14,15,16,17,18,19,20,21,22,23,24,25,26,27,28,29,30,31,32,33,34,35,36,37,38,39,40,41,42,43,44,45,46,47,48,49,50,51,52,53,54,55,56,57,58,59,60,61,62,63,64,65,66,67,68,69,70,71,72,73,74,75,76,227
misc.HyperPipes_FDR_top40_40_0.9333_678	misc.HyperPipes		FDR	top40	40	0.781	0.099	1,2,3,4,5,6,7,8,9,10,11,12,13,14,15,16,17,18,19,20,21,22,23,24,25,26,27,28,29,30,31,32,33,34,35,36,37,38,39,40,41,227
trees.J48_FDR_bf_4_0.9333_319	trees.J48	-S -C 0.25 -M 2	FDR	bf	4	0.781	0.104	1,215,211,187,5,227
trees.ExtraTree_FDR_fb_5_1_708	trees.ExtraTree	-K -1 -N -1 -S 1	FDR	fb	5	0.781	0.16	1,2,4,10,25,166,227
bayes.NaiveBayes_AUC_b_12_0.9333_80	bayes.NaiveBayes	#NAME?	AUC	b	12	0.781	0.118	1.22622e+39
bayes.NaiveBayes_ACC_f_3_0.9667_282	bayes.NaiveBayes	#NAME?	ACC	f	3	0.781	0.208	1,2,3,6,227
misc.VFI_ACC_top100_100_0.9_236	misc.VFI	-B 0.4	ACC	top100	100	0.78	0.026	1,2,3,4,5,6,7,8,9,10,11,12,13,14,15,16,17,18,19,20,21,22,23,24,25,26,27,28,29,30,31,32,33,34,35,36,37,38,39,40,41,42,43,44,45,46,47,48,49,50,51,52,53,54,55,56,57,58,59,60,61,62,63,64,65,66,67,68,69,70,71,72,73,74,75,76,77,78,79,80,81,82,83,84,85,86,87,88,89,90,91,92,93,94,95,96,97,98,99,100,101,227
misc.VFI_BER_top50_50_0.9_259	misc.VFI	-B 0.3	BER	top50	50	0.78	0.048	1,2,3,4,5,6,7,8,9,10,11,12,13,14,15,16,17,18,19,20,21,22,23,24,25,26,27,28,29,30,31,32,33,34,35,36,37,38,39,40,41,42,43,44,45,46,47,48,49,50,51,227
lazy.LocalKnn_AUC_top30_30_0.9_398	lazy.LocalKnn	-M 1 -W 2 -L 100 -K 1 -V 2	AUC	top30	30	0.78	0.029	1,2,3,4,5,6,7,8,9,10,11,12,13,14,15,16,17,18,19,20,21,22,23,24,25,26,27,28,29,30,31,227
misc.VFI_AUC_top50_50_0.9_385	misc.VFI	-B 0.3	AUC	top50	50	0.78	0.044	1,2,3,4,5,6,7,8,9,10,11,12,13,14,15,16,17,18,19,20,21,22,23,24,25,26,27,28,29,30,31,32,33,34,35,36,37,38,39,40,41,42,43,44,45,46,47,48,49,50,51,227
misc.VFI_FDR_top75_75_0.9333_939	misc.VFI	-B 0.5	FDR	top75	75	0.78	0.068	1,2,3,4,5,6,7,8,9,10,11,12,13,14,15,16,17,18,19,20,21,22,23,24,25,26,27,28,29,30,31,32,33,34,35,36,37,38,39,40,41,42,43,44,45,46,47,48,49,50,51,52,53,54,55,56,57,58,59,60,61,62,63,64,65,66,67,68,69,70,71,72,73,74,75,76,227
lazy.LocalKnn_FDR_top30_30_0.9333_70	lazy.LocalKnn	-M 1 -W 2 -L 100 -K 1 -V 2	FDR	top30	30	0.78	0.067	1,2,3,4,5,6,7,8,9,10,11,12,13,14,15,16,17,18,19,20,21,22,23,24,25,26,27,28,29,30,31,227
trees.RandomTree_AUC_top5_5_0.9_75	trees.RandomTree	-K 0 -M 1.0 -V 0.001 -S 1	AUC	top5	5	0.78	0.068	1,2,3,4,5,6,227
lazy.IBk_BER_top30_30_0.9333_46	lazy.IBk	-K 1 -W 0 -A "weka.core.neighboursearch.LinearNNSearch -A \"weka.core.ManhattanDistance -D -R first-last\""	BER	top30	30	0.78	0.068	1,2,3,4,5,6,7,8,9,10,11,12,13,14,15,16,17,18,19,20,21,22,23,24,25,26,27,28,29,30,31,227
misc.VFI_ACC_bf_4_0.9333_501	misc.VFI	-B 0.6	ACC	bf	4	0.78	0.109	1224223218211220
functions.RBFNetwork_BER_top20_20_0.8667_473	functions.RBFNetwork	-B 5 -S 1 -R 1.0E-8 -M -1 -W 0.1	BER	top20	20	0.78	0.107	1,2,3,4,5,6,7,8,9,10,11,12,13,14,15,16,17,18,19,20,21,227
rules.NNge_ACC_top10_10_0.9_870	rules.NNge	-G 5 -I 5	ACC	top10	10	0.78	0.077	1,2,3,4,5,6,7,8,9,10,11,227
functions.MultilayerPerceptron_AUC_f_8_0.9333_712	functions.MultilayerPerceptron	-L 0.3 -M 0.2 -N 500 -V 0 -S 0 -E 20 -H a	AUC	f	8	0.78	0.079	1,2,3,5,7,8,11,91,146,227
trees.RandomForest_ACC_top50_50_0.9333_631	trees.RandomForest	-I 10 -K 0 -S 1	ACC	top50	50	0.78	0.072	1,2,3,4,5,6,7,8,9,10,11,12,13,14,15,16,17,18,19,20,21,22,23,24,25,26,27,28,29,30,31,32,33,34,35,36,37,38,39,40,41,42,43,44,45,46,47,48,49,50,51,227
trees.J48_BER_b_8_0.9333_656	trees.J48	-C 0.25 -M 2	BER	b	8	0.78	0.111	1,226,224,223,217,215,211,23,21,227
misc.HyperPipes_FDR_b_7_0.9333_87	misc.HyperPipes		FDR	b	7	0.78	0.109	1.22623e+24
bayes.NaiveBayes_FDR_fb_2_0.9667_905	bayes.NaiveBayes	#NAME?	FDR	fb	2	0.78	0.194	1,2,6,227
lazy.IBk_FDR_top75_75_0.9_137	lazy.IBk	-K 1 -W 0 -A "weka.core.neighboursearch.LinearNNSearch -A \"weka.core.ManhattanDistance -D -R first-last\""	FDR	top75	75	0.779	0.027	1,2,3,4,5,6,7,8,9,10,11,12,13,14,15,16,17,18,19,20,21,22,23,24,25,26,27,28,29,30,31,32,33,34,35,36,37,38,39,40,41,42,43,44,45,46,47,48,49,50,51,52,53,54,55,56,57,58,59,60,61,62,63,64,65,66,67,68,69,70,71,72,73,74,75,76,227
rules.NNge_FDR_top100_100_0.9333_182	rules.NNge	-G 5 -I 5	FDR	top100	100	0.779	0.076	1,2,3,4,5,6,7,8,9,10,11,12,13,14,15,16,17,18,19,20,21,22,23,24,25,26,27,28,29,30,31,32,33,34,35,36,37,38,39,40,41,42,43,44,45,46,47,48,49,50,51,52,53,54,55,56,57,58,59,60,61,62,63,64,65,66,67,68,69,70,71,72,73,74,75,76,77,78,79,80,81,82,83,84,85,86,87,88,89,90,91,92,93,94,95,96,97,98,99,100,101,227
misc.VFI_MCC_top100_100_0.9_149	misc.VFI	-B 0.4	MCC	top100	100	0.779	0.028	1,2,3,4,5,6,7,8,9,10,11,12,13,14,15,16,17,18,19,20,21,22,23,24,25,26,27,28,29,30,31,32,33,34,35,36,37,38,39,40,41,42,43,44,45,46,47,48,49,50,51,52,53,54,55,56,57,58,59,60,61,62,63,64,65,66,67,68,69,70,71,72,73,74,75,76,77,78,79,80,81,82,83,84,85,86,87,88,89,90,91,92,93,94,95,96,97,98,99,100,101,227
functions.Logistic_AUC_b_9_1_792	functions.Logistic	-R 1.0E-8 -M -1	AUC	b	9	0.779	0.15	1.22623e+30
functions.RBFNetwork_BER_top30_30_0.9_989	functions.RBFNetwork	-B 2 -S 1 -R 1.0E-8 -M -1 -W 0.1	BER	top30	30	0.779	0.083	1,2,3,4,5,6,7,8,9,10,11,12,13,14,15,16,17,18,19,20,21,22,23,24,25,26,27,28,29,30,31,227
misc.VFI_ACC_top20_20_0.9333_450	misc.VFI	-B 0.5	ACC	top20	20	0.779	0.113	1,2,3,4,5,6,7,8,9,10,11,12,13,14,15,16,17,18,19,20,21,227
functions.RBFNetwork_AUC_top40_40_0.9333_115	functions.RBFNetwork	-B 5 -S 1 -R 1.0E-8 -M -1 -W 0.1	AUC	top40	40	0.779	0.081	1,2,3,4,5,6,7,8,9,10,11,12,13,14,15,16,17,18,19,20,21,22,23,24,25,26,27,28,29,30,31,32,33,34,35,36,37,38,39,40,41,227
lazy.KStar_BER_b_9_0.9667_587	lazy.KStar	-B 20 -M n	BER	b	9	0.779	0.181	1,226,225,224,223,221,197,174,84,73,227
bayes.NaiveBayes_ACC_fb_2_0.9667_982	bayes.NaiveBayes	#NAME?	ACC	fb	2	0.779	0.198	1,2,6,227
lazy.KStar_MCC_top20_20_0.9_237	lazy.KStar	-B 20 -M m	MCC	top20	20	0.778	0.043	1,2,3,4,5,6,7,8,9,10,11,12,13,14,15,16,17,18,19,20,21,227
misc.VFI_BER_top75_75_0.9_158	misc.VFI	-B 0.3	BER	top75	75	0.778	0.032	1,2,3,4,5,6,7,8,9,10,11,12,13,14,15,16,17,18,19,20,21,22,23,24,25,26,27,28,29,30,31,32,33,34,35,36,37,38,39,40,41,42,43,44,45,46,47,48,49,50,51,52,53,54,55,56,57,58,59,60,61,62,63,64,65,66,67,68,69,70,71,72,73,74,75,76,227
trees.RandomForest_ACC_bf_3_0.9333_80	trees.RandomForest	-P 100 -I 100 -num-slots 1 -K 0 -M 1.0 -V 0.001 -S 1	ACC	bf	3	0.778	0.06	1222215214227
lazy.IBk_ACC_top30_30_0.9_736	lazy.IBk	-K 1 -W 0 -A "weka.core.neighboursearch.LinearNNSearch -A \"weka.core.ManhattanDistance -D -R first-last\""	ACC	top30	30	0.778	0.027	1,2,3,4,5,6,7,8,9,10,11,12,13,14,15,16,17,18,19,20,21,22,23,24,25,26,27,28,29,30,31,227
misc.VFI_AUC_top20_20_0.9_475	misc.VFI	-B 0.5	AUC	top20	20	0.778	0.086	1,2,3,4,5,6,7,8,9,10,11,12,13,14,15,16,17,18,19,20,21,227
functions.RBFNetwork_AUC_top20_20_0.9333_624	functions.RBFNetwork	-B 3 -S 1 -R 1.0E-8 -M -1 -W 0.1	AUC	top20	20	0.778	0.065	1,2,3,4,5,6,7,8,9,10,11,12,13,14,15,16,17,18,19,20,21,227
functions.RBFNetwork_FDR_top15_15_0.9333_147	functions.RBFNetwork	-B 4 -S 1 -R 1.0E-8 -M -1 -W 0.1	FDR	top15	15	0.778	0.06	1,2,3,4,5,6,7,8,9,10,11,12,13,14,15,16,227
functions.RBFNetwork_BER_top10_10_0.9333_815	functions.RBFNetwork	-B 5 -S 1 -R 1.0E-8 -M -1 -W 0.1	BER	top10	10	0.778	0.069	1,2,3,4,5,6,7,8,9,10,11,227
misc.VFI_ACC_top100_100_0.9333_647	misc.VFI	-B 0.5	ACC	top100	100	0.778	0.077	1,2,3,4,5,6,7,8,9,10,11,12,13,14,15,16,17,18,19,20,21,22,23,24,25,26,27,28,29,30,31,32,33,34,35,36,37,38,39,40,41,42,43,44,45,46,47,48,49,50,51,52,53,54,55,56,57,58,59,60,61,62,63,64,65,66,67,68,69,70,71,72,73,74,75,76,77,78,79,80,81,82,83,84,85,86,87,88,89,90,91,92,93,94,95,96,97,98,99,100,101,227
trees.HoeffdingTree_BER_top100_100_0.9333_360	trees.HoeffdingTree	-L 2 -S 1 -E 1.0E-7 -H 0.05 -M 0.01 -G 200.0 -N 0.0	BER	top100	100	0.778	0.102	1,2,3,4,5,6,7,8,9,10,11,12,13,14,15,16,17,18,19,20,21,22,23,24,25,26,27,28,29,30,31,32,33,34,35,36,37,38,39,40,41,42,43,44,45,46,47,48,49,50,51,52,53,54,55,56,57,58,59,60,61,62,63,64,65,66,67,68,69,70,71,72,73,74,75,76,77,78,79,80,81,82,83,84,85,86,87,88,89,90,91,92,93,94,95,96,97,98,99,100,101,227
trees.RandomForest_AUC_top10_10_0.8333_862	trees.RandomForest	-I 50 -K 0 -S 1	AUC	top10	10	0.777	0.075	1,2,3,4,5,6,7,8,9,10,11,227
lazy.RseslibKnn_MCC_top20_20_0.9333_733	lazy.RseslibKnn	-M 1 -W 2 -K 1 -V 2	MCC	top20	20	0.777	0.072	1,2,3,4,5,6,7,8,9,10,11,12,13,14,15,16,17,18,19,20,21,227
misc.VFI_BER_top100_100_0.9_254	misc.VFI	-B 0.5	BER	top100	100	0.777	0.04	1,2,3,4,5,6,7,8,9,10,11,12,13,14,15,16,17,18,19,20,21,22,23,24,25,26,27,28,29,30,31,32,33,34,35,36,37,38,39,40,41,42,43,44,45,46,47,48,49,50,51,52,53,54,55,56,57,58,59,60,61,62,63,64,65,66,67,68,69,70,71,72,73,74,75,76,77,78,79,80,81,82,83,84,85,86,87,88,89,90,91,92,93,94,95,96,97,98,99,100,101,227
misc.VFI_MCC_bf_4_0.9333_232	misc.VFI	-B 0.5	MCC	bf	4	0.777	0.116	1224223218142220
misc.VFI_FDR_top30_30_0.9333_167	misc.VFI	-B 0.3	FDR	top30	30	0.777	0.077	1,2,3,4,5,6,7,8,9,10,11,12,13,14,15,16,17,18,19,20,21,22,23,24,25,26,27,28,29,30,31,227
misc.VFI_MCC_top20_20_0.9333_383	misc.VFI	-B 0.6	MCC	top20	20	0.777	0.113	1,2,3,4,5,6,7,8,9,10,11,12,13,14,15,16,17,18,19,20,21,227
trees.HoeffdingTree_FDR_top50_50_0.9333_511	trees.HoeffdingTree	-L 2 -S 1 -E 1.0E-7 -H 0.05 -M 0.01 -G 200.0 -N 0.0	FDR	top50	50	0.777	0.104	1,2,3,4,5,6,7,8,9,10,11,12,13,14,15,16,17,18,19,20,21,22,23,24,25,26,27,28,29,30,31,32,33,34,35,36,37,38,39,40,41,42,43,44,45,46,47,48,49,50,51,227
functions.RBFNetwork_FDR_top30_30_0.9333_594	functions.RBFNetwork	-B 4 -S 1 -R 1.0E-8 -M -1 -W 0.1	FDR	top30	30	0.777	0.113	1,2,3,4,5,6,7,8,9,10,11,12,13,14,15,16,17,18,19,20,21,22,23,24,25,26,27,28,29,30,31,227
misc.VFI_FDR_bf_4_0.9667_606	misc.VFI	-B 0.5	FDR	bf	4	0.777	0.183	1224223217179220
bayes.NaiveBayes_MCC_f_3_0.9667_669	bayes.NaiveBayes	#NAME?	MCC	f	3	0.777	0.217	1,2,3,6,227
lazy.IBk_BER_top75_75_0.9_801	lazy.IBk	-K 1 -W 0 -A "weka.core.neighboursearch.LinearNNSearch -A \"weka.core.ManhattanDistance -D -R first-last\""	BER	top75	75	0.776	0.028	1,2,3,4,5,6,7,8,9,10,11,12,13,14,15,16,17,18,19,20,21,22,23,24,25,26,27,28,29,30,31,32,33,34,35,36,37,38,39,40,41,42,43,44,45,46,47,48,49,50,51,52,53,54,55,56,57,58,59,60,61,62,63,64,65,66,67,68,69,70,71,72,73,74,75,76,227
bayes.NaiveBayes_ACC_bf_3_0.9333_461	bayes.NaiveBayes		ACC	bf	3	0.776	0.081	1215214211227
misc.VFI_BER_top75_75_0.9_925	misc.VFI	-B 0.4	BER	top75	75	0.776	0.03	1,2,3,4,5,6,7,8,9,10,11,12,13,14,15,16,17,18,19,20,21,22,23,24,25,26,27,28,29,30,31,32,33,34,35,36,37,38,39,40,41,42,43,44,45,46,47,48,49,50,51,52,53,54,55,56,57,58,59,60,61,62,63,64,65,66,67,68,69,70,71,72,73,74,75,76,227
misc.VFI_ACC_top75_75_0.9_693	misc.VFI	-B 0.4	ACC	top75	75	0.776	0.031	1,2,3,4,5,6,7,8,9,10,11,12,13,14,15,16,17,18,19,20,21,22,23,24,25,26,27,28,29,30,31,32,33,34,35,36,37,38,39,40,41,42,43,44,45,46,47,48,49,50,51,52,53,54,55,56,57,58,59,60,61,62,63,64,65,66,67,68,69,70,71,72,73,74,75,76,227
lazy.LocalKnn_MCC_top20_20_0.9_812	lazy.LocalKnn	-M 1 -W 2 -L 100 -K 1 -V 2	MCC	top20	20	0.776	0.032	1,2,3,4,5,6,7,8,9,10,11,12,13,14,15,16,17,18,19,20,21,227
lazy.LWL_MCC_f_3_0.9333_168	lazy.LWL	-U 0 -K -1 -A "weka.core.neighboursearch.LinearNNSearch -A \"weka.core.EuclideanDistance -R first-last\"" -W weka.classifiers.trees.DecisionStump	MCC	f	3	0.776	0.079	1,2,5,16,227
functions.MLPClassifier_ACC_top10_10_0.9333_644	functions.MLPClassifier	-N 2 -R 0.01 -O 1.0E-6 -P 1 -E 1 -S 1 -L weka.classifiers.functions.loss.SquaredError -A weka.classifiers.functions.activation.ApproximateSigmoid	ACC	top10	10	0.776	0.071	1,2,3,4,5,6,7,8,9,10,11,227
lazy.LocalKnn_FDR_top40_40_0.9333_25	lazy.LocalKnn	-M 1 -W 2 -L 100 -K 1 -V 2	FDR	top40	40	0.776	0.072	1,2,3,4,5,6,7,8,9,10,11,12,13,14,15,16,17,18,19,20,21,22,23,24,25,26,27,28,29,30,31,32,33,34,35,36,37,38,39,40,41,227
bayes.NaiveBayes_FDR_top75_75_0.9333_481	bayes.NaiveBayes	#NAME?	FDR	top75	75	0.776	0.067	1,2,3,4,5,6,7,8,9,10,11,12,13,14,15,16,17,18,19,20,21,22,23,24,25,26,27,28,29,30,31,32,33,34,35,36,37,38,39,40,41,42,43,44,45,46,47,48,49,50,51,52,53,54,55,56,57,58,59,60,61,62,63,64,65,66,67,68,69,70,71,72,73,74,75,76,227
rules.NNge_FDR_top75_75_0.9333_796	rules.NNge	-G 5 -I 5	FDR	top75	75	0.776	0.077	1,2,3,4,5,6,7,8,9,10,11,12,13,14,15,16,17,18,19,20,21,22,23,24,25,26,27,28,29,30,31,32,33,34,35,36,37,38,39,40,41,42,43,44,45,46,47,48,49,50,51,52,53,54,55,56,57,58,59,60,61,62,63,64,65,66,67,68,69,70,71,72,73,74,75,76,227
misc.HyperPipes_AUC_top10_10_0.9333_969	misc.HyperPipes		AUC	top10	10	0.776	0.112	1,2,3,4,5,6,7,8,9,10,11,227
trees.ExtraTree_FDR_top15_15_0.9333_78	trees.ExtraTree	-K -1 -N -1 -S 1	FDR	top15	15	0.776	0.107	1,2,3,4,5,6,7,8,9,10,11,12,13,14,15,16,227
trees.HoeffdingTree_FDR_top20_20_0.9_284	trees.HoeffdingTree	-L 2 -S 1 -E 1.0E-7 -H 0.05 -M 0.01 -G 200.0 -N 0.0	FDR	top20	20	0.776	0.12	1,2,3,4,5,6,7,8,9,10,11,12,13,14,15,16,17,18,19,20,21,227
functions.RBFNetwork_ACC_b_9_1_925	functions.RBFNetwork	-B 4 -S 1 -R 1.0E-8 -M -1 -W 0.1	ACC	b	9	0.776	0.189	1.22623e+30
lazy.KStar_MCC_b_10_0.9667_83	lazy.KStar	-B 20 -M a	MCC	b	10	0.776	0.15	1,226,225,224,223,221,197,174,173,171,81,227
lazy.KStar_ACC_top20_20_0.9_153	lazy.KStar	-B 20 -M n	ACC	top20	20	0.775	0.031	1,2,3,4,5,6,7,8,9,10,11,12,13,14,15,16,17,18,19,20,21,227
misc.VFI_MCC_top50_50_0.9_814	misc.VFI	-B 0.6	MCC	top50	50	0.775	0.05	1,2,3,4,5,6,7,8,9,10,11,12,13,14,15,16,17,18,19,20,21,22,23,24,25,26,27,28,29,30,31,32,33,34,35,36,37,38,39,40,41,42,43,44,45,46,47,48,49,50,51,227
functions.RBFNetwork_FDR_top15_15_0.9333_106	functions.RBFNetwork	-B 5 -S 1 -R 1.0E-8 -M -1 -W 0.1	FDR	top15	15	0.775	0.07	1,2,3,4,5,6,7,8,9,10,11,12,13,14,15,16,227
lazy.KStar_ACC_top20_20_0.9333_941	lazy.KStar	-B 20 -M m	ACC	top20	20	0.775	0.072	1,2,3,4,5,6,7,8,9,10,11,12,13,14,15,16,17,18,19,20,21,227
trees.RandomForest_FDR_top30_30_0.9_316	trees.RandomForest	-I 10 -K 0 -S 1	FDR	top30	30	0.775	0.073	1,2,3,4,5,6,7,8,9,10,11,12,13,14,15,16,17,18,19,20,21,22,23,24,25,26,27,28,29,30,31,227
functions.RBFNetwork_AUC_top75_75_0.9_565	functions.RBFNetwork	-B 4 -S 1 -R 1.0E-8 -M -1 -W 0.1	AUC	top75	75	0.775	0.078	1,2,3,4,5,6,7,8,9,10,11,12,13,14,15,16,17,18,19,20,21,22,23,24,25,26,27,28,29,30,31,32,33,34,35,36,37,38,39,40,41,42,43,44,45,46,47,48,49,50,51,52,53,54,55,56,57,58,59,60,61,62,63,64,65,66,67,68,69,70,71,72,73,74,75,76,227
misc.VFI_AUC_top30_30_0.9333_675	misc.VFI	-B 0.5	AUC	top30	30	0.775	0.079	1,2,3,4,5,6,7,8,9,10,11,12,13,14,15,16,17,18,19,20,21,22,23,24,25,26,27,28,29,30,31,227
misc.VFI_MCC_top20_20_0.9333_755	misc.VFI	-B 0.5	MCC	top20	20	0.775	0.111	1,2,3,4,5,6,7,8,9,10,11,12,13,14,15,16,17,18,19,20,21,227
rules.DTNB_BER_b_8_0.9667_332	rules.DTNB	-X 1	BER	b	8	0.775	0.122	1.22623e+27
trees.J48_ACC_bf_3_0.9667_346	trees.J48	-S -C 0.25 -M 2	ACC	bf	3	0.775	0.149	1,224,202,58,227
trees.J48_AUC_fb_3_0.9667_577	trees.J48	-C 0.25 -M 2	AUC	fb	3	0.775	0.153	1,4,13,165,227
functions.RBFNetwork_ACC_top10_10_0.8333_136	functions.RBFNetwork	-B 6 -S 1 -R 1.0E-8 -M -1 -W 0.1	ACC	top10	10	0.774	0.055	1,2,3,4,5,6,7,8,9,10,11,227
bayes.NaiveBayes_FDR_top5_5_0.9_659	bayes.NaiveBayes	#NAME?	FDR	top5	5	0.774	0.033	1,2,3,4,5,6,227
trees.LADTree_FDR_b_3_0.9_567	trees.LADTree	-B 10	FDR	b	3	0.774	0.033	1226215211227
misc.VFI_AUC_f_10_0.9_972	misc.VFI	-B 0.4	AUC	f	10	0.774	0.03	1,2,3,4,23,101,132,134,155,162,164,227
trees.RandomTree_MCC_top10_10_0.9_540	trees.RandomTree	-K 0 -M 1.0 -V 0.001 -S 1	MCC	top10	10	0.774	0.123	1,2,3,4,5,6,7,8,9,10,11,227
misc.VFI_BER_top50_50_0.9_513	misc.VFI	-B 0.5	BER	top50	50	0.774	0.054	1,2,3,4,5,6,7,8,9,10,11,12,13,14,15,16,17,18,19,20,21,22,23,24,25,26,27,28,29,30,31,32,33,34,35,36,37,38,39,40,41,42,43,44,45,46,47,48,49,50,51,227
trees.RandomTree_ACC_f_6_1_876	trees.RandomTree	-K 0 -M 1.0 -V 0.001 -S 1	ACC	f	6	0.774	0.152	1,2,3,4,7,12,36,227
rules.NNge_MCC_top30_30_0.9333_281	rules.NNge	-G 5 -I 5	MCC	top30	30	0.774	0.078	1,2,3,4,5,6,7,8,9,10,11,12,13,14,15,16,17,18,19,20,21,22,23,24,25,26,27,28,29,30,31,227
trees.HoeffdingTree_AUC_b_15_0.9_245	trees.HoeffdingTree	-L 2 -S 1 -E 1.0E-7 -H 0.05 -M 0.01 -G 200.0 -N 0.0	AUC	b	15	0.774	0.088	1.22623e+48
lazy.IBkLG_AUC_b_8_0.9333_941	lazy.IBkLG		AUC	b	8	0.774	0.115	1.22623e+27
trees.J48_BER_b_7_0.9333_275	trees.J48	-S -C 0.25 -M 2	BER	b	7	0.774	0.114	1,226,224,220,217,215,211,21,227
bayes.NaiveBayes_AUC_top40_40_0.9333_896	bayes.NaiveBayes		AUC	top40	40	0.774	0.15	1,2,3,4,5,6,7,8,9,10,11,12,13,14,15,16,17,18,19,20,21,22,23,24,25,26,27,28,29,30,31,32,33,34,35,36,37,38,39,40,41,227
trees.ExtraTree_AUC_top15_15_0.9333_157	trees.ExtraTree	-K -1 -N -1 -S 1	AUC	top15	15	0.774	0.154	1,2,3,4,5,6,7,8,9,10,11,12,13,14,15,16,227
rules.DTNB_ACC_top10_10_0.9667_591	rules.DTNB	-X 1	ACC	top10	10	0.774	0.15	1,2,3,4,5,6,7,8,9,10,11,227
trees.HoeffdingTree_AUC_top40_40_0.9333_749	trees.HoeffdingTree	-L 2 -S 1 -E 1.0E-7 -H 0.05 -M 0.01 -G 200.0 -N 0.0	AUC	top40	40	0.774	0.151	1,2,3,4,5,6,7,8,9,10,11,12,13,14,15,16,17,18,19,20,21,22,23,24,25,26,27,28,29,30,31,32,33,34,35,36,37,38,39,40,41,227
lazy.LocalKnn_FDR_bf_5_1_142	lazy.LocalKnn	-M 1 -W 2 -L 100 -K 1 -V 2	FDR	bf	5	0.774	0.193	1.22422e+18
rules.DTNB_AUC_fb_4_0.9667_793	rules.DTNB	-X 1	AUC	fb	4	0.774	0.161	1,2,4,5,69,227
lazy.LocalKnn_MCC_top40_40_0.9_716	lazy.LocalKnn	-M 1 -W 2 -L 100 -K 1 -V 2	MCC	top40	40	0.773	0.034	1,2,3,4,5,6,7,8,9,10,11,12,13,14,15,16,17,18,19,20,21,22,23,24,25,26,27,28,29,30,31,32,33,34,35,36,37,38,39,40,41,227
lazy.RseslibKnn_AUC_top20_20_0.9333_245	lazy.RseslibKnn	-M 1 -W 2 -K 1 -V 2	AUC	top20	20	0.773	0.075	1,2,3,4,5,6,7,8,9,10,11,12,13,14,15,16,17,18,19,20,21,227
misc.VFI_ACC_top20_20_0.9_374	misc.VFI	-B 0.4	ACC	top20	20	0.773	0.089	1,2,3,4,5,6,7,8,9,10,11,12,13,14,15,16,17,18,19,20,21,227
misc.VFI_FDR_top20_20_0.8667_665	misc.VFI	-B 0.5	FDR	top20	20	0.773	0.071	1,2,3,4,5,6,7,8,9,10,11,12,13,14,15,16,17,18,19,20,21,227
trees.HoeffdingTree_FDR_top100_100_0.9333_716	trees.HoeffdingTree	-L 2 -S 1 -E 1.0E-7 -H 0.05 -M 0.01 -G 200.0 -N 0.0	FDR	top100	100	0.773	0.109	1,2,3,4,5,6,7,8,9,10,11,12,13,14,15,16,17,18,19,20,21,22,23,24,25,26,27,28,29,30,31,32,33,34,35,36,37,38,39,40,41,42,43,44,45,46,47,48,49,50,51,52,53,54,55,56,57,58,59,60,61,62,63,64,65,66,67,68,69,70,71,72,73,74,75,76,77,78,79,80,81,82,83,84,85,86,87,88,89,90,91,92,93,94,95,96,97,98,99,100,101,227
bayes.NaiveBayes_MCC_top5_5_0.9_354	bayes.NaiveBayes	#NAME?	MCC	top5	5	0.772	0.03	1,2,3,4,5,6,227
lazy.KStar_FDR_top20_20_0.9_956	lazy.KStar	-B 20 -M a	FDR	top20	20	0.772	0.038	1,2,3,4,5,6,7,8,9,10,11,12,13,14,15,16,17,18,19,20,21,227
misc.VFI_MCC_top75_75_0.9_330	misc.VFI	-B 0.5	MCC	top75	75	0.772	0.034	1,2,3,4,5,6,7,8,9,10,11,12,13,14,15,16,17,18,19,20,21,22,23,24,25,26,27,28,29,30,31,32,33,34,35,36,37,38,39,40,41,42,43,44,45,46,47,48,49,50,51,52,53,54,55,56,57,58,59,60,61,62,63,64,65,66,67,68,69,70,71,72,73,74,75,76,227
lazy.KStar_FDR_top20_20_0.9_170	lazy.KStar	-B 20 -M m	FDR	top20	20	0.772	0.033	1,2,3,4,5,6,7,8,9,10,11,12,13,14,15,16,17,18,19,20,21,227
misc.VFI_FDR_top75_75_0.9_30	misc.VFI	-B 0.3	FDR	top75	75	0.772	0.034	1,2,3,4,5,6,7,8,9,10,11,12,13,14,15,16,17,18,19,20,21,22,23,24,25,26,27,28,29,30,31,32,33,34,35,36,37,38,39,40,41,42,43,44,45,46,47,48,49,50,51,52,53,54,55,56,57,58,59,60,61,62,63,64,65,66,67,68,69,70,71,72,73,74,75,76,227
lazy.KStar_MCC_top20_20_0.9_85	lazy.KStar	-B 20 -M a	MCC	top20	20	0.772	0.033	1,2,3,4,5,6,7,8,9,10,11,12,13,14,15,16,17,18,19,20,21,227
misc.VFI_ACC_top50_50_0.9_409	misc.VFI	-B 0.6	ACC	top50	50	0.772	0.053	1,2,3,4,5,6,7,8,9,10,11,12,13,14,15,16,17,18,19,20,21,22,23,24,25,26,27,28,29,30,31,32,33,34,35,36,37,38,39,40,41,42,43,44,45,46,47,48,49,50,51,227
bayes.NaiveBayes_MCC_top10_10_0.9333_632	bayes.NaiveBayes		MCC	top10	10	0.772	0.081	1,2,3,4,5,6,7,8,9,10,11,227
trees.ExtraTree_FDR_f_5_1_770	trees.ExtraTree	-K -1 -N -1 -S 1	FDR	f	5	0.772	0.155	1,2,3,17,29,74,227
bayes.NaiveBayes_ACC_top100_100_0.9333_733	bayes.NaiveBayes		ACC	top100	100	0.772	0.109	1,2,3,4,5,6,7,8,9,10,11,12,13,14,15,16,17,18,19,20,21,22,23,24,25,26,27,28,29,30,31,32,33,34,35,36,37,38,39,40,41,42,43,44,45,46,47,48,49,50,51,52,53,54,55,56,57,58,59,60,61,62,63,64,65,66,67,68,69,70,71,72,73,74,75,76,77,78,79,80,81,82,83,84,85,86,87,88,89,90,91,92,93,94,95,96,97,98,99,100,101,227
trees.NBTree_FDR_fb_2_0.9667_723	trees.NBTree		FDR	fb	2	0.772	0.211	1,2,6,227
trees.RandomForest_ACC_top5_5_0.8333_233	trees.RandomForest	-P 100 -I 100 -num-slots 1 -K 0 -M 1.0 -V 0.001 -S 1	ACC	top5	5	0.771	0.06	1,2,3,4,5,6,227
lazy.KStar_BER_top20_20_0.9_90	lazy.KStar	-B 20 -M m	BER	top20	20	0.771	0.034	1,2,3,4,5,6,7,8,9,10,11,12,13,14,15,16,17,18,19,20,21,227
misc.VFI_BER_top75_75_0.9_363	misc.VFI	-B 0.5	BER	top75	75	0.771	0.036	1,2,3,4,5,6,7,8,9,10,11,12,13,14,15,16,17,18,19,20,21,22,23,24,25,26,27,28,29,30,31,32,33,34,35,36,37,38,39,40,41,42,43,44,45,46,47,48,49,50,51,52,53,54,55,56,57,58,59,60,61,62,63,64,65,66,67,68,69,70,71,72,73,74,75,76,227
lazy.IBk_AUC_top75_75_0.9_299	lazy.IBk	-K 1 -W 0 -A "weka.core.neighboursearch.LinearNNSearch -A \"weka.core.ManhattanDistance -D -R first-last\""	AUC	top75	75	0.771	0.035	1,2,3,4,5,6,7,8,9,10,11,12,13,14,15,16,17,18,19,20,21,22,23,24,25,26,27,28,29,30,31,32,33,34,35,36,37,38,39,40,41,42,43,44,45,46,47,48,49,50,51,52,53,54,55,56,57,58,59,60,61,62,63,64,65,66,67,68,69,70,71,72,73,74,75,76,227
functions.RBFNetwork_BER_top10_10_0.8667_260	functions.RBFNetwork	-B 3 -S 1 -R 1.0E-8 -M -1 -W 0.1	BER	top10	10	0.771	0.067	1,2,3,4,5,6,7,8,9,10,11,227
functions.RBFNetwork_AUC_top20_20_0.9333_548	functions.RBFNetwork	-B 4 -S 1 -R 1.0E-8 -M -1 -W 0.1	AUC	top20	20	0.771	0.09	1,2,3,4,5,6,7,8,9,10,11,12,13,14,15,16,17,18,19,20,21,227
misc.VFI_AUC_top50_50_0.9_552	misc.VFI	-B 0.4	AUC	top50	50	0.771	0.06	1,2,3,4,5,6,7,8,9,10,11,12,13,14,15,16,17,18,19,20,21,22,23,24,25,26,27,28,29,30,31,32,33,34,35,36,37,38,39,40,41,42,43,44,45,46,47,48,49,50,51,227
trees.RandomForest_AUC_bf_7_0.9667_968	trees.RandomForest	-I 25 -K 0 -S 1	AUC	bf	7	0.771	0.124	1,220,217,207,180,107,99,36,227
bayes.NaiveBayes_AUC_top100_100_0.9333_245	bayes.NaiveBayes		AUC	top100	100	0.771	0.11	1,2,3,4,5,6,7,8,9,10,11,12,13,14,15,16,17,18,19,20,21,22,23,24,25,26,27,28,29,30,31,32,33,34,35,36,37,38,39,40,41,42,43,44,45,46,47,48,49,50,51,52,53,54,55,56,57,58,59,60,61,62,63,64,65,66,67,68,69,70,71,72,73,74,75,76,77,78,79,80,81,82,83,84,85,86,87,88,89,90,91,92,93,94,95,96,97,98,99,100,101,227
trees.ExtraTree_ACC_f_4_1_970	trees.ExtraTree	-K -1 -N -1 -S 1	ACC	f	4	0.771	0.157	1,2,3,4,25,227
rules.RoughSet_AUC_bf_3_1_869	rules.RoughSet	-D 8 -R 0 -I 0 -X 3	AUC	bf	3	0.771	0.196	1,220,205,95,227
trees.NBTree_MCC_f_4_0.9667_985	trees.NBTree		MCC	f	4	0.771	0.208	1,2,3,6,7,227
lazy.IBk_AUC_top30_30_0.9_168	lazy.IBk	-K 1 -W 0 -A "weka.core.neighboursearch.LinearNNSearch -A \"weka.core.ManhattanDistance -D -R first-last\""	AUC	top30	30	0.77	0.037	1,2,3,4,5,6,7,8,9,10,11,12,13,14,15,16,17,18,19,20,21,22,23,24,25,26,27,28,29,30,31,227
functions.MLPClassifier_FDR_top10_10_0.9_339	functions.MLPClassifier	-N 2 -R 0.01 -O 1.0E-6 -P 1 -E 1 -S 1 -L weka.classifiers.functions.loss.SquaredError -A weka.classifiers.functions.activation.ApproximateSigmoid	FDR	top10	10	0.77	0.036	1,2,3,4,5,6,7,8,9,10,11,227
lazy.LWL_MCC_top1_1_0.9_731	lazy.LWL	-U 0 -K -1 -A "weka.core.neighboursearch.LinearNNSearch -A \"weka.core.EuclideanDistance -R first-last\"" -W weka.classifiers.trees.DecisionStump	MCC	top1	1	0.77	0.059	1,2,227
lazy.IBk_MCC_top30_30_0.9_595	lazy.IBk	-K 1 -W 0 -A "weka.core.neighboursearch.LinearNNSearch -A \"weka.core.ManhattanDistance -D -R first-last\""	MCC	top30	30	0.77	0.037	1,2,3,4,5,6,7,8,9,10,11,12,13,14,15,16,17,18,19,20,21,22,23,24,25,26,27,28,29,30,31,227
lazy.KStar_FDR_top20_20_0.9_495	lazy.KStar	-B 20 -M n	FDR	top20	20	0.77	0.035	1,2,3,4,5,6,7,8,9,10,11,12,13,14,15,16,17,18,19,20,21,227
trees.HoeffdingTree_AUC_top100_100_0.9_954	trees.HoeffdingTree	-L 2 -S 1 -E 1.0E-7 -H 0.05 -M 0.01 -G 200.0 -N 0.0	AUC	top100	100	0.77	0.078	1,2,3,4,5,6,7,8,9,10,11,12,13,14,15,16,17,18,19,20,21,22,23,24,25,26,27,28,29,30,31,32,33,34,35,36,37,38,39,40,41,42,43,44,45,46,47,48,49,50,51,52,53,54,55,56,57,58,59,60,61,62,63,64,65,66,67,68,69,70,71,72,73,74,75,76,77,78,79,80,81,82,83,84,85,86,87,88,89,90,91,92,93,94,95,96,97,98,99,100,101,227
functions.RBFNetwork_FDR_top50_50_0.9333_696	functions.RBFNetwork	-B 5 -S 1 -R 1.0E-8 -M -1 -W 0.1	FDR	top50	50	0.77	0.085	1,2,3,4,5,6,7,8,9,10,11,12,13,14,15,16,17,18,19,20,21,22,23,24,25,26,27,28,29,30,31,32,33,34,35,36,37,38,39,40,41,42,43,44,45,46,47,48,49,50,51,227
trees.HoeffdingTree_ACC_top40_40_0.9_145	trees.HoeffdingTree	-L 2 -S 1 -E 1.0E-7 -H 0.05 -M 0.01 -G 200.0 -N 0.0	ACC	top40	40	0.77	0.126	1,2,3,4,5,6,7,8,9,10,11,12,13,14,15,16,17,18,19,20,21,22,23,24,25,26,27,28,29,30,31,32,33,34,35,36,37,38,39,40,41,227
functions.RBFNetwork_FDR_top40_40_0.9333_189	functions.RBFNetwork	-B 5 -S 1 -R 1.0E-8 -M -1 -W 0.1	FDR	top40	40	0.77	0.086	1,2,3,4,5,6,7,8,9,10,11,12,13,14,15,16,17,18,19,20,21,22,23,24,25,26,27,28,29,30,31,32,33,34,35,36,37,38,39,40,41,227
functions.RBFNetwork_BER_top50_50_0.8333_301	functions.RBFNetwork	-B 2 -S 1 -R 1.0E-8 -M -1 -W 0.1	BER	top50	50	0.77	0.155	1,2,3,4,5,6,7,8,9,10,11,12,13,14,15,16,17,18,19,20,21,22,23,24,25,26,27,28,29,30,31,32,33,34,35,36,37,38,39,40,41,42,43,44,45,46,47,48,49,50,51,227
rules.RoughSet_AUC_b_4_0.9333_97	rules.RoughSet	-D 8 -R 0 -I 0 -X 3	AUC	b	4	0.769	0.087	1226224217215220
lazy.KStar_AUC_top20_20_0.9_145	lazy.KStar	-B 20 -M a	AUC	top20	20	0.769	0.039	1,2,3,4,5,6,7,8,9,10,11,12,13,14,15,16,17,18,19,20,21,227
lazy.RseslibKnn_ACC_top40_40_0.9_186	lazy.RseslibKnn	-M 1 -W 2 -K 1 -V 2	ACC	top40	40	0.769	0.038	1,2,3,4,5,6,7,8,9,10,11,12,13,14,15,16,17,18,19,20,21,22,23,24,25,26,27,28,29,30,31,32,33,34,35,36,37,38,39,40,41,227
functions.RBFNetwork_FDR_top50_50_0.9333_756	functions.RBFNetwork	-B 6 -S 1 -R 1.0E-8 -M -1 -W 0.1	FDR	top50	50	0.769	0.072	1,2,3,4,5,6,7,8,9,10,11,12,13,14,15,16,17,18,19,20,21,22,23,24,25,26,27,28,29,30,31,32,33,34,35,36,37,38,39,40,41,42,43,44,45,46,47,48,49,50,51,227
misc.VFI_AUC_top100_100_0.9_756	misc.VFI	-B 0.3	AUC	top100	100	0.769	0.038	1,2,3,4,5,6,7,8,9,10,11,12,13,14,15,16,17,18,19,20,21,22,23,24,25,26,27,28,29,30,31,32,33,34,35,36,37,38,39,40,41,42,43,44,45,46,47,48,49,50,51,52,53,54,55,56,57,58,59,60,61,62,63,64,65,66,67,68,69,70,71,72,73,74,75,76,77,78,79,80,81,82,83,84,85,86,87,88,89,90,91,92,93,94,95,96,97,98,99,100,101,227
misc.VFI_BER_top50_50_0.9_785	misc.VFI	-B 0.6	BER	top50	50	0.769	0.048	1,2,3,4,5,6,7,8,9,10,11,12,13,14,15,16,17,18,19,20,21,22,23,24,25,26,27,28,29,30,31,32,33,34,35,36,37,38,39,40,41,42,43,44,45,46,47,48,49,50,51,227
rules.NNge_BER_b_6_1_388	rules.NNge	-G 5 -I 5	BER	b	6	0.769	0.178	1.22622e+21
misc.VFI_AUC_top75_75_0.9_632	misc.VFI	-B 0.4	AUC	top75	75	0.768	0.048	1,2,3,4,5,6,7,8,9,10,11,12,13,14,15,16,17,18,19,20,21,22,23,24,25,26,27,28,29,30,31,32,33,34,35,36,37,38,39,40,41,42,43,44,45,46,47,48,49,50,51,52,53,54,55,56,57,58,59,60,61,62,63,64,65,66,67,68,69,70,71,72,73,74,75,76,227
lazy.RseslibKnn_AUC_top50_50_0.9_152	lazy.RseslibKnn	-M 1 -W 2 -K 1 -V 2	AUC	top50	50	0.768	0.039	1,2,3,4,5,6,7,8,9,10,11,12,13,14,15,16,17,18,19,20,21,22,23,24,25,26,27,28,29,30,31,32,33,34,35,36,37,38,39,40,41,42,43,44,45,46,47,48,49,50,51,227
trees.RandomForest_FDR_top5_5_0.9_64	trees.RandomForest	-I 10 -K 0 -S 1	FDR	top5	5	0.768	0.039	1,2,3,4,5,6,227
functions.RBFNetwork_FDR_top100_100_0.9333_191	functions.RBFNetwork	-B 5 -S 1 -R 1.0E-8 -M -1 -W 0.1	FDR	top100	100	0.768	0.066	1,2,3,4,5,6,7,8,9,10,11,12,13,14,15,16,17,18,19,20,21,22,23,24,25,26,27,28,29,30,31,32,33,34,35,36,37,38,39,40,41,42,43,44,45,46,47,48,49,50,51,52,53,54,55,56,57,58,59,60,61,62,63,64,65,66,67,68,69,70,71,72,73,74,75,76,77,78,79,80,81,82,83,84,85,86,87,88,89,90,91,92,93,94,95,96,97,98,99,100,101,227
misc.VFI_MCC_top50_50_0.9_465	misc.VFI	-B 0.4	MCC	top50	50	0.768	0.058	1,2,3,4,5,6,7,8,9,10,11,12,13,14,15,16,17,18,19,20,21,22,23,24,25,26,27,28,29,30,31,32,33,34,35,36,37,38,39,40,41,42,43,44,45,46,47,48,49,50,51,227
lazy.KStar_MCC_top30_30_0.9333_436	lazy.KStar	-B 20 -M m	MCC	top30	30	0.768	0.085	1,2,3,4,5,6,7,8,9,10,11,12,13,14,15,16,17,18,19,20,21,22,23,24,25,26,27,28,29,30,31,227
trees.RandomTree_AUC_f_5_0.9667_168	trees.RandomTree	-K 0 -M 1.0 -V 0.001 -S 1	AUC	f	5	0.768	0.13	1,2,3,5,17,195,227
bayes.NaiveBayes_ACC_top50_50_0.9_656	bayes.NaiveBayes		ACC	top50	50	0.768	0.08	1,2,3,4,5,6,7,8,9,10,11,12,13,14,15,16,17,18,19,20,21,22,23,24,25,26,27,28,29,30,31,32,33,34,35,36,37,38,39,40,41,42,43,44,45,46,47,48,49,50,51,227
lazy.KStar_AUC_top40_40_0.9667_342	lazy.KStar	-B 20 -M m	AUC	top40	40	0.768	0.112	1,2,3,4,5,6,7,8,9,10,11,12,13,14,15,16,17,18,19,20,21,22,23,24,25,26,27,28,29,30,31,32,33,34,35,36,37,38,39,40,41,227
trees.RandomForest_FDR_top50_50_0.8667_839	trees.RandomForest	-I 10 -K 0 -S 1	FDR	top50	50	0.768	0.071	1,2,3,4,5,6,7,8,9,10,11,12,13,14,15,16,17,18,19,20,21,22,23,24,25,26,27,28,29,30,31,32,33,34,35,36,37,38,39,40,41,42,43,44,45,46,47,48,49,50,51,227
trees.RandomTree_FDR_b_9_1_554	trees.RandomTree	-K 0 -M 1.0 -V 0.001 -S 1	FDR	b	9	0.768	0.157	1,226,220,218,215,213,212,210,204,83,227
rules.OneR_AUC_b_5_0.9667_556	rules.OneR	-B 6	AUC	b	5	0.768	0.127	1,226,220,215,171,43,227
trees.RandomTree_MCC_bf_5_1_377	trees.RandomTree	-K 0 -M 1.0 -V 0.001 -S 1	MCC	bf	5	0.768	0.173	1.21621e+18
trees.RandomForest_AUC_fb_6_1_964	trees.RandomForest	-I 10 -K 0 -S 1	AUC	fb	6	0.768	0.159	1,3,4,17,20,21,22,227
bayes.NaiveBayes_AUC_top5_5_0.8667_584	bayes.NaiveBayes	#NAME?	AUC	top5	5	0.768	0.126	1,2,3,4,5,6,227
trees.J48_FDR_fb_3_1_426	trees.J48	-S -C 0.25 -M 2	FDR	fb	3	0.768	0.203	1,3,12,87,227
trees.RandomForest_AUC_top10_10_0.8667_554	trees.RandomForest	-I 25 -K 0 -S 1	AUC	top10	10	0.767	0.029	1,2,3,4,5,6,7,8,9,10,11,227
trees.HoeffdingTree_BER_top5_5_0.9_443	trees.HoeffdingTree	-L 2 -S 1 -E 1.0E-7 -H 0.05 -M 0.01 -G 200.0 -N 0.0	BER	top5	5	0.767	0.028	1,2,3,4,5,6,227
misc.VFI_FDR_top75_75_0.9_832	misc.VFI	-B 0.4	FDR	top75	75	0.767	0.041	1,2,3,4,5,6,7,8,9,10,11,12,13,14,15,16,17,18,19,20,21,22,23,24,25,26,27,28,29,30,31,32,33,34,35,36,37,38,39,40,41,42,43,44,45,46,47,48,49,50,51,52,53,54,55,56,57,58,59,60,61,62,63,64,65,66,67,68,69,70,71,72,73,74,75,76,227
lazy.IBk_MCC_top75_75_0.9_781	lazy.IBk	-K 1 -W 0 -A "weka.core.neighboursearch.LinearNNSearch -A \"weka.core.ManhattanDistance -D -R first-last\""	MCC	top75	75	0.767	0.038	1,2,3,4,5,6,7,8,9,10,11,12,13,14,15,16,17,18,19,20,21,22,23,24,25,26,27,28,29,30,31,32,33,34,35,36,37,38,39,40,41,42,43,44,45,46,47,48,49,50,51,52,53,54,55,56,57,58,59,60,61,62,63,64,65,66,67,68,69,70,71,72,73,74,75,76,227
bayes.NaiveBayes_BER_top10_10_0.9_383	bayes.NaiveBayes	#NAME?	BER	top10	10	0.767	0.039	1,2,3,4,5,6,7,8,9,10,11,227
misc.VFI_MCC_top100_100_0.9_928	misc.VFI	-B 0.5	MCC	top100	100	0.767	0.04	1,2,3,4,5,6,7,8,9,10,11,12,13,14,15,16,17,18,19,20,21,22,23,24,25,26,27,28,29,30,31,32,33,34,35,36,37,38,39,40,41,42,43,44,45,46,47,48,49,50,51,52,53,54,55,56,57,58,59,60,61,62,63,64,65,66,67,68,69,70,71,72,73,74,75,76,77,78,79,80,81,82,83,84,85,86,87,88,89,90,91,92,93,94,95,96,97,98,99,100,101,227
lazy.LWL_AUC_top1_1_0.9_135	lazy.LWL	-U 0 -K -1 -A "weka.core.neighboursearch.LinearNNSearch -A \"weka.core.EuclideanDistance -R first-last\"" -W weka.classifiers.trees.DecisionStump	AUC	top1	1	0.767	0.059	1,2,227
trees.RandomForest_FDR_b_8_1_187	trees.RandomForest	-I 10 -K 0 -S 1	FDR	b	8	0.767	0.168	1.22623e+27
lazy.KStar_BER_top30_30_0.9333_435	lazy.KStar	-B 20 -M m	BER	top30	30	0.767	0.086	1,2,3,4,5,6,7,8,9,10,11,12,13,14,15,16,17,18,19,20,21,22,23,24,25,26,27,28,29,30,31,227
rules.PART_BER_b_6_0.9_953	rules.PART	-M 2 -C 0.25 -Q 1	BER	b	6	0.767	0.09	1,226,224,217,215,211,21,227
functions.SimpleLogistic_FDR_b_7_0.9667_60	functions.SimpleLogistic	-I 0 -M 500 -H 50 -W 0.0 -A	FDR	b	7	0.767	0.159	1,226,224,217,102,96,86,75,227
misc.VFI_MCC_top50_50_0.8667_633	misc.VFI	-B 0.5	MCC	top50	50	0.766	0.042	1,2,3,4,5,6,7,8,9,10,11,12,13,14,15,16,17,18,19,20,21,22,23,24,25,26,27,28,29,30,31,32,33,34,35,36,37,38,39,40,41,42,43,44,45,46,47,48,49,50,51,227
trees.RandomForest_BER_top40_40_0.9_693	trees.RandomForest	-I 10 -K 0 -S 1	BER	top40	40	0.766	0.039	1,2,3,4,5,6,7,8,9,10,11,12,13,14,15,16,17,18,19,20,21,22,23,24,25,26,27,28,29,30,31,32,33,34,35,36,37,38,39,40,41,227
misc.VFI_ACC_top100_100_0.9_48	misc.VFI	-B 0.6	ACC	top100	100	0.766	0.043	1,2,3,4,5,6,7,8,9,10,11,12,13,14,15,16,17,18,19,20,21,22,23,24,25,26,27,28,29,30,31,32,33,34,35,36,37,38,39,40,41,42,43,44,45,46,47,48,49,50,51,52,53,54,55,56,57,58,59,60,61,62,63,64,65,66,67,68,69,70,71,72,73,74,75,76,77,78,79,80,81,82,83,84,85,86,87,88,89,90,91,92,93,94,95,96,97,98,99,100,101,227
functions.RBFNetwork_BER_top75_75_0.8333_725	functions.RBFNetwork	-B 5 -S 1 -R 1.0E-8 -M -1 -W 0.1	BER	top75	75	0.766	0.16	1,2,3,4,5,6,7,8,9,10,11,12,13,14,15,16,17,18,19,20,21,22,23,24,25,26,27,28,29,30,31,32,33,34,35,36,37,38,39,40,41,42,43,44,45,46,47,48,49,50,51,52,53,54,55,56,57,58,59,60,61,62,63,64,65,66,67,68,69,70,71,72,73,74,75,76,227
rules.OLM_AUC_f_4_0.9_959	rules.OLM	-R 0 -C 1 -U 0	AUC	f	4	0.766	0.056	1,2,3,7,14,227
trees.RandomForest_BER_top5_5_0.8667_170	trees.RandomForest	-I 10 -K 0 -S 1	BER	top5	5	0.766	0.075	1,2,3,4,5,6,227
functions.RBFNetwork_BER_top20_20_0.9_678	functions.RBFNetwork	-B 3 -S 1 -R 1.0E-8 -M -1 -W 0.1	BER	top20	20	0.766	0.089	1,2,3,4,5,6,7,8,9,10,11,12,13,14,15,16,17,18,19,20,21,227
lazy.LWL_FDR_top5_5_0.9333_88	lazy.LWL	-U 0 -K -1 -A "weka.core.neighboursearch.LinearNNSearch -A \"weka.core.EuclideanDistance -R first-last\"" -W weka.classifiers.trees.DecisionStump	FDR	top5	5	0.766	0.083	1,2,3,4,5,6,227
rules.PART_FDR_b_8_0.9333_918	rules.PART	-M 2 -C 0.25 -Q 1	FDR	b	8	0.766	0.127	1,226,224,223,215,211,176,86,21,227
rules.DTNB_AUC_top10_10_0.9333_334	rules.DTNB	-X 1	AUC	top10	10	0.766	0.125	1,2,3,4,5,6,7,8,9,10,11,227
rules.Ridor_FDR_bf_4_0.9667_758	rules.Ridor	-F 3 -S 1 -N 2.0	FDR	bf	4	0.766	0.167	1212210200174220
functions.MLPClassifier_ACC_f_4_0.9667_288	functions.MLPClassifier	-N 2 -R 0.01 -O 1.0E-6 -P 1 -E 1 -S 1 -L weka.classifiers.functions.loss.SquaredError -A weka.classifiers.functions.activation.ApproximateSigmoid	ACC	f	4	0.766	0.199	1,2,3,18,34,227
trees.NBTree_ACC_fb_4_1_906	trees.NBTree		ACC	fb	4	0.766	0.245	1,2,3,5,8,227
bayes.NaiveBayes_MCC_top75_75_0.9_688	bayes.NaiveBayes	#NAME?	MCC	top75	75	0.765	0.034	1,2,3,4,5,6,7,8,9,10,11,12,13,14,15,16,17,18,19,20,21,22,23,24,25,26,27,28,29,30,31,32,33,34,35,36,37,38,39,40,41,42,43,44,45,46,47,48,49,50,51,52,53,54,55,56,57,58,59,60,61,62,63,64,65,66,67,68,69,70,71,72,73,74,75,76,227
functions.RBFNetwork_ACC_top20_20_0.8333_836	functions.RBFNetwork	-B 6 -S 1 -R 1.0E-8 -M -1 -W 0.1	ACC	top20	20	0.765	0.08	1,2,3,4,5,6,7,8,9,10,11,12,13,14,15,16,17,18,19,20,21,227
bayes.NaiveBayes_MCC_top10_10_0.9_299	bayes.NaiveBayes	#NAME?	MCC	top10	10	0.765	0.042	1,2,3,4,5,6,7,8,9,10,11,227
rules.NNge_BER_top50_50_0.8667_319	rules.NNge	-G 5 -I 5	BER	top50	50	0.765	0.068	1,2,3,4,5,6,7,8,9,10,11,12,13,14,15,16,17,18,19,20,21,22,23,24,25,26,27,28,29,30,31,32,33,34,35,36,37,38,39,40,41,42,43,44,45,46,47,48,49,50,51,227
bayes.NaiveBayes_BER_top75_75_0.9_825	bayes.NaiveBayes	#NAME?	BER	top75	75	0.765	0.034	1,2,3,4,5,6,7,8,9,10,11,12,13,14,15,16,17,18,19,20,21,22,23,24,25,26,27,28,29,30,31,32,33,34,35,36,37,38,39,40,41,42,43,44,45,46,47,48,49,50,51,52,53,54,55,56,57,58,59,60,61,62,63,64,65,66,67,68,69,70,71,72,73,74,75,76,227
misc.VFI_MCC_top40_40_0.9_998	misc.VFI	-B 0.3	MCC	top40	40	0.765	0.052	1,2,3,4,5,6,7,8,9,10,11,12,13,14,15,16,17,18,19,20,21,22,23,24,25,26,27,28,29,30,31,32,33,34,35,36,37,38,39,40,41,227
misc.VFI_FDR_top100_100_0.9_525	misc.VFI	-B 0.4	FDR	top100	100	0.765	0.043	1,2,3,4,5,6,7,8,9,10,11,12,13,14,15,16,17,18,19,20,21,22,23,24,25,26,27,28,29,30,31,32,33,34,35,36,37,38,39,40,41,42,43,44,45,46,47,48,49,50,51,52,53,54,55,56,57,58,59,60,61,62,63,64,65,66,67,68,69,70,71,72,73,74,75,76,77,78,79,80,81,82,83,84,85,86,87,88,89,90,91,92,93,94,95,96,97,98,99,100,101,227
misc.VFI_FDR_top50_50_0.9_257	misc.VFI	-B 0.6	FDR	top50	50	0.765	0.061	1,2,3,4,5,6,7,8,9,10,11,12,13,14,15,16,17,18,19,20,21,22,23,24,25,26,27,28,29,30,31,32,33,34,35,36,37,38,39,40,41,42,43,44,45,46,47,48,49,50,51,227
misc.VFI_AUC_top75_75_0.9_55	misc.VFI	-B 0.5	AUC	top75	75	0.765	0.046	1,2,3,4,5,6,7,8,9,10,11,12,13,14,15,16,17,18,19,20,21,22,23,24,25,26,27,28,29,30,31,32,33,34,35,36,37,38,39,40,41,42,43,44,45,46,47,48,49,50,51,52,53,54,55,56,57,58,59,60,61,62,63,64,65,66,67,68,69,70,71,72,73,74,75,76,227
rules.NNge_FDR_top30_30_0.9333_447	rules.NNge	-G 5 -I 5	FDR	top30	30	0.765	0.094	1,2,3,4,5,6,7,8,9,10,11,12,13,14,15,16,17,18,19,20,21,22,23,24,25,26,27,28,29,30,31,227
trees.HoeffdingTree_MCC_top40_40_0.8667_145	trees.HoeffdingTree	-L 2 -S 1 -E 1.0E-7 -H 0.05 -M 0.01 -G 200.0 -N 0.0	MCC	top40	40	0.765	0.116	1,2,3,4,5,6,7,8,9,10,11,12,13,14,15,16,17,18,19,20,21,22,23,24,25,26,27,28,29,30,31,32,33,34,35,36,37,38,39,40,41,227
rules.RoughSet_FDR_top5_5_0.8667_533	rules.RoughSet	-D 8 -R 0 -I 0 -X 3	FDR	top5	5	0.765	0.074	1,2,3,4,5,6,227
trees.J48_AUC_b_5_0.9333_440	trees.J48	-C 0.25 -M 2	AUC	b	5	0.765	0.092	1.22623e+18
trees.ExtraTree_FDR_top5_5_1_653	trees.ExtraTree	-K -1 -N -1 -S 1	FDR	top5	5	0.765	0.16	1,2,3,4,5,6,227
functions.RBFNetwork_ACC_top40_40_0.9333_593	functions.RBFNetwork	-B 3 -S 1 -R 1.0E-8 -M -1 -W 0.1	ACC	top40	40	0.765	0.085	1,2,3,4,5,6,7,8,9,10,11,12,13,14,15,16,17,18,19,20,21,22,23,24,25,26,27,28,29,30,31,32,33,34,35,36,37,38,39,40,41,227
trees.J48_FDR_fb_3_1_647	trees.J48	-C 0.25 -M 2	FDR	fb	3	0.765	0.237	1,3,12,115,227
rules.NNge_MCC_top50_50_0.9_590	rules.NNge	-G 5 -I 5	MCC	top50	50	0.764	0.028	1,2,3,4,5,6,7,8,9,10,11,12,13,14,15,16,17,18,19,20,21,22,23,24,25,26,27,28,29,30,31,32,33,34,35,36,37,38,39,40,41,42,43,44,45,46,47,48,49,50,51,227
bayes.NaiveBayes_ACC_top10_10_0.9_394	bayes.NaiveBayes	#NAME?	ACC	top10	10	0.764	0.042	1,2,3,4,5,6,7,8,9,10,11,227
functions.RBFNetwork_AUC_f_5_0.9333_884	functions.RBFNetwork	-B 5 -S 1 -R 1.0E-8 -M -1 -W 0.1	AUC	f	5	0.764	0.075	1,2,6,11,14,22,227
misc.VFI_MCC_top75_75_0.9_137	misc.VFI	-B 0.6	MCC	top75	75	0.764	0.044	1,2,3,4,5,6,7,8,9,10,11,12,13,14,15,16,17,18,19,20,21,22,23,24,25,26,27,28,29,30,31,32,33,34,35,36,37,38,39,40,41,42,43,44,45,46,47,48,49,50,51,52,53,54,55,56,57,58,59,60,61,62,63,64,65,66,67,68,69,70,71,72,73,74,75,76,227
trees.RandomTree_MCC_b_8_0.9667_726	trees.RandomTree	-K 0 -M 1.0 -V 0.001 -S 1	MCC	b	8	0.764	0.119	1.22622e+27
lazy.IBk_MCC_top5_5_0.9_939	lazy.IBk	-K 1 -W 0 -A "weka.core.neighboursearch.LinearNNSearch -A \"weka.core.ManhattanDistance -D -R first-last\""	MCC	top5	5	0.764	0.044	1,2,3,4,5,6,227
misc.VFI_ACC_top30_30_0.9_90	misc.VFI	-B 0.5	ACC	top30	30	0.764	0.054	1,2,3,4,5,6,7,8,9,10,11,12,13,14,15,16,17,18,19,20,21,22,23,24,25,26,27,28,29,30,31,227
trees.RandomTree_FDR_f_5_1_929	trees.RandomTree	-K 0 -M 1.0 -V 0.001 -S 1	FDR	f	5	0.764	0.164	1,2,3,4,7,186,227
bayes.NaiveBayes_BER_top50_50_0.9_88	bayes.NaiveBayes		BER	top50	50	0.764	0.085	1,2,3,4,5,6,7,8,9,10,11,12,13,14,15,16,17,18,19,20,21,22,23,24,25,26,27,28,29,30,31,32,33,34,35,36,37,38,39,40,41,42,43,44,45,46,47,48,49,50,51,227
trees.ExtraTree_ACC_top10_10_0.9_143	trees.ExtraTree	-K -1 -N -1 -S 1	ACC	top10	10	0.764	0.133	1,2,3,4,5,6,7,8,9,10,11,227
functions.RBFNetwork_BER_top20_20_0.9_36	functions.RBFNetwork	-B 2 -S 1 -R 1.0E-8 -M -1 -W 0.1	BER	top20	20	0.764	0.062	1,2,3,4,5,6,7,8,9,10,11,12,13,14,15,16,17,18,19,20,21,227
bayes.NaiveBayes_MCC_top100_100_0.9333_167	bayes.NaiveBayes		MCC	top100	100	0.764	0.12	1,2,3,4,5,6,7,8,9,10,11,12,13,14,15,16,17,18,19,20,21,22,23,24,25,26,27,28,29,30,31,32,33,34,35,36,37,38,39,40,41,42,43,44,45,46,47,48,49,50,51,52,53,54,55,56,57,58,59,60,61,62,63,64,65,66,67,68,69,70,71,72,73,74,75,76,77,78,79,80,81,82,83,84,85,86,87,88,89,90,91,92,93,94,95,96,97,98,99,100,101,227
lazy.LWL_ACC_top1_1_0.9_710	lazy.LWL	-U 0 -K -1 -A "weka.core.neighboursearch.LinearNNSearch -A \"weka.core.EuclideanDistance -R first-last\"" -W weka.classifiers.trees.DecisionStump	ACC	top1	1	0.763	0.066	1,2,227
lazy.LocalKnn_FDR_top20_20_0.9_17	lazy.LocalKnn	-M 1 -W 2 -L 100 -K 1 -V 2	FDR	top20	20	0.763	0.043	1,2,3,4,5,6,7,8,9,10,11,12,13,14,15,16,17,18,19,20,21,227
misc.VFI_MCC_top40_40_0.9_918	misc.VFI	-B 0.4	MCC	top40	40	0.763	0.045	1,2,3,4,5,6,7,8,9,10,11,12,13,14,15,16,17,18,19,20,21,22,23,24,25,26,27,28,29,30,31,32,33,34,35,36,37,38,39,40,41,227
misc.VFI_FDR_top40_40_0.9_512	misc.VFI	-B 0.4	FDR	top40	40	0.763	0.045	1,2,3,4,5,6,7,8,9,10,11,12,13,14,15,16,17,18,19,20,21,22,23,24,25,26,27,28,29,30,31,32,33,34,35,36,37,38,39,40,41,227
misc.VFI_MCC_top75_75_0.9_260	misc.VFI	-B 0.4	MCC	top75	75	0.763	0.044	1,2,3,4,5,6,7,8,9,10,11,12,13,14,15,16,17,18,19,20,21,22,23,24,25,26,27,28,29,30,31,32,33,34,35,36,37,38,39,40,41,42,43,44,45,46,47,48,49,50,51,52,53,54,55,56,57,58,59,60,61,62,63,64,65,66,67,68,69,70,71,72,73,74,75,76,227
misc.VFI_FDR_bf_5_0.9333_712	misc.VFI	-B 0.6	FDR	bf	5	0.763	0.105	1,226,224,223,218,97,227
trees.LADTree_AUC_b_12_0.9333_818	trees.LADTree	-B 10	AUC	b	12	0.763	0.08	1,226,225,224,223,219,217,215,212,182,144,92,74,227
lazy.KStar_MCC_top30_30_0.9333_660	lazy.KStar	-B 20 -M n	MCC	top30	30	0.763	0.092	1,2,3,4,5,6,7,8,9,10,11,12,13,14,15,16,17,18,19,20,21,22,23,24,25,26,27,28,29,30,31,227
trees.J48_ACC_b_7_0.9333_99	trees.J48	-S -C 0.25 -M 2	ACC	b	7	0.763	0.095	1,226,225,224,217,215,204,88,227
rules.OneR_BER_fb_3_1_643	rules.OneR	-B 6	BER	fb	3	0.763	0.204	1,3,144,190,227
trees.NBTree_MCC_top5_5_0.8667_861	trees.NBTree		MCC	top5	5	0.763	0.145	1,2,3,4,5,6,227
trees.RandomForest_MCC_top20_20_0.9_997	trees.RandomForest	-I 10 -K 0 -S 1	MCC	top20	20	0.762	0.03	1,2,3,4,5,6,7,8,9,10,11,12,13,14,15,16,17,18,19,20,21,227
trees.HoeffdingTree_AUC_top5_5_0.9_544	trees.HoeffdingTree	-L 2 -S 1 -E 1.0E-7 -H 0.05 -M 0.01 -G 200.0 -N 0.0	AUC	top5	5	0.762	0.028	1,2,3,4,5,6,227
misc.VFI_AUC_top100_100_0.9_790	misc.VFI	-B 0.6	AUC	top100	100	0.762	0.046	1,2,3,4,5,6,7,8,9,10,11,12,13,14,15,16,17,18,19,20,21,22,23,24,25,26,27,28,29,30,31,32,33,34,35,36,37,38,39,40,41,42,43,44,45,46,47,48,49,50,51,52,53,54,55,56,57,58,59,60,61,62,63,64,65,66,67,68,69,70,71,72,73,74,75,76,77,78,79,80,81,82,83,84,85,86,87,88,89,90,91,92,93,94,95,96,97,98,99,100,101,227
misc.VFI_FDR_top100_100_0.9_87	misc.VFI	-B 0.6	FDR	top100	100	0.762	0.047	1,2,3,4,5,6,7,8,9,10,11,12,13,14,15,16,17,18,19,20,21,22,23,24,25,26,27,28,29,30,31,32,33,34,35,36,37,38,39,40,41,42,43,44,45,46,47,48,49,50,51,52,53,54,55,56,57,58,59,60,61,62,63,64,65,66,67,68,69,70,71,72,73,74,75,76,77,78,79,80,81,82,83,84,85,86,87,88,89,90,91,92,93,94,95,96,97,98,99,100,101,227
bayes.NaiveBayes_AUC_top75_75_0.8667_510	bayes.NaiveBayes	#NAME?	AUC	top75	75	0.762	0.032	1,2,3,4,5,6,7,8,9,10,11,12,13,14,15,16,17,18,19,20,21,22,23,24,25,26,27,28,29,30,31,32,33,34,35,36,37,38,39,40,41,42,43,44,45,46,47,48,49,50,51,52,53,54,55,56,57,58,59,60,61,62,63,64,65,66,67,68,69,70,71,72,73,74,75,76,227
lazy.KStar_BER_top40_40_0.9333_775	lazy.KStar	-B 20 -M a	BER	top40	40	0.762	0.074	1,2,3,4,5,6,7,8,9,10,11,12,13,14,15,16,17,18,19,20,21,22,23,24,25,26,27,28,29,30,31,32,33,34,35,36,37,38,39,40,41,227
functions.RBFNetwork_FDR_top20_20_0.8667_854	functions.RBFNetwork	-B 4 -S 1 -R 1.0E-8 -M -1 -W 0.1	FDR	top20	20	0.762	0.076	1,2,3,4,5,6,7,8,9,10,11,12,13,14,15,16,17,18,19,20,21,227
misc.VFI_BER_top40_40_0.9333_159	misc.VFI	-B 0.5	BER	top40	40	0.762	0.094	1,2,3,4,5,6,7,8,9,10,11,12,13,14,15,16,17,18,19,20,21,22,23,24,25,26,27,28,29,30,31,32,33,34,35,36,37,38,39,40,41,227
misc.VFI_MCC_top30_30_0.9667_788	misc.VFI	-B 0.6	MCC	top30	30	0.762	0.135	1,2,3,4,5,6,7,8,9,10,11,12,13,14,15,16,17,18,19,20,21,22,23,24,25,26,27,28,29,30,31,227
bayes.NaiveBayes_AUC_b_12_0.9333_954	bayes.NaiveBayes		AUC	b	12	0.762	0.1	1.22623e+39
functions.RBFNetwork_ACC_top50_50_0.9333_775	functions.RBFNetwork	-B 3 -S 1 -R 1.0E-8 -M -1 -W 0.1	ACC	top50	50	0.762	0.13	1,2,3,4,5,6,7,8,9,10,11,12,13,14,15,16,17,18,19,20,21,22,23,24,25,26,27,28,29,30,31,32,33,34,35,36,37,38,39,40,41,42,43,44,45,46,47,48,49,50,51,227
rules.DTNB_FDR_top10_10_0.9333_433	rules.DTNB	-X 1	FDR	top10	10	0.762	0.126	1,2,3,4,5,6,7,8,9,10,11,227
rules.OneR_AUC_f_4_0.9333_745	rules.OneR	-B 6	AUC	f	4	0.762	0.137	1,2,3,117,164,227
trees.J48Consolidated_MCC_b_4_0.9333_626	trees.J48Consolidated	-C 0.25 -M 2 -Q 1 -RM-N 5.0 -RM-B -2 -RM-D 50.0	MCC	b	4	0.761	0.077	1226215211203220
functions.RBFNetwork_ACC_top30_30_0.8333_960	functions.RBFNetwork	-B 6 -S 1 -R 1.0E-8 -M -1 -W 0.1	ACC	top30	30	0.761	0.081	1,2,3,4,5,6,7,8,9,10,11,12,13,14,15,16,17,18,19,20,21,22,23,24,25,26,27,28,29,30,31,227
rules.NNge_FDR_top50_50_0.9_654	rules.NNge	-G 5 -I 5	FDR	top50	50	0.761	0.046	1,2,3,4,5,6,7,8,9,10,11,12,13,14,15,16,17,18,19,20,21,22,23,24,25,26,27,28,29,30,31,32,33,34,35,36,37,38,39,40,41,42,43,44,45,46,47,48,49,50,51,227
lazy.RseslibKnn_MCC_top40_40_0.9_666	lazy.RseslibKnn	-M 1 -W 2 -K 1 -V 2	MCC	top40	40	0.761	0.048	1,2,3,4,5,6,7,8,9,10,11,12,13,14,15,16,17,18,19,20,21,22,23,24,25,26,27,28,29,30,31,32,33,34,35,36,37,38,39,40,41,227
misc.VFI_AUC_top100_100_0.9_668	misc.VFI	-B 0.4	AUC	top100	100	0.761	0.047	1,2,3,4,5,6,7,8,9,10,11,12,13,14,15,16,17,18,19,20,21,22,23,24,25,26,27,28,29,30,31,32,33,34,35,36,37,38,39,40,41,42,43,44,45,46,47,48,49,50,51,52,53,54,55,56,57,58,59,60,61,62,63,64,65,66,67,68,69,70,71,72,73,74,75,76,77,78,79,80,81,82,83,84,85,86,87,88,89,90,91,92,93,94,95,96,97,98,99,100,101,227
lazy.RseslibKnn_MCC_top50_50_0.9_789	lazy.RseslibKnn	-M 1 -W 2 -K 1 -V 2	MCC	top50	50	0.761	0.048	1,2,3,4,5,6,7,8,9,10,11,12,13,14,15,16,17,18,19,20,21,22,23,24,25,26,27,28,29,30,31,32,33,34,35,36,37,38,39,40,41,42,43,44,45,46,47,48,49,50,51,227
bayes.NaiveBayes_FDR_top100_100_0.8667_515	bayes.NaiveBayes		FDR	top100	100	0.761	0.071	1,2,3,4,5,6,7,8,9,10,11,12,13,14,15,16,17,18,19,20,21,22,23,24,25,26,27,28,29,30,31,32,33,34,35,36,37,38,39,40,41,42,43,44,45,46,47,48,49,50,51,52,53,54,55,56,57,58,59,60,61,62,63,64,65,66,67,68,69,70,71,72,73,74,75,76,77,78,79,80,81,82,83,84,85,86,87,88,89,90,91,92,93,94,95,96,97,98,99,100,101,227
rules.Ridor_MCC_bf_3_0.9_268	rules.Ridor	-F 3 -S 1 -N 2.0	MCC	bf	3	0.761	0.048	1226221215227
misc.VFI_FDR_top50_50_0.9_206	misc.VFI	-B 0.5	FDR	top50	50	0.761	0.066	1,2,3,4,5,6,7,8,9,10,11,12,13,14,15,16,17,18,19,20,21,22,23,24,25,26,27,28,29,30,31,32,33,34,35,36,37,38,39,40,41,42,43,44,45,46,47,48,49,50,51,227
rules.NNge_MCC_top15_15_0.9_747	rules.NNge	-G 5 -I 5	MCC	top15	15	0.761	0.06	1,2,3,4,5,6,7,8,9,10,11,12,13,14,15,16,227
misc.CHIRP_FDR_f_6_0.9667_330	misc.CHIRP	-V 7 -S 1	FDR	f	6	0.761	0.169	1,2,4,5,8,12,22,227
functions.RBFNetwork_BER_top30_30_0.9333_692	functions.RBFNetwork	-B 3 -S 1 -R 1.0E-8 -M -1 -W 0.1	BER	top30	30	0.761	0.102	1,2,3,4,5,6,7,8,9,10,11,12,13,14,15,16,17,18,19,20,21,22,23,24,25,26,27,28,29,30,31,227
functions.SPegasos_BER_top75_75_0.9333_264	functions.SPegasos	-F 0 -L 1.0E-4 -E 500	BER	top75	75	0.761	0.124	1,2,3,4,5,6,7,8,9,10,11,12,13,14,15,16,17,18,19,20,21,22,23,24,25,26,27,28,29,30,31,32,33,34,35,36,37,38,39,40,41,42,43,44,45,46,47,48,49,50,51,52,53,54,55,56,57,58,59,60,61,62,63,64,65,66,67,68,69,70,71,72,73,74,75,76,227
bayes.NaiveBayes_BER_top5_5_0.8667_30	bayes.NaiveBayes	#NAME?	BER	top5	5	0.76	0.039	1,2,3,4,5,6,227
trees.RandomForest_ACC_top20_20_0.8333_636	trees.RandomForest	-P 100 -I 100 -num-slots 1 -K 0 -M 1.0 -V 0.001 -S 1	ACC	top20	20	0.76	0.06	1,2,3,4,5,6,7,8,9,10,11,12,13,14,15,16,17,18,19,20,21,227
lazy.RseslibKnn_BER_top30_30_0.9_140	lazy.RseslibKnn	-M 1 -W 2 -K 1 -V 2	BER	top30	30	0.76	0.051	1,2,3,4,5,6,7,8,9,10,11,12,13,14,15,16,17,18,19,20,21,22,23,24,25,26,27,28,29,30,31,227
trees.HoeffdingTree_BER_top10_10_0.9_304	trees.HoeffdingTree	-L 2 -S 1 -E 1.0E-7 -H 0.05 -M 0.01 -G 200.0 -N 0.0	BER	top10	10	0.76	0.05	1,2,3,4,5,6,7,8,9,10,11,227
misc.VFI_ACC_top40_40_0.9_317	misc.VFI	-B 0.5	ACC	top40	40	0.76	0.059	1,2,3,4,5,6,7,8,9,10,11,12,13,14,15,16,17,18,19,20,21,22,23,24,25,26,27,28,29,30,31,32,33,34,35,36,37,38,39,40,41,227
lazy.RseslibKnn_ACC_top50_50_0.9_576	lazy.RseslibKnn	-M 1 -W 2 -K 1 -V 2	ACC	top50	50	0.76	0.05	1,2,3,4,5,6,7,8,9,10,11,12,13,14,15,16,17,18,19,20,21,22,23,24,25,26,27,28,29,30,31,32,33,34,35,36,37,38,39,40,41,42,43,44,45,46,47,48,49,50,51,227
functions.RBFNetwork_ACC_top100_100_0.8667_716	functions.RBFNetwork	-B 5 -S 1 -R 1.0E-8 -M -1 -W 0.1	ACC	top100	100	0.76	0.073	1,2,3,4,5,6,7,8,9,10,11,12,13,14,15,16,17,18,19,20,21,22,23,24,25,26,27,28,29,30,31,32,33,34,35,36,37,38,39,40,41,42,43,44,45,46,47,48,49,50,51,52,53,54,55,56,57,58,59,60,61,62,63,64,65,66,67,68,69,70,71,72,73,74,75,76,77,78,79,80,81,82,83,84,85,86,87,88,89,90,91,92,93,94,95,96,97,98,99,100,101,227
lazy.KStar_MCC_top30_30_0.9333_817	lazy.KStar	-B 20 -M a	MCC	top30	30	0.76	0.094	1,2,3,4,5,6,7,8,9,10,11,12,13,14,15,16,17,18,19,20,21,22,23,24,25,26,27,28,29,30,31,227
functions.RBFNetwork_AUC_top50_50_0.9333_155	functions.RBFNetwork	-B 3 -S 1 -R 1.0E-8 -M -1 -W 0.1	AUC	top50	50	0.76	0.096	1,2,3,4,5,6,7,8,9,10,11,12,13,14,15,16,17,18,19,20,21,22,23,24,25,26,27,28,29,30,31,32,33,34,35,36,37,38,39,40,41,42,43,44,45,46,47,48,49,50,51,227
functions.LibLINEAR_ACC_f_9_0.9333_602	functions.LibLINEAR	-S 1 -C 1.0 -E 0.001 -B 1.0 -Z -L 0.1 -I 1000	ACC	f	9	0.76	0.09	1,2,3,4,5,6,7,10,11,29,227
trees.J48_ACC_fb_3_1_489	trees.J48	-C 0.25 -M 2	ACC	fb	3	0.76	0.188	1,3,12,39,227
bayes.NaiveBayes_AUC_top5_5_0.9_958	bayes.NaiveBayes	#NAME?	AUC	top5	5	0.759	0.029	1,2,3,4,5,6,227
rules.NNge_AUC_top30_30_0.8667_747	rules.NNge	-G 5 -I 5	AUC	top30	30	0.759	0.08	1,2,3,4,5,6,7,8,9,10,11,12,13,14,15,16,17,18,19,20,21,22,23,24,25,26,27,28,29,30,31,227
functions.MLPClassifier_AUC_top10_10_0.9_634	functions.MLPClassifier	-N 2 -R 0.01 -O 1.0E-6 -P 1 -E 1 -S 1 -L weka.classifiers.functions.loss.SquaredError -A weka.classifiers.functions.activation.ApproximateSigmoid	AUC	top10	10	0.759	0.048	1,2,3,4,5,6,7,8,9,10,11,227
trees.RandomForest_BER_top100_100_0.9333_146	trees.RandomForest	-I 10 -K 0 -S 1	BER	top100	100	0.759	0.073	1,2,3,4,5,6,7,8,9,10,11,12,13,14,15,16,17,18,19,20,21,22,23,24,25,26,27,28,29,30,31,32,33,34,35,36,37,38,39,40,41,42,43,44,45,46,47,48,49,50,51,52,53,54,55,56,57,58,59,60,61,62,63,64,65,66,67,68,69,70,71,72,73,74,75,76,77,78,79,80,81,82,83,84,85,86,87,88,89,90,91,92,93,94,95,96,97,98,99,100,101,227
lazy.RseslibKnn_ACC_top30_30_0.9_334	lazy.RseslibKnn	-M 1 -W 2 -K 1 -V 2	ACC	top30	30	0.759	0.05	1,2,3,4,5,6,7,8,9,10,11,12,13,14,15,16,17,18,19,20,21,22,23,24,25,26,27,28,29,30,31,227
lazy.RseslibKnn_FDR_top30_30_0.9_593	lazy.RseslibKnn	-M 1 -W 2 -K 1 -V 2	FDR	top30	30	0.759	0.05	1,2,3,4,5,6,7,8,9,10,11,12,13,14,15,16,17,18,19,20,21,22,23,24,25,26,27,28,29,30,31,227
functions.RBFNetwork_FDR_top40_40_0.8667_929	functions.RBFNetwork	-B 4 -S 1 -R 1.0E-8 -M -1 -W 0.1	FDR	top40	40	0.759	0.086	1,2,3,4,5,6,7,8,9,10,11,12,13,14,15,16,17,18,19,20,21,22,23,24,25,26,27,28,29,30,31,32,33,34,35,36,37,38,39,40,41,227
lazy.LWL_ACC_top5_5_0.9333_93	lazy.LWL	-U 0 -K -1 -A "weka.core.neighboursearch.LinearNNSearch -A \"weka.core.EuclideanDistance -R first-last\"" -W weka.classifiers.trees.DecisionStump	ACC	top5	5	0.759	0.097	1,2,3,4,5,6,227
lazy.IBk_FDR_top5_5_0.9_457	lazy.IBk	-K 1 -W 0 -A "weka.core.neighboursearch.LinearNNSearch -A \"weka.core.ManhattanDistance -D -R first-last\""	FDR	top5	5	0.759	0.05	1,2,3,4,5,6,227
lazy.LWL_FDR_top1_1_0.9_222	lazy.LWL	-U 0 -K -1 -A "weka.core.neighboursearch.LinearNNSearch -A \"weka.core.EuclideanDistance -R first-last\"" -W weka.classifiers.trees.DecisionStump	FDR	top1	1	0.759	0.068	1,2,227
trees.RandomTree_ACC_top5_5_0.9_554	trees.RandomTree	-K 0 -M 1.0 -V 0.001 -S 1	ACC	top5	5	0.759	0.092	1,2,3,4,5,6,227
bayes.NaiveBayes_BER_top100_100_0.9_560	bayes.NaiveBayes		BER	top100	100	0.759	0.09	1,2,3,4,5,6,7,8,9,10,11,12,13,14,15,16,17,18,19,20,21,22,23,24,25,26,27,28,29,30,31,32,33,34,35,36,37,38,39,40,41,42,43,44,45,46,47,48,49,50,51,52,53,54,55,56,57,58,59,60,61,62,63,64,65,66,67,68,69,70,71,72,73,74,75,76,77,78,79,80,81,82,83,84,85,86,87,88,89,90,91,92,93,94,95,96,97,98,99,100,101,227
trees.HoeffdingTree_MCC_top50_50_0.9_831	trees.HoeffdingTree	-L 2 -S 1 -E 1.0E-7 -H 0.05 -M 0.01 -G 200.0 -N 0.0	MCC	top50	50	0.759	0.092	1,2,3,4,5,6,7,8,9,10,11,12,13,14,15,16,17,18,19,20,21,22,23,24,25,26,27,28,29,30,31,32,33,34,35,36,37,38,39,40,41,42,43,44,45,46,47,48,49,50,51,227
trees.J48_AUC_fb_4_1_804	trees.J48	-S -C 0.25 -M 2	AUC	fb	4	0.759	0.167	1,4,13,30,147,227
rules.DTNB_AUC_top15_15_0.9667_740	rules.DTNB	-X 1	AUC	top15	15	0.759	0.167	1,2,3,4,5,6,7,8,9,10,11,12,13,14,15,16,227
trees.HoeffdingTree_MCC_top5_5_0.9_648	trees.HoeffdingTree	-L 2 -S 1 -E 1.0E-7 -H 0.05 -M 0.01 -G 200.0 -N 0.0	MCC	top5	5	0.758	0.03	1,2,3,4,5,6,227
lazy.RseslibKnn_ACC_top20_20_0.8667_881	lazy.RseslibKnn	-M 1 -W 2 -K 1 -V 2	ACC	top20	20	0.758	0.029	1,2,3,4,5,6,7,8,9,10,11,12,13,14,15,16,17,18,19,20,21,227
trees.LADTree_BER_b_4_0.9_116	trees.LADTree	-B 10	BER	b	4	0.758	0.03	1226219215211220
lazy.RseslibKnn_AUC_top40_40_0.9_685	lazy.RseslibKnn	-M 1 -W 2 -K 1 -V 2	AUC	top40	40	0.758	0.051	1,2,3,4,5,6,7,8,9,10,11,12,13,14,15,16,17,18,19,20,21,22,23,24,25,26,27,28,29,30,31,32,33,34,35,36,37,38,39,40,41,227
trees.ExtraTree_MCC_top1_1_0.9333_212	trees.ExtraTree	-K -1 -N -1 -S 1	MCC	top1	1	0.758	0.08	1,2,227
lazy.LocalKnn_MCC_top50_50_0.9_174	lazy.LocalKnn	-M 1 -W 2 -L 100 -K 1 -V 2	MCC	top50	50	0.758	0.053	1,2,3,4,5,6,7,8,9,10,11,12,13,14,15,16,17,18,19,20,21,22,23,24,25,26,27,28,29,30,31,32,33,34,35,36,37,38,39,40,41,42,43,44,45,46,47,48,49,50,51,227
lazy.RseslibKnn_BER_top50_50_0.9_984	lazy.RseslibKnn	-M 1 -W 2 -K 1 -V 2	BER	top50	50	0.758	0.051	1,2,3,4,5,6,7,8,9,10,11,12,13,14,15,16,17,18,19,20,21,22,23,24,25,26,27,28,29,30,31,32,33,34,35,36,37,38,39,40,41,42,43,44,45,46,47,48,49,50,51,227
functions.SMO_AUC_f_8_0.9667_334	functions.SMO	-C 1.0 -L 0.001 -P 1.0E-12 -N 0 -V -1 -W 1 -K "functions.supportVector.PolyKernel -C 250007 -E 1.0"	AUC	f	8	0.758	0.124	1,2,4,5,6,19,22,36,60,227
lazy.RseslibKnn_BER_top40_40_0.9_449	lazy.RseslibKnn	-M 1 -W 2 -K 1 -V 2	BER	top40	40	0.758	0.056	1,2,3,4,5,6,7,8,9,10,11,12,13,14,15,16,17,18,19,20,21,22,23,24,25,26,27,28,29,30,31,32,33,34,35,36,37,38,39,40,41,227
lazy.IBkLG_ACC_top15_15_0.9333_181	lazy.IBkLG		ACC	top15	15	0.758	0.091	1,2,3,4,5,6,7,8,9,10,11,12,13,14,15,16,227
lazy.LWL_AUC_top5_5_0.9333_494	lazy.LWL	-U 0 -K -1 -A "weka.core.neighboursearch.LinearNNSearch -A \"weka.core.EuclideanDistance -R first-last\"" -W weka.classifiers.trees.DecisionStump	AUC	top5	5	0.758	0.096	1,2,3,4,5,6,227
rules.DTNB_AUC_f_5_0.9667_768	rules.DTNB	-X 1	AUC	f	5	0.758	0.153	1,2,3,4,5,7,227
lazy.LocalKnn_ACC_top50_50_0.9_41	lazy.LocalKnn	-M 1 -W 2 -L 100 -K 1 -V 2	ACC	top50	50	0.757	0.051	1,2,3,4,5,6,7,8,9,10,11,12,13,14,15,16,17,18,19,20,21,22,23,24,25,26,27,28,29,30,31,32,33,34,35,36,37,38,39,40,41,42,43,44,45,46,47,48,49,50,51,227
lazy.LocalKnn_ACC_top20_20_0.9_444	lazy.LocalKnn	-M 1 -W 2 -L 100 -K 1 -V 2	ACC	top20	20	0.757	0.05	1,2,3,4,5,6,7,8,9,10,11,12,13,14,15,16,17,18,19,20,21,227
lazy.LocalKnn_BER_top30_30_0.9_800	lazy.LocalKnn	-M 1 -W 2 -L 100 -K 1 -V 2	BER	top30	30	0.757	0.052	1,2,3,4,5,6,7,8,9,10,11,12,13,14,15,16,17,18,19,20,21,22,23,24,25,26,27,28,29,30,31,227
lazy.LWL_BER_top1_1_0.9_235	lazy.LWL	-U 0 -K -1 -A "weka.core.neighboursearch.LinearNNSearch -A \"weka.core.EuclideanDistance -R first-last\"" -W weka.classifiers.trees.DecisionStump	BER	top1	1	0.757	0.072	1,2,227
functions.SimpleLogistic_AUC_f_8_0.9333_584	functions.SimpleLogistic	-I 0 -M 500 -H 50 -W 0.0 -A	AUC	f	8	0.757	0.08	1,2,3,5,6,11,40,51,127,227
rules.NNge_FDR_top15_15_0.9_467	rules.NNge	-G 5 -I 5	FDR	top15	15	0.757	0.058	1,2,3,4,5,6,7,8,9,10,11,12,13,14,15,16,227
misc.VFI_BER_top30_30_0.9333_195	misc.VFI	-B 0.3	BER	top30	30	0.757	0.092	1,2,3,4,5,6,7,8,9,10,11,12,13,14,15,16,17,18,19,20,21,22,23,24,25,26,27,28,29,30,31,227
trees.J48_BER_f_4_1_750	trees.J48	-C 0.25 -M 2	BER	f	4	0.757	0.193	1,2,3,13,23,227
trees.HoeffdingTree_FDR_top5_5_0.9_51	trees.HoeffdingTree	-L 2 -S 1 -E 1.0E-7 -H 0.05 -M 0.01 -G 200.0 -N 0.0	FDR	top5	5	0.756	0.034	1,2,3,4,5,6,227
lazy.LocalKnn_FDR_top50_50_0.9_655	lazy.LocalKnn	-M 1 -W 2 -L 100 -K 1 -V 2	FDR	top50	50	0.756	0.053	1,2,3,4,5,6,7,8,9,10,11,12,13,14,15,16,17,18,19,20,21,22,23,24,25,26,27,28,29,30,31,32,33,34,35,36,37,38,39,40,41,42,43,44,45,46,47,48,49,50,51,227
misc.VFI_ACC_top40_40_0.9_25	misc.VFI	-B 0.3	ACC	top40	40	0.756	0.053	1,2,3,4,5,6,7,8,9,10,11,12,13,14,15,16,17,18,19,20,21,22,23,24,25,26,27,28,29,30,31,32,33,34,35,36,37,38,39,40,41,227
misc.VFI_ACC_top30_30_0.9_69	misc.VFI	-B 0.4	ACC	top30	30	0.756	0.054	1,2,3,4,5,6,7,8,9,10,11,12,13,14,15,16,17,18,19,20,21,22,23,24,25,26,27,28,29,30,31,227
misc.VFI_AUC_top40_40_0.9_786	misc.VFI	-B 0.3	AUC	top40	40	0.756	0.054	1,2,3,4,5,6,7,8,9,10,11,12,13,14,15,16,17,18,19,20,21,22,23,24,25,26,27,28,29,30,31,32,33,34,35,36,37,38,39,40,41,227
lazy.IBk_BER_top5_5_0.9_604	lazy.IBk	-K 1 -W 0 -A "weka.core.neighboursearch.LinearNNSearch -A \"weka.core.ManhattanDistance -D -R first-last\""	BER	top5	5	0.756	0.06	1,2,3,4,5,6,227
rules.OneR_FDR_f_2_0.9333_208	rules.OneR	-B 6	FDR	f	2	0.756	0.135	1,2,3,227
trees.HoeffdingTree_BER_top40_40_0.9_192	trees.HoeffdingTree	-L 2 -S 1 -E 1.0E-7 -H 0.05 -M 0.01 -G 200.0 -N 0.0	BER	top40	40	0.756	0.141	1,2,3,4,5,6,7,8,9,10,11,12,13,14,15,16,17,18,19,20,21,22,23,24,25,26,27,28,29,30,31,32,33,34,35,36,37,38,39,40,41,227
functions.SimpleLogistic_FDR_f_7_0.9333_866	functions.SimpleLogistic	-I 0 -P -M 500 -H 50 -W 0.0 -A	FDR	f	7	0.756	0.104	1,2,3,4,5,11,36,60,227
trees.RandomTree_BER_bf_4_1_949	trees.RandomTree	-K 0 -M 1.0 -V 0.001 -S 1	BER	bf	4	0.756	0.185	1222221218212220
rules.NNge_ACC_top30_30_0.9_229	rules.NNge	-G 5 -I 5	ACC	top30	30	0.755	0.052	1,2,3,4,5,6,7,8,9,10,11,12,13,14,15,16,17,18,19,20,21,22,23,24,25,26,27,28,29,30,31,227
misc.HyperPipes_MCC_top30_30_0.8667_167	misc.HyperPipes		MCC	top30	30	0.755	0.075	1,2,3,4,5,6,7,8,9,10,11,12,13,14,15,16,17,18,19,20,21,22,23,24,25,26,27,28,29,30,31,227
misc.VFI_AUC_top40_40_0.9_978	misc.VFI	-B 0.4	AUC	top40	40	0.755	0.054	1,2,3,4,5,6,7,8,9,10,11,12,13,14,15,16,17,18,19,20,21,22,23,24,25,26,27,28,29,30,31,32,33,34,35,36,37,38,39,40,41,227
functions.RBFNetwork_ACC_top75_75_0.9333_255	functions.RBFNetwork	-B 2 -S 1 -R 1.0E-8 -M -1 -W 0.1	ACC	top75	75	0.755	0.107	1,2,3,4,5,6,7,8,9,10,11,12,13,14,15,16,17,18,19,20,21,22,23,24,25,26,27,28,29,30,31,32,33,34,35,36,37,38,39,40,41,42,43,44,45,46,47,48,49,50,51,52,53,54,55,56,57,58,59,60,61,62,63,64,65,66,67,68,69,70,71,72,73,74,75,76,227
rules.RoughSet_MCC_b_6_0.9333_875	rules.RoughSet	-D 8 -R 0 -I 0 -X 3	MCC	b	6	0.755	0.176	1,226,224,219,217,189,3,227
bayes.NaiveBayes_ACC_top10_10_0.9_931	bayes.NaiveBayes		ACC	top10	10	0.754	0.062	1,2,3,4,5,6,7,8,9,10,11,227
lazy.LocalKnn_AUC_top40_40_0.9_338	lazy.LocalKnn	-M 1 -W 2 -L 100 -K 1 -V 2	AUC	top40	40	0.754	0.055	1,2,3,4,5,6,7,8,9,10,11,12,13,14,15,16,17,18,19,20,21,22,23,24,25,26,27,28,29,30,31,32,33,34,35,36,37,38,39,40,41,227
lazy.RseslibKnn_FDR_top50_50_0.9_249	lazy.RseslibKnn	-M 1 -W 2 -K 1 -V 2	FDR	top50	50	0.754	0.055	1,2,3,4,5,6,7,8,9,10,11,12,13,14,15,16,17,18,19,20,21,22,23,24,25,26,27,28,29,30,31,32,33,34,35,36,37,38,39,40,41,42,43,44,45,46,47,48,49,50,51,227
misc.VFI_BER_top40_40_0.9_125	misc.VFI	-B 0.4	BER	top40	40	0.754	0.055	1,2,3,4,5,6,7,8,9,10,11,12,13,14,15,16,17,18,19,20,21,22,23,24,25,26,27,28,29,30,31,32,33,34,35,36,37,38,39,40,41,227
rules.PART_AUC_b_7_0.9333_913	rules.PART	-M 2 -C 0.25 -Q 1	AUC	b	7	0.754	0.102	1.22623e+24
trees.RandomForest_MCC_b_8_0.9667_162	trees.RandomForest	-I 10 -K 0 -S 1	MCC	b	8	0.754	0.125	1.22622e+27
functions.SMO_BER_f_9_0.9667_86	functions.SMO	-C 1.0 -L 0.001 -P 1.0E-12 -N 0 -V -1 -W 1 -K "functions.supportVector.PolyKernel -C 250007 -E 1.0"	BER	f	9	0.754	0.143	1,2,5,6,7,10,11,13,19,41,227
trees.RandomTree_ACC_top50_50_0.9667_264	trees.RandomTree	-K 0 -M 1.0 -V 0.001 -S 1	ACC	top50	50	0.754	0.144	1,2,3,4,5,6,7,8,9,10,11,12,13,14,15,16,17,18,19,20,21,22,23,24,25,26,27,28,29,30,31,32,33,34,35,36,37,38,39,40,41,42,43,44,45,46,47,48,49,50,51,227
rules.Ridor_BER_bf_4_0.9333_921	rules.Ridor	-F 3 -S 1 -N 2.0	BER	bf	4	0.754	0.103	1226223221215220
misc.VFI_FDR_top100_100_0.9_147	misc.VFI	-B 0.5	FDR	top100	100	0.753	0.061	1,2,3,4,5,6,7,8,9,10,11,12,13,14,15,16,17,18,19,20,21,22,23,24,25,26,27,28,29,30,31,32,33,34,35,36,37,38,39,40,41,42,43,44,45,46,47,48,49,50,51,52,53,54,55,56,57,58,59,60,61,62,63,64,65,66,67,68,69,70,71,72,73,74,75,76,77,78,79,80,81,82,83,84,85,86,87,88,89,90,91,92,93,94,95,96,97,98,99,100,101,227
lazy.IBk_ACC_top15_15_0.9_582	lazy.IBk	-K 1 -W 0 -A "weka.core.neighboursearch.LinearNNSearch -A \"weka.core.EuclideanDistance -R first-last\""	ACC	top15	15	0.753	0.054	1,2,3,4,5,6,7,8,9,10,11,12,13,14,15,16,227
lazy.LocalKnn_BER_top40_40_0.9_719	lazy.LocalKnn	-M 1 -W 2 -L 100 -K 1 -V 2	BER	top40	40	0.753	0.059	1,2,3,4,5,6,7,8,9,10,11,12,13,14,15,16,17,18,19,20,21,22,23,24,25,26,27,28,29,30,31,32,33,34,35,36,37,38,39,40,41,227
functions.RBFNetwork_FDR_top40_40_0.9333_753	functions.RBFNetwork	-B 3 -S 1 -R 1.0E-8 -M -1 -W 0.1	FDR	top40	40	0.753	0.099	1,2,3,4,5,6,7,8,9,10,11,12,13,14,15,16,17,18,19,20,21,22,23,24,25,26,27,28,29,30,31,32,33,34,35,36,37,38,39,40,41,227
misc.VFI_MCC_top100_100_0.8667_604	misc.VFI	-B 0.6	MCC	top100	100	0.753	0.042	1,2,3,4,5,6,7,8,9,10,11,12,13,14,15,16,17,18,19,20,21,22,23,24,25,26,27,28,29,30,31,32,33,34,35,36,37,38,39,40,41,42,43,44,45,46,47,48,49,50,51,52,53,54,55,56,57,58,59,60,61,62,63,64,65,66,67,68,69,70,71,72,73,74,75,76,77,78,79,80,81,82,83,84,85,86,87,88,89,90,91,92,93,94,95,96,97,98,99,100,101,227
rules.NNge_MCC_top40_40_0.9_100	rules.NNge	-G 5 -I 5	MCC	top40	40	0.753	0.102	1,2,3,4,5,6,7,8,9,10,11,12,13,14,15,16,17,18,19,20,21,22,23,24,25,26,27,28,29,30,31,32,33,34,35,36,37,38,39,40,41,227
misc.VFI_BER_top75_75_0.9_48	misc.VFI	-B 0.6	BER	top75	75	0.753	0.06	1,2,3,4,5,6,7,8,9,10,11,12,13,14,15,16,17,18,19,20,21,22,23,24,25,26,27,28,29,30,31,32,33,34,35,36,37,38,39,40,41,42,43,44,45,46,47,48,49,50,51,52,53,54,55,56,57,58,59,60,61,62,63,64,65,66,67,68,69,70,71,72,73,74,75,76,227
trees.RandomForest_AUC_top100_100_0.9_293	trees.RandomForest	-I 10 -K 0 -S 1	AUC	top100	100	0.753	0.062	1,2,3,4,5,6,7,8,9,10,11,12,13,14,15,16,17,18,19,20,21,22,23,24,25,26,27,28,29,30,31,32,33,34,35,36,37,38,39,40,41,42,43,44,45,46,47,48,49,50,51,52,53,54,55,56,57,58,59,60,61,62,63,64,65,66,67,68,69,70,71,72,73,74,75,76,77,78,79,80,81,82,83,84,85,86,87,88,89,90,91,92,93,94,95,96,97,98,99,100,101,227
functions.RBFNetwork_ACC_b_6_0.9667_990	functions.RBFNetwork	-B 5 -S 1 -R 1.0E-8 -M -1 -W 0.1	ACC	b	6	0.753	0.132	1.22623e+21
functions.SPegasos_FDR_top75_75_0.9333_282	functions.SPegasos	-F 0 -L 1.0E-4 -E 500	FDR	top75	75	0.753	0.097	1,2,3,4,5,6,7,8,9,10,11,12,13,14,15,16,17,18,19,20,21,22,23,24,25,26,27,28,29,30,31,32,33,34,35,36,37,38,39,40,41,42,43,44,45,46,47,48,49,50,51,52,53,54,55,56,57,58,59,60,61,62,63,64,65,66,67,68,69,70,71,72,73,74,75,76,227
functions.RBFNetwork_FDR_top100_100_0.9_866	functions.RBFNetwork	-B 2 -S 1 -R 1.0E-8 -M -1 -W 0.1	FDR	top100	100	0.753	0.107	1,2,3,4,5,6,7,8,9,10,11,12,13,14,15,16,17,18,19,20,21,22,23,24,25,26,27,28,29,30,31,32,33,34,35,36,37,38,39,40,41,42,43,44,45,46,47,48,49,50,51,52,53,54,55,56,57,58,59,60,61,62,63,64,65,66,67,68,69,70,71,72,73,74,75,76,77,78,79,80,81,82,83,84,85,86,87,88,89,90,91,92,93,94,95,96,97,98,99,100,101,227
trees.J48_ACC_f_3_0.9667_581	trees.J48	-C 0.25 -M 2	ACC	f	3	0.753	0.178	1,2,3,13,227
trees.RandomForest_ACC_top100_100_0.8667_695	trees.RandomForest	-P 100 -I 100 -num-slots 1 -K 0 -M 1.0 -V 0.001 -S 1	ACC	top100	100	0.752	0.021	1,2,3,4,5,6,7,8,9,10,11,12,13,14,15,16,17,18,19,20,21,22,23,24,25,26,27,28,29,30,31,32,33,34,35,36,37,38,39,40,41,42,43,44,45,46,47,48,49,50,51,52,53,54,55,56,57,58,59,60,61,62,63,64,65,66,67,68,69,70,71,72,73,74,75,76,77,78,79,80,81,82,83,84,85,86,87,88,89,90,91,92,93,94,95,96,97,98,99,100,101,227
functions.RBFNetwork_BER_top50_50_0.9333_122	functions.RBFNetwork	-B 4 -S 1 -R 1.0E-8 -M -1 -W 0.1	BER	top50	50	0.752	0.087	1,2,3,4,5,6,7,8,9,10,11,12,13,14,15,16,17,18,19,20,21,22,23,24,25,26,27,28,29,30,31,32,33,34,35,36,37,38,39,40,41,42,43,44,45,46,47,48,49,50,51,227
bayes.NaiveBayes_FDR_top10_10_0.9_630	bayes.NaiveBayes	#NAME?	FDR	top10	10	0.752	0.056	1,2,3,4,5,6,7,8,9,10,11,227
functions.MultilayerPerceptron_FDR_top10_10_0.9333_447	functions.MultilayerPerceptron	-L 0.3 -M 0.2 -N 500 -V 0 -S 0 -E 20 -H a	FDR	top10	10	0.752	0.078	1,2,3,4,5,6,7,8,9,10,11,227
misc.VFI_MCC_top20_20_0.8667_737	misc.VFI	-B 0.4	MCC	top20	20	0.752	0.085	1,2,3,4,5,6,7,8,9,10,11,12,13,14,15,16,17,18,19,20,21,227
lazy.IBk_MCC_top5_5_0.9_789	lazy.IBk	-K 1 -W 0 -A "weka.core.neighboursearch.LinearNNSearch -A \"weka.core.ChebyshevDistance -R first-last\""	MCC	top5	5	0.752	0.057	1,2,3,4,5,6,227
bayes.NaiveBayes_BER_top40_40_0.8667_80	bayes.NaiveBayes		BER	top40	40	0.752	0.128	1,2,3,4,5,6,7,8,9,10,11,12,13,14,15,16,17,18,19,20,21,22,23,24,25,26,27,28,29,30,31,32,33,34,35,36,37,38,39,40,41,227
trees.RandomTree_ACC_top10_10_0.9333_197	trees.RandomTree	-K 0 -M 1.0 -V 0.001 -S 1	ACC	top10	10	0.752	0.099	1,2,3,4,5,6,7,8,9,10,11,227
trees.DecisionStump_FDR_bf_2_0.9_425	trees.DecisionStump		FDR	bf	2	0.751	0.034	1215128227
trees.HoeffdingTree_AUC_top10_10_0.9_633	trees.HoeffdingTree	-L 2 -S 1 -E 1.0E-7 -H 0.05 -M 0.01 -G 200.0 -N 0.0	AUC	top10	10	0.751	0.057	1,2,3,4,5,6,7,8,9,10,11,227
trees.RandomTree_AUC_top10_10_0.9333_857	trees.RandomTree	-K 0 -M 1.0 -V 0.001 -S 1	AUC	top10	10	0.751	0.103	1,2,3,4,5,6,7,8,9,10,11,227
bayes.NaiveBayes_MCC_top40_40_0.9_359	bayes.NaiveBayes		MCC	top40	40	0.751	0.146	1,2,3,4,5,6,7,8,9,10,11,12,13,14,15,16,17,18,19,20,21,22,23,24,25,26,27,28,29,30,31,32,33,34,35,36,37,38,39,40,41,227
rules.DTNB_ACC_top20_20_0.9333_884	rules.DTNB	-X 1	ACC	top20	20	0.751	0.133	1,2,3,4,5,6,7,8,9,10,11,12,13,14,15,16,17,18,19,20,21,227
lazy.KStar_FDR_b_6_0.9333_597	lazy.KStar	-B 20 -M n	FDR	b	6	0.751	0.141	1.22623e+21
rules.PART_ACC_f_4_1_300	rules.PART	-M 2 -C 0.25 -Q 1	ACC	f	4	0.751	0.174	1,2,3,4,13,227
trees.J48_BER_bf_3_0.9667_645	trees.J48	-C 0.25 -M 2	BER	bf	3	0.751	0.213	1219217214227
bayes.NaiveBayes_ACC_top5_5_0.8667_86	bayes.NaiveBayes	#NAME?	ACC	top5	5	0.75	0.028	1,2,3,4,5,6,227
trees.DecisionStump_MCC_b_2_0.9_953	trees.DecisionStump		MCC	b	2	0.75	0.034	1226215227
trees.HoeffdingTree_FDR_top10_10_0.9_343	trees.HoeffdingTree	-L 2 -S 1 -E 1.0E-7 -H 0.05 -M 0.01 -G 200.0 -N 0.0	FDR	top10	10	0.75	0.059	1,2,3,4,5,6,7,8,9,10,11,227
trees.RandomForest_MCC_top100_100_0.9_642	trees.RandomForest	-I 10 -K 0 -S 1	MCC	top100	100	0.75	0.033	1,2,3,4,5,6,7,8,9,10,11,12,13,14,15,16,17,18,19,20,21,22,23,24,25,26,27,28,29,30,31,32,33,34,35,36,37,38,39,40,41,42,43,44,45,46,47,48,49,50,51,52,53,54,55,56,57,58,59,60,61,62,63,64,65,66,67,68,69,70,71,72,73,74,75,76,77,78,79,80,81,82,83,84,85,86,87,88,89,90,91,92,93,94,95,96,97,98,99,100,101,227
trees.RandomForest_AUC_top1_1_0.9_920	trees.RandomForest	-I 25 -K 0 -S 1	AUC	top1	1	0.75	0.046	1,2,227
misc.VFI_ACC_top30_30_0.9_289	misc.VFI	-B 0.3	ACC	top30	30	0.75	0.064	1,2,3,4,5,6,7,8,9,10,11,12,13,14,15,16,17,18,19,20,21,22,23,24,25,26,27,28,29,30,31,227
rules.NNge_AUC_top100_100_0.9_168	rules.NNge	-G 5 -I 5	AUC	top100	100	0.75	0.068	1,2,3,4,5,6,7,8,9,10,11,12,13,14,15,16,17,18,19,20,21,22,23,24,25,26,27,28,29,30,31,32,33,34,35,36,37,38,39,40,41,42,43,44,45,46,47,48,49,50,51,52,53,54,55,56,57,58,59,60,61,62,63,64,65,66,67,68,69,70,71,72,73,74,75,76,77,78,79,80,81,82,83,84,85,86,87,88,89,90,91,92,93,94,95,96,97,98,99,100,101,227
trees.ExtraTree_BER_top10_10_0.9333_986	trees.ExtraTree	-K -1 -N -1 -S 1	BER	top10	10	0.75	0.102	1,2,3,4,5,6,7,8,9,10,11,227
functions.RBFNetwork_AUC_top30_30_0.9333_419	functions.RBFNetwork	-B 2 -S 1 -R 1.0E-8 -M -1 -W 0.1	AUC	top30	30	0.75	0.1	1,2,3,4,5,6,7,8,9,10,11,12,13,14,15,16,17,18,19,20,21,22,23,24,25,26,27,28,29,30,31,227
rules.DTNB_MCC_top15_15_0.9_910	rules.DTNB	-X 1	MCC	top15	15	0.75	0.101	1,2,3,4,5,6,7,8,9,10,11,12,13,14,15,16,227
trees.J48_FDR_b_7_0.9_675	trees.J48	-C 0.25 -M 2	FDR	b	7	0.75	0.107	1,226,224,218,217,215,113,21,227
trees.LADTree_MCC_top15_15_0.9667_808	trees.LADTree	-B 10	MCC	top15	15	0.75	0.147	1,2,3,4,5,6,7,8,9,10,11,12,13,14,15,16,227
lazy.KStar_MCC_b_5_0.9333_706	lazy.KStar	-B 20 -M m	MCC	b	5	0.75	0.142	1.22623e+18
trees.RandomTree_AUC_top40_40_0.9333_662	trees.RandomTree	-K 0 -M 1.0 -V 0.001 -S 1	AUC	top40	40	0.75	0.138	1,2,3,4,5,6,7,8,9,10,11,12,13,14,15,16,17,18,19,20,21,22,23,24,25,26,27,28,29,30,31,32,33,34,35,36,37,38,39,40,41,227
trees.DecisionStump_AUC_bf_2_0.9_423	trees.DecisionStump		AUC	bf	2	0.749	0.038	1215202227
functions.SimpleLogistic_BER_fb_3_0.9333_151	functions.SimpleLogistic	-I 0 -M 500 -H 50 -W 0.0 -A	BER	fb	3	0.749	0.086	1,5,11,19,227
lazy.RseslibKnn_FDR_top40_40_0.9_575	lazy.RseslibKnn	-M 1 -W 2 -K 1 -V 2	FDR	top40	40	0.749	0.06	1,2,3,4,5,6,7,8,9,10,11,12,13,14,15,16,17,18,19,20,21,22,23,24,25,26,27,28,29,30,31,32,33,34,35,36,37,38,39,40,41,227
functions.SimpleLogistic_BER_fb_3_0.9333_497	functions.SimpleLogistic	-I 0 -P -M 500 -H 50 -W 0.0 -A	BER	fb	3	0.749	0.083	1,5,11,19,227
misc.VFI_BER_top100_100_0.9_415	misc.VFI	-B 0.6	BER	top100	100	0.749	0.061	1,2,3,4,5,6,7,8,9,10,11,12,13,14,15,16,17,18,19,20,21,22,23,24,25,26,27,28,29,30,31,32,33,34,35,36,37,38,39,40,41,42,43,44,45,46,47,48,49,50,51,52,53,54,55,56,57,58,59,60,61,62,63,64,65,66,67,68,69,70,71,72,73,74,75,76,77,78,79,80,81,82,83,84,85,86,87,88,89,90,91,92,93,94,95,96,97,98,99,100,101,227
functions.SPegasos_ACC_top10_10_0.9_889	functions.SPegasos	-F 0 -L 1.0E-4 -E 500 -M	ACC	top10	10	0.749	0.061	1,2,3,4,5,6,7,8,9,10,11,227
functions.MLPClassifier_MCC_top75_75_0.9333_979	functions.MLPClassifier	-N 2 -R 0.01 -O 1.0E-6 -P 1 -E 1 -S 1 -L weka.classifiers.functions.loss.SquaredError -A weka.classifiers.functions.activation.ApproximateSigmoid	MCC	top75	75	0.749	0.102	1,2,3,4,5,6,7,8,9,10,11,12,13,14,15,16,17,18,19,20,21,22,23,24,25,26,27,28,29,30,31,32,33,34,35,36,37,38,39,40,41,42,43,44,45,46,47,48,49,50,51,52,53,54,55,56,57,58,59,60,61,62,63,64,65,66,67,68,69,70,71,72,73,74,75,76,227
trees.DecisionStump_ACC_bf_2_0.9_799	trees.DecisionStump		ACC	bf	2	0.748	0.035	1215124227
trees.HoeffdingTree_ACC_top10_10_0.9_103	trees.HoeffdingTree	-L 2 -S 1 -E 1.0E-7 -H 0.05 -M 0.01 -G 200.0 -N 0.0	ACC	top10	10	0.748	0.065	1,2,3,4,5,6,7,8,9,10,11,227
bayes.NaiveBayes_AUC_top10_10_0.8667_60	bayes.NaiveBayes	#NAME?	AUC	top10	10	0.748	0.036	1,2,3,4,5,6,7,8,9,10,11,227
lazy.IB1_FDR_top1_1_0.9_800	lazy.IB1		FDR	top1	1	0.748	0.049	1,2,227
misc.VFI_FDR_top50_50_0.8667_790	misc.VFI	-B 0.3	FDR	top50	50	0.748	0.054	1,2,3,4,5,6,7,8,9,10,11,12,13,14,15,16,17,18,19,20,21,22,23,24,25,26,27,28,29,30,31,32,33,34,35,36,37,38,39,40,41,42,43,44,45,46,47,48,49,50,51,227
rules.DTNB_FDR_b_10_0.9667_11	rules.DTNB	-X 1	FDR	b	10	0.748	0.149	1,226,224,215,210,202,184,177,169,100,63,227
trees.J48_FDR_bf_4_0.9667_731	trees.J48	-C 0.25 -M 2	FDR	bf	4	0.748	0.181	1224196181180220
trees.J48_ACC_f_4_0.9667_714	trees.J48	-S -C 0.25 -M 2	ACC	f	4	0.748	0.218	1,2,3,8,29,227
functions.RBFNetwork_BER_top50_50_0.8333_467	functions.RBFNetwork	-B 5 -S 1 -R 1.0E-8 -M -1 -W 0.1	BER	top50	50	0.747	0.049	1,2,3,4,5,6,7,8,9,10,11,12,13,14,15,16,17,18,19,20,21,22,23,24,25,26,27,28,29,30,31,32,33,34,35,36,37,38,39,40,41,42,43,44,45,46,47,48,49,50,51,227
trees.RandomTree_AUC_top1_1_0.9_239	trees.RandomTree	-K 0 -M 1.0 -V 0.001 -S 1	AUC	top1	1	0.747	0.049	1,2,227
functions.RBFNetwork_FDR_top15_15_0.9667_972	functions.RBFNetwork	-B 3 -S 1 -R 1.0E-8 -M -1 -W 0.1	FDR	top15	15	0.747	0.14	1,2,3,4,5,6,7,8,9,10,11,12,13,14,15,16,227
trees.RandomForest_BER_top1_1_0.9_193	trees.RandomForest	-I 25 -K 0 -S 1	BER	top1	1	0.747	0.053	1,2,227
lazy.KStar_AUC_top30_30_0.9_440	lazy.KStar	-B 20 -M a	AUC	top30	30	0.747	0.063	1,2,3,4,5,6,7,8,9,10,11,12,13,14,15,16,17,18,19,20,21,22,23,24,25,26,27,28,29,30,31,227
misc.VFI_BER_top30_30_0.9_895	misc.VFI	-B 0.4	BER	top30	30	0.747	0.066	1,2,3,4,5,6,7,8,9,10,11,12,13,14,15,16,17,18,19,20,21,22,23,24,25,26,27,28,29,30,31,227
lazy.LWL_BER_top5_5_0.9333_648	lazy.LWL	-U 0 -K -1 -A "weka.core.neighboursearch.LinearNNSearch -A \"weka.core.EuclideanDistance -R first-last\"" -W weka.classifiers.trees.DecisionStump	BER	top5	5	0.747	0.103	1,2,3,4,5,6,227
trees.RandomForest_AUC_b_10_0.8667_129	trees.RandomForest	-I 10 -K 0 -S 1	AUC	b	10	0.747	0.097	1.22623e+33
trees.RandomForest_FDR_top100_100_0.9_660	trees.RandomForest	-I 10 -K 0 -S 1	FDR	top100	100	0.746	0.037	1,2,3,4,5,6,7,8,9,10,11,12,13,14,15,16,17,18,19,20,21,22,23,24,25,26,27,28,29,30,31,32,33,34,35,36,37,38,39,40,41,42,43,44,45,46,47,48,49,50,51,52,53,54,55,56,57,58,59,60,61,62,63,64,65,66,67,68,69,70,71,72,73,74,75,76,77,78,79,80,81,82,83,84,85,86,87,88,89,90,91,92,93,94,95,96,97,98,99,100,101,227
lazy.IBk_MCC_top15_15_0.9_469	lazy.IBk	-K 1 -W 0 -A "weka.core.neighboursearch.LinearNNSearch -A \"weka.core.EuclideanDistance -R first-last\""	MCC	top15	15	0.746	0.062	1,2,3,4,5,6,7,8,9,10,11,12,13,14,15,16,227
trees.LADTree_MCC_top5_5_0.9333_297	trees.LADTree	-B 10	MCC	top5	5	0.746	0.084	1,2,3,4,5,6,227
lazy.IB1_ACC_top15_15_0.9333_771	lazy.IB1		ACC	top15	15	0.746	0.105	1,2,3,4,5,6,7,8,9,10,11,12,13,14,15,16,227
trees.HoeffdingTree_ACC_top100_100_0.8667_662	trees.HoeffdingTree	-L 2 -S 1 -E 1.0E-7 -H 0.05 -M 0.01 -G 200.0 -N 0.0	ACC	top100	100	0.746	0.083	1,2,3,4,5,6,7,8,9,10,11,12,13,14,15,16,17,18,19,20,21,22,23,24,25,26,27,28,29,30,31,32,33,34,35,36,37,38,39,40,41,42,43,44,45,46,47,48,49,50,51,52,53,54,55,56,57,58,59,60,61,62,63,64,65,66,67,68,69,70,71,72,73,74,75,76,77,78,79,80,81,82,83,84,85,86,87,88,89,90,91,92,93,94,95,96,97,98,99,100,101,227
rules.NNge_AUC_top40_40_0.9333_423	rules.NNge	-G 5 -I 5	AUC	top40	40	0.746	0.109	1,2,3,4,5,6,7,8,9,10,11,12,13,14,15,16,17,18,19,20,21,22,23,24,25,26,27,28,29,30,31,32,33,34,35,36,37,38,39,40,41,227
functions.MLPClassifier_ACC_top50_50_0.9333_979	functions.MLPClassifier	-N 2 -R 0.01 -O 1.0E-6 -P 1 -E 1 -S 1 -L weka.classifiers.functions.loss.SquaredError -A weka.classifiers.functions.activation.ApproximateSigmoid	ACC	top50	50	0.746	0.105	1,2,3,4,5,6,7,8,9,10,11,12,13,14,15,16,17,18,19,20,21,22,23,24,25,26,27,28,29,30,31,32,33,34,35,36,37,38,39,40,41,42,43,44,45,46,47,48,49,50,51,227
functions.RBFNetwork_ACC_top40_40_0.9333_440	functions.RBFNetwork	-B 5 -S 1 -R 1.0E-8 -M -1 -W 0.1	ACC	top40	40	0.746	0.091	1,2,3,4,5,6,7,8,9,10,11,12,13,14,15,16,17,18,19,20,21,22,23,24,25,26,27,28,29,30,31,32,33,34,35,36,37,38,39,40,41,227
rules.OneR_MCC_fb_2_0.9333_845	rules.OneR	-B 6	MCC	fb	2	0.746	0.143	1,3,144,227
trees.HoeffdingTree_MCC_top10_10_0.9_74	trees.HoeffdingTree	-L 2 -S 1 -E 1.0E-7 -H 0.05 -M 0.01 -G 200.0 -N 0.0	MCC	top10	10	0.745	0.078	1,2,3,4,5,6,7,8,9,10,11,227
rules.NNge_BER_top100_100_0.8333_168	rules.NNge	-G 5 -I 5	BER	top100	100	0.745	0.089	1,2,3,4,5,6,7,8,9,10,11,12,13,14,15,16,17,18,19,20,21,22,23,24,25,26,27,28,29,30,31,32,33,34,35,36,37,38,39,40,41,42,43,44,45,46,47,48,49,50,51,52,53,54,55,56,57,58,59,60,61,62,63,64,65,66,67,68,69,70,71,72,73,74,75,76,77,78,79,80,81,82,83,84,85,86,87,88,89,90,91,92,93,94,95,96,97,98,99,100,101,227
lazy.IBkLG_BER_top15_15_0.9_151	lazy.IBkLG		BER	top15	15	0.745	0.064	1,2,3,4,5,6,7,8,9,10,11,12,13,14,15,16,227
lazy.IB1_BER_top15_15_0.9_390	lazy.IB1		BER	top15	15	0.745	0.064	1,2,3,4,5,6,7,8,9,10,11,12,13,14,15,16,227
trees.ExtraTree_AUC_b_7_1_76	trees.ExtraTree	-K -1 -N -1 -S 1	AUC	b	7	0.745	0.178	1.22623e+24
rules.PART_AUC_f_5_0.9667_759	rules.PART	-M 2 -C 0.25 -Q 1	AUC	f	5	0.745	0.186	1,2,3,12,14,30,227
lazy.LocalKnn_BER_top20_20_0.8667_452	lazy.LocalKnn	-M 1 -W 2 -L 100 -K 1 -V 2	BER	top20	20	0.744	0.045	1,2,3,4,5,6,7,8,9,10,11,12,13,14,15,16,17,18,19,20,21,227
misc.FLR_AUC_top5_5_0.8667_452	misc.FLR	-R 0.5	AUC	top5	5	0.744	0.012	1,2,3,4,5,6,227
functions.RBFNetwork_ACC_top20_20_0.8667_978	functions.RBFNetwork	-B 3 -S 1 -R 1.0E-8 -M -1 -W 0.1	ACC	top20	20	0.744	0.044	1,2,3,4,5,6,7,8,9,10,11,12,13,14,15,16,17,18,19,20,21,227
misc.VFI_AUC_top50_50_0.8333_67	misc.VFI	-B 0.6	AUC	top50	50	0.744	0.05	1,2,3,4,5,6,7,8,9,10,11,12,13,14,15,16,17,18,19,20,21,22,23,24,25,26,27,28,29,30,31,32,33,34,35,36,37,38,39,40,41,42,43,44,45,46,47,48,49,50,51,227
bayes.NaiveBayes_MCC_top50_50_0.8667_865	bayes.NaiveBayes		MCC	top50	50	0.744	0.088	1,2,3,4,5,6,7,8,9,10,11,12,13,14,15,16,17,18,19,20,21,22,23,24,25,26,27,28,29,30,31,32,33,34,35,36,37,38,39,40,41,42,43,44,45,46,47,48,49,50,51,227
rules.NNge_ACC_top15_15_0.9333_987	rules.NNge	-G 5 -I 5	ACC	top15	15	0.744	0.088	1,2,3,4,5,6,7,8,9,10,11,12,13,14,15,16,227
lazy.LocalKnn_AUC_top50_50_0.8667_796	lazy.LocalKnn	-M 1 -W 2 -L 100 -K 1 -V 2	AUC	top50	50	0.744	0.046	1,2,3,4,5,6,7,8,9,10,11,12,13,14,15,16,17,18,19,20,21,22,23,24,25,26,27,28,29,30,31,32,33,34,35,36,37,38,39,40,41,42,43,44,45,46,47,48,49,50,51,227
functions.RBFNetwork_AUC_top100_100_0.8667_212	functions.RBFNetwork	-B 2 -S 1 -R 1.0E-8 -M -1 -W 0.1	AUC	top100	100	0.744	0.092	1,2,3,4,5,6,7,8,9,10,11,12,13,14,15,16,17,18,19,20,21,22,23,24,25,26,27,28,29,30,31,32,33,34,35,36,37,38,39,40,41,42,43,44,45,46,47,48,49,50,51,52,53,54,55,56,57,58,59,60,61,62,63,64,65,66,67,68,69,70,71,72,73,74,75,76,77,78,79,80,81,82,83,84,85,86,87,88,89,90,91,92,93,94,95,96,97,98,99,100,101,227
misc.VFI_FDR_top20_20_0.8667_924	misc.VFI	-B 0.6	FDR	top20	20	0.744	0.09	1,2,3,4,5,6,7,8,9,10,11,12,13,14,15,16,17,18,19,20,21,227
functions.SPegasos_AUC_top75_75_0.9_252	functions.SPegasos	-F 0 -L 1.0E-4 -E 500 -M	AUC	top75	75	0.744	0.067	1,2,3,4,5,6,7,8,9,10,11,12,13,14,15,16,17,18,19,20,21,22,23,24,25,26,27,28,29,30,31,32,33,34,35,36,37,38,39,40,41,42,43,44,45,46,47,48,49,50,51,52,53,54,55,56,57,58,59,60,61,62,63,64,65,66,67,68,69,70,71,72,73,74,75,76,227
misc.CHIRP_FDR_bf_6_0.9667_706	misc.CHIRP	-V 7 -S 1	FDR	bf	6	0.744	0.221	1.22622e+21
trees.ExtraTree_MCC_bf_7_0.9667_971	trees.ExtraTree	-K -1 -N -1 -S 1	MCC	bf	7	0.744	0.188	1.22623e+24
lazy.LWL_AUC_bf_6_0.8667_350	lazy.LWL	-U 0 -K -1 -A "weka.core.neighboursearch.LinearNNSearch -A \"weka.core.EuclideanDistance -R first-last\"" -W weka.classifiers.trees.DecisionStump	AUC	bf	6	0.743	0.014	1,220,215,210,209,204,55,227
trees.HoeffdingTree_ACC_top5_5_0.8667_604	trees.HoeffdingTree	-L 2 -S 1 -E 1.0E-7 -H 0.05 -M 0.01 -G 200.0 -N 0.0	ACC	top5	5	0.743	0.017	1,2,3,4,5,6,227
trees.DecisionStump_MCC_bf_1_0.8667_648	trees.DecisionStump		MCC	bf	1	0.743	0.007	1215227
trees.DecisionStump_BER_bf_2_0.9_484	trees.DecisionStump		BER	bf	2	0.743	0.039	1215134227
functions.SimpleLogistic_AUC_f_6_0.9_666	functions.SimpleLogistic	-I 0 -P -M 500 -H 50 -W 0.0 -A	AUC	f	6	0.743	0.042	1,2,3,5,6,11,28,227
misc.VFI_FDR_top40_40_0.9_227	misc.VFI	-B 0.6	FDR	top40	40	0.743	0.072	1,2,3,4,5,6,7,8,9,10,11,12,13,14,15,16,17,18,19,20,21,22,23,24,25,26,27,28,29,30,31,32,33,34,35,36,37,38,39,40,41,227
trees.RandomForest_BER_bf_4_0.9667_495	trees.RandomForest	-I 25 -K 0 -S 1	BER	bf	4	0.743	0.129	1223212211168220
lazy.KStar_ACC_top30_30_0.9_244	lazy.KStar	-B 20 -M m	ACC	top30	30	0.743	0.067	1,2,3,4,5,6,7,8,9,10,11,12,13,14,15,16,17,18,19,20,21,22,23,24,25,26,27,28,29,30,31,227
trees.ExtraTree_AUC_top10_10_0.8667_515	trees.ExtraTree	-K -1 -N -1 -S 1	AUC	top10	10	0.743	0.094	1,2,3,4,5,6,7,8,9,10,11,227
lazy.IBk_ACC_top5_5_0.9_482	lazy.IBk	-K 1 -W 0 -A "weka.core.neighboursearch.LinearNNSearch -A \"weka.core.ChebyshevDistance -R first-last\""	ACC	top5	5	0.743	0.068	1,2,3,4,5,6,227
lazy.LocalKnn_MCC_top30_30_0.8667_817	lazy.LocalKnn	-M 1 -W 2 -L 100 -K 1 -V 2	MCC	top30	30	0.743	0.052	1,2,3,4,5,6,7,8,9,10,11,12,13,14,15,16,17,18,19,20,21,22,23,24,25,26,27,28,29,30,31,227
functions.RBFNetwork_MCC_top75_75_0.9333_59	functions.RBFNetwork	-B 4 -S 1 -R 1.0E-8 -M -1 -W 0.1	MCC	top75	75	0.743	0.093	1,2,3,4,5,6,7,8,9,10,11,12,13,14,15,16,17,18,19,20,21,22,23,24,25,26,27,28,29,30,31,32,33,34,35,36,37,38,39,40,41,42,43,44,45,46,47,48,49,50,51,52,53,54,55,56,57,58,59,60,61,62,63,64,65,66,67,68,69,70,71,72,73,74,75,76,227
misc.VFI_BER_top40_40_0.9_178	misc.VFI	-B 0.6	BER	top40	40	0.743	0.068	1,2,3,4,5,6,7,8,9,10,11,12,13,14,15,16,17,18,19,20,21,22,23,24,25,26,27,28,29,30,31,32,33,34,35,36,37,38,39,40,41,227
trees.ExtraTree_MCC_fb_5_1_836	trees.ExtraTree	-K -1 -N -1 -S 1	MCC	fb	5	0.743	0.172	1,2,3,6,47,54,227
rules.DTNB_FDR_top30_30_0.9333_947	rules.DTNB	-X 1	FDR	top30	30	0.743	0.143	1,2,3,4,5,6,7,8,9,10,11,12,13,14,15,16,17,18,19,20,21,22,23,24,25,26,27,28,29,30,31,227
trees.RandomForest_FDR_top10_10_0.8667_645	trees.RandomForest	-I 10 -K 0 -S 1	FDR	top10	10	0.742	0.013	1,2,3,4,5,6,7,8,9,10,11,227
bayes.NaiveBayes_ACC_top5_5_0.8667_684	bayes.NaiveBayes		ACC	top5	5	0.742	0.012	1,2,3,4,5,6,227
lazy.IBk_FDR_top15_15_0.9_628	lazy.IBk	-K 1 -W 0 -A "weka.core.neighboursearch.LinearNNSearch -A \"weka.core.EuclideanDistance -R first-last\""	FDR	top15	15	0.742	0.068	1,2,3,4,5,6,7,8,9,10,11,12,13,14,15,16,227
functions.SPegasos_AUC_top75_75_0.9333_844	functions.SPegasos	-F 0 -L 1.0E-4 -E 500	AUC	top75	75	0.742	0.109	1,2,3,4,5,6,7,8,9,10,11,12,13,14,15,16,17,18,19,20,21,22,23,24,25,26,27,28,29,30,31,32,33,34,35,36,37,38,39,40,41,42,43,44,45,46,47,48,49,50,51,52,53,54,55,56,57,58,59,60,61,62,63,64,65,66,67,68,69,70,71,72,73,74,75,76,227
lazy.IBkLG_ACC_top30_30_0.9_399	lazy.IBkLG		ACC	top30	30	0.742	0.077	1,2,3,4,5,6,7,8,9,10,11,12,13,14,15,16,17,18,19,20,21,22,23,24,25,26,27,28,29,30,31,227
rules.OneR_MCC_f_4_0.9333_868	rules.OneR	-B 6	MCC	f	4	0.742	0.151	1,2,3,44,191,227
bayes.NaiveBayes_AUC_top5_5_0.8667_685	bayes.NaiveBayes		AUC	top5	5	0.741	0.022	1,2,3,4,5,6,227
trees.RandomForest_BER_top20_20_0.8_643	trees.RandomForest	-I 10 -K 0 -S 1	BER	top20	20	0.741	0.109	1,2,3,4,5,6,7,8,9,10,11,12,13,14,15,16,17,18,19,20,21,227
trees.LADTree_FDR_top5_5_0.9_606	trees.LADTree	-B 10	FDR	top5	5	0.741	0.043	1,2,3,4,5,6,227
lazy.RseslibKnn_MCC_top1_1_0.9_847	lazy.RseslibKnn	-M 1 -W 2 -K 1 -V 2	MCC	top1	1	0.741	0.054	1,2,227
misc.VFI_AUC_top30_30_0.9_947	misc.VFI	-B 0.4	AUC	top30	30	0.741	0.072	1,2,3,4,5,6,7,8,9,10,11,12,13,14,15,16,17,18,19,20,21,22,23,24,25,26,27,28,29,30,31,227
misc.VFI_FDR_top75_75_0.8667_58	misc.VFI	-B 0.6	FDR	top75	75	0.741	0.045	1,2,3,4,5,6,7,8,9,10,11,12,13,14,15,16,17,18,19,20,21,22,23,24,25,26,27,28,29,30,31,32,33,34,35,36,37,38,39,40,41,42,43,44,45,46,47,48,49,50,51,52,53,54,55,56,57,58,59,60,61,62,63,64,65,66,67,68,69,70,71,72,73,74,75,76,227
misc.VFI_FDR_top30_30_0.9_853	misc.VFI	-B 0.5	FDR	top30	30	0.741	0.071	1,2,3,4,5,6,7,8,9,10,11,12,13,14,15,16,17,18,19,20,21,22,23,24,25,26,27,28,29,30,31,227
misc.VFI_FDR_top30_30_0.9_842	misc.VFI	-B 0.6	FDR	top30	30	0.741	0.074	1,2,3,4,5,6,7,8,9,10,11,12,13,14,15,16,17,18,19,20,21,22,23,24,25,26,27,28,29,30,31,227
misc.HyperPipes_BER_b_7_0.9333_461	misc.HyperPipes		BER	b	7	0.741	0.117	1.22623e+24
functions.SMO_MCC_bf_4_0.9667_844	functions.SMO	-C 1.0 -L 0.001 -P 1.0E-12 -N 0 -V -1 -W 1 -K "functions.supportVector.NormalizedPolyKernel -C 250007 -E 2.0"	MCC	bf	4	0.741	0.137	1225215214210220
lazy.LocalKnn_AUC_top20_20_0.8667_919	lazy.LocalKnn	-M 1 -W 2 -L 100 -K 1 -V 2	AUC	top20	20	0.74	0.046	1,2,3,4,5,6,7,8,9,10,11,12,13,14,15,16,17,18,19,20,21,227
lazy.IBk_AUC_top5_5_0.8333_254	lazy.IBk	-K 1 -W 0 -A "weka.core.neighboursearch.LinearNNSearch -A \"weka.core.ManhattanDistance -D -R first-last\""	AUC	top5	5	0.74	0.049	1,2,3,4,5,6,227
trees.J48_AUC_b_7_0.9_233	trees.J48	-S -C 0.25 -M 2	AUC	b	7	0.74	0.043	1.22622e+24
misc.VFI_ACC_top40_40_0.9_288	misc.VFI	-B 0.6	ACC	top40	40	0.74	0.075	1,2,3,4,5,6,7,8,9,10,11,12,13,14,15,16,17,18,19,20,21,22,23,24,25,26,27,28,29,30,31,32,33,34,35,36,37,38,39,40,41,227
lazy.IBkLG_FDR_top15_15_0.9_759	lazy.IBkLG		FDR	top15	15	0.74	0.071	1,2,3,4,5,6,7,8,9,10,11,12,13,14,15,16,227
lazy.LWL_MCC_top5_5_0.9_373	lazy.LWL	-U 0 -K -1 -A "weka.core.neighboursearch.LinearNNSearch -A \"weka.core.EuclideanDistance -R first-last\"" -W weka.classifiers.trees.DecisionStump	MCC	top5	5	0.74	0.07	1,2,3,4,5,6,227
lazy.IB1_FDR_top15_15_0.9_296	lazy.IB1		FDR	top15	15	0.74	0.07	1,2,3,4,5,6,7,8,9,10,11,12,13,14,15,16,227
lazy.IBk_FDR_top5_5_0.9_965	lazy.IBk	-K 1 -W 0 -A "weka.core.neighboursearch.LinearNNSearch -A \"weka.core.ChebyshevDistance -R first-last\""	FDR	top5	5	0.74	0.071	1,2,3,4,5,6,227
trees.ExtraTree_ACC_top5_5_0.9_959	trees.ExtraTree	-K -1 -N -1 -S 1	ACC	top5	5	0.74	0.07	1,2,3,4,5,6,227
lazy.KStar_FDR_top30_30_0.9_343	lazy.KStar	-B 20 -M n	FDR	top30	30	0.74	0.07	1,2,3,4,5,6,7,8,9,10,11,12,13,14,15,16,17,18,19,20,21,22,23,24,25,26,27,28,29,30,31,227
trees.J48Consolidated_BER_b_6_0.9333_923	trees.J48Consolidated	-C 0.25 -M 2 -Q 1 -RM-N 5.0 -RM-B -2 -RM-D 50.0	BER	b	6	0.74	0.096	1,226,224,217,215,211,90,227
functions.SPegasos_BER_top75_75_0.9333_309	functions.SPegasos	-F 0 -L 1.0E-4 -E 500 -M	BER	top75	75	0.74	0.111	1,2,3,4,5,6,7,8,9,10,11,12,13,14,15,16,17,18,19,20,21,22,23,24,25,26,27,28,29,30,31,32,33,34,35,36,37,38,39,40,41,42,43,44,45,46,47,48,49,50,51,52,53,54,55,56,57,58,59,60,61,62,63,64,65,66,67,68,69,70,71,72,73,74,75,76,227
trees.ExtraTree_BER_top50_50_0.8667_52	trees.ExtraTree	-K -1 -N -1 -S 1	BER	top50	50	0.74	0.137	1,2,3,4,5,6,7,8,9,10,11,12,13,14,15,16,17,18,19,20,21,22,23,24,25,26,27,28,29,30,31,32,33,34,35,36,37,38,39,40,41,42,43,44,45,46,47,48,49,50,51,227
functions.RBFNetwork_ACC_top75_75_0.8333_737	functions.RBFNetwork	-B 3 -S 1 -R 1.0E-8 -M -1 -W 0.1	ACC	top75	75	0.74	0.131	1,2,3,4,5,6,7,8,9,10,11,12,13,14,15,16,17,18,19,20,21,22,23,24,25,26,27,28,29,30,31,32,33,34,35,36,37,38,39,40,41,42,43,44,45,46,47,48,49,50,51,52,53,54,55,56,57,58,59,60,61,62,63,64,65,66,67,68,69,70,71,72,73,74,75,76,227
functions.RBFNetwork_FDR_top75_75_0.9_52	functions.RBFNetwork	-B 6 -S 1 -R 1.0E-8 -M -1 -W 0.1	FDR	top75	75	0.74	0.081	1,2,3,4,5,6,7,8,9,10,11,12,13,14,15,16,17,18,19,20,21,22,23,24,25,26,27,28,29,30,31,32,33,34,35,36,37,38,39,40,41,42,43,44,45,46,47,48,49,50,51,52,53,54,55,56,57,58,59,60,61,62,63,64,65,66,67,68,69,70,71,72,73,74,75,76,227
rules.DTNB_BER_top20_20_0.9333_71	rules.DTNB	-X 1	BER	top20	20	0.74	0.145	1,2,3,4,5,6,7,8,9,10,11,12,13,14,15,16,17,18,19,20,21,227
rules.DTNB_AUC_top30_30_0.9333_406	rules.DTNB	-X 1	AUC	top30	30	0.74	0.146	1,2,3,4,5,6,7,8,9,10,11,12,13,14,15,16,17,18,19,20,21,22,23,24,25,26,27,28,29,30,31,227
lazy.IBk_FDR_top30_30_0.8333_915	lazy.IBk	-K 1 -W 0 -A "weka.core.neighboursearch.LinearNNSearch -A \"weka.core.ManhattanDistance -D -R first-last\""	FDR	top30	30	0.739	0.053	1,2,3,4,5,6,7,8,9,10,11,12,13,14,15,16,17,18,19,20,21,22,23,24,25,26,27,28,29,30,31,227
functions.Logistic_AUC_top10_10_0.8333_886	functions.Logistic	-R 1.0E-8 -M -1	AUC	top10	10	0.739	0.058	1,2,3,4,5,6,7,8,9,10,11,227
rules.RoughSet_ACC_top1_1_0.9_961	rules.RoughSet	-D 8 -R 0 -I 0 -X 3	ACC	top1	1	0.739	0.058	1,2,227
lazy.IB1_BER_top1_1_0.9_355	lazy.IB1		BER	top1	1	0.739	0.057	1,2,227
misc.VFI_AUC_top30_30_0.8667_964	misc.VFI	-B 0.3	AUC	top30	30	0.739	0.043	1,2,3,4,5,6,7,8,9,10,11,12,13,14,15,16,17,18,19,20,21,22,23,24,25,26,27,28,29,30,31,227
trees.HoeffdingTree_AUC_top50_50_0.8667_65	trees.HoeffdingTree	-L 2 -S 1 -E 1.0E-7 -H 0.05 -M 0.01 -G 200.0 -N 0.0	AUC	top50	50	0.739	0.09	1,2,3,4,5,6,7,8,9,10,11,12,13,14,15,16,17,18,19,20,21,22,23,24,25,26,27,28,29,30,31,32,33,34,35,36,37,38,39,40,41,42,43,44,45,46,47,48,49,50,51,227
lazy.IB1_AUC_top15_15_0.9_505	lazy.IB1		AUC	top15	15	0.739	0.07	1,2,3,4,5,6,7,8,9,10,11,12,13,14,15,16,227
lazy.IBk_AUC_top5_5_0.9_183	lazy.IBk	-K 1 -W 0 -A "weka.core.neighboursearch.LinearNNSearch -A \"weka.core.ChebyshevDistance -R first-last\""	AUC	top5	5	0.739	0.073	1,2,3,4,5,6,227
functions.RBFNetwork_FDR_top75_75_0.9333_291	functions.RBFNetwork	-B 3 -S 1 -R 1.0E-8 -M -1 -W 0.1	FDR	top75	75	0.739	0.088	1,2,3,4,5,6,7,8,9,10,11,12,13,14,15,16,17,18,19,20,21,22,23,24,25,26,27,28,29,30,31,32,33,34,35,36,37,38,39,40,41,42,43,44,45,46,47,48,49,50,51,52,53,54,55,56,57,58,59,60,61,62,63,64,65,66,67,68,69,70,71,72,73,74,75,76,227
functions.MLPClassifier_AUC_top75_75_0.9333_906	functions.MLPClassifier	-N 2 -R 0.01 -O 1.0E-6 -P 1 -E 1 -S 1 -L weka.classifiers.functions.loss.SquaredError -A weka.classifiers.functions.activation.ApproximateSigmoid	AUC	top75	75	0.739	0.112	1,2,3,4,5,6,7,8,9,10,11,12,13,14,15,16,17,18,19,20,21,22,23,24,25,26,27,28,29,30,31,32,33,34,35,36,37,38,39,40,41,42,43,44,45,46,47,48,49,50,51,52,53,54,55,56,57,58,59,60,61,62,63,64,65,66,67,68,69,70,71,72,73,74,75,76,227
trees.ExtraTree_ACC_top15_15_0.8667_615	trees.ExtraTree	-K -1 -N -1 -S 1	ACC	top15	15	0.739	0.138	1,2,3,4,5,6,7,8,9,10,11,12,13,14,15,16,227
rules.PART_AUC_fb_4_0.9667_866	rules.PART	-M 2 -C 0.25 -Q 1	AUC	fb	4	0.739	0.195	1,3,12,37,42,227
trees.RandomForest_BER_top10_10_0.8333_864	trees.RandomForest	-I 10 -K 0 -S 1	BER	top10	10	0.738	0.054	1,2,3,4,5,6,7,8,9,10,11,227
trees.ExtraTree_BER_f_5_1_167	trees.ExtraTree	-K -1 -N -1 -S 1	BER	f	5	0.738	0.177	1,2,3,4,6,39,227
lazy.KStar_AUC_top30_30_0.9_242	lazy.KStar	-B 20 -M n	AUC	top30	30	0.738	0.072	1,2,3,4,5,6,7,8,9,10,11,12,13,14,15,16,17,18,19,20,21,22,23,24,25,26,27,28,29,30,31,227
functions.SPegasos_AUC_top100_100_0.9333_629	functions.SPegasos	-F 0 -L 1.0E-4 -E 500	AUC	top100	100	0.738	0.114	1,2,3,4,5,6,7,8,9,10,11,12,13,14,15,16,17,18,19,20,21,22,23,24,25,26,27,28,29,30,31,32,33,34,35,36,37,38,39,40,41,42,43,44,45,46,47,48,49,50,51,52,53,54,55,56,57,58,59,60,61,62,63,64,65,66,67,68,69,70,71,72,73,74,75,76,77,78,79,80,81,82,83,84,85,86,87,88,89,90,91,92,93,94,95,96,97,98,99,100,101,227
functions.Logistic_AUC_top10_10_0.8667_431	functions.Logistic	-R 1.0E-8 -M -1 -num-decimal-places 4	AUC	top10	10	0.737	0.05	1,2,3,4,5,6,7,8,9,10,11,227
lazy.RseslibKnn_AUC_top30_30_0.8333_753	lazy.RseslibKnn	-M 1 -W 2 -K 1 -V 2	AUC	top30	30	0.737	0.059	1,2,3,4,5,6,7,8,9,10,11,12,13,14,15,16,17,18,19,20,21,22,23,24,25,26,27,28,29,30,31,227
trees.ExtraTree_ACC_top50_50_0.8667_440	trees.ExtraTree	-K -1 -N -1 -S 1	ACC	top50	50	0.737	0.097	1,2,3,4,5,6,7,8,9,10,11,12,13,14,15,16,17,18,19,20,21,22,23,24,25,26,27,28,29,30,31,32,33,34,35,36,37,38,39,40,41,42,43,44,45,46,47,48,49,50,51,227
bayes.NaiveBayes_AUC_top50_50_0.8667_656	bayes.NaiveBayes		AUC	top50	50	0.737	0.093	1,2,3,4,5,6,7,8,9,10,11,12,13,14,15,16,17,18,19,20,21,22,23,24,25,26,27,28,29,30,31,32,33,34,35,36,37,38,39,40,41,42,43,44,45,46,47,48,49,50,51,227
lazy.IBk_ACC_top30_30_0.9_42	lazy.IBk	-K 1 -W 0 -A "weka.core.neighboursearch.LinearNNSearch -A \"weka.core.EuclideanDistance -R first-last\""	ACC	top30	30	0.737	0.073	1,2,3,4,5,6,7,8,9,10,11,12,13,14,15,16,17,18,19,20,21,22,23,24,25,26,27,28,29,30,31,227
trees.LADTree_FDR_top10_10_0.9333_692	trees.LADTree	-B 10	FDR	top10	10	0.737	0.091	1,2,3,4,5,6,7,8,9,10,11,227
lazy.IBkLG_AUC_top30_30_0.9_213	lazy.IBkLG		AUC	top30	30	0.737	0.075	1,2,3,4,5,6,7,8,9,10,11,12,13,14,15,16,17,18,19,20,21,22,23,24,25,26,27,28,29,30,31,227
trees.J48Consolidated_AUC_b_9_0.9333_719	trees.J48Consolidated	-C 0.25 -M 2 -Q 1 -RM-N 5.0 -RM-B -2 -RM-D 50.0	AUC	b	9	0.737	0.12	1.22623e+30
functions.LibLINEAR_BER_top75_75_0.9333_825	functions.LibLINEAR	-S 1 -C 1.0 -E 0.001 -B 1.0 -Z -L 0.1 -I 1000	BER	top75	75	0.737	0.114	1,2,3,4,5,6,7,8,9,10,11,12,13,14,15,16,17,18,19,20,21,22,23,24,25,26,27,28,29,30,31,32,33,34,35,36,37,38,39,40,41,42,43,44,45,46,47,48,49,50,51,52,53,54,55,56,57,58,59,60,61,62,63,64,65,66,67,68,69,70,71,72,73,74,75,76,227
trees.RandomTree_BER_top50_50_0.8667_544	trees.RandomTree	-K 0 -M 1.0 -V 0.001 -S 1	BER	top50	50	0.737	0.14	1,2,3,4,5,6,7,8,9,10,11,12,13,14,15,16,17,18,19,20,21,22,23,24,25,26,27,28,29,30,31,32,33,34,35,36,37,38,39,40,41,42,43,44,45,46,47,48,49,50,51,227
rules.Ridor_ACC_f_3_0.9667_982	rules.Ridor	-F 3 -S 1 -N 2.0	ACC	f	3	0.737	0.139	1,2,5,24,227
rules.DTNB_BER_top10_10_0.8667_903	rules.DTNB	-X 1	BER	top10	10	0.737	0.107	1,2,3,4,5,6,7,8,9,10,11,227
rules.OneR_BER_f_4_0.9333_361	rules.OneR	-B 6	BER	f	4	0.737	0.156	1,2,3,61,163,227
lazy.IBk_BER_top100_100_0.9_820	lazy.IBk	-K 1 -W 0 -A "weka.core.neighboursearch.LinearNNSearch -A \"weka.core.ManhattanDistance -D -R first-last\""	BER	top100	100	0.736	0.046	1,2,3,4,5,6,7,8,9,10,11,12,13,14,15,16,17,18,19,20,21,22,23,24,25,26,27,28,29,30,31,32,33,34,35,36,37,38,39,40,41,42,43,44,45,46,47,48,49,50,51,52,53,54,55,56,57,58,59,60,61,62,63,64,65,66,67,68,69,70,71,72,73,74,75,76,77,78,79,80,81,82,83,84,85,86,87,88,89,90,91,92,93,94,95,96,97,98,99,100,101,227
trees.J48_MCC_b_6_0.9_535	trees.J48	-C 0.25 -M 2	MCC	b	6	0.736	0.049	1,226,224,217,215,211,94,227
lazy.KStar_BER_top30_30_0.9_239	lazy.KStar	-B 20 -M n	BER	top30	30	0.736	0.075	1,2,3,4,5,6,7,8,9,10,11,12,13,14,15,16,17,18,19,20,21,22,23,24,25,26,27,28,29,30,31,227
lazy.KStar_AUC_top30_30_0.9_788	lazy.KStar	-B 20 -M m	AUC	top30	30	0.736	0.074	1,2,3,4,5,6,7,8,9,10,11,12,13,14,15,16,17,18,19,20,21,22,23,24,25,26,27,28,29,30,31,227
bayes.NaiveBayes_MCC_fb_3_0.9667_30	bayes.NaiveBayes	#NAME?	MCC	fb	3	0.736	0.217	1,2,20,21,227
lazy.IBk_AUC_top1_1_0.8667_794	lazy.IBk	-K 1 -W 0 -A "weka.core.neighboursearch.LinearNNSearch -A \"weka.core.EuclideanDistance -R first-last\""	AUC	top1	1	0.735	0.01	1,2,227
bayes.NaiveBayes_AUC_top10_10_0.8667_725	bayes.NaiveBayes		AUC	top10	10	0.735	0.048	1,2,3,4,5,6,7,8,9,10,11,227
functions.Logistic_ACC_top10_10_0.8667_773	functions.Logistic	-R 1.0E-8 -M -1 -num-decimal-places 4	ACC	top10	10	0.735	0.047	1,2,3,4,5,6,7,8,9,10,11,227
functions.SimpleLogistic_FDR_fb_3_0.9333_600	functions.SimpleLogistic	-I 0 -M 500 -H 50 -W 0.0 -A	FDR	fb	3	0.735	0.094	1,5,11,19,227
functions.MultilayerPerceptronCS_MCC_top75_75_0.9_754	functions.MultilayerPerceptronCS	-L 0.3 -M 0.2 -N 500 -V 0 -S 0 -E 20 -H a	MCC	top75	75	0.735	0.075	1,2,3,4,5,6,7,8,9,10,11,12,13,14,15,16,17,18,19,20,21,22,23,24,25,26,27,28,29,30,31,32,33,34,35,36,37,38,39,40,41,42,43,44,45,46,47,48,49,50,51,52,53,54,55,56,57,58,59,60,61,62,63,64,65,66,67,68,69,70,71,72,73,74,75,76,227
functions.MLPClassifier_ACC_top75_75_0.9_199	functions.MLPClassifier	-N 2 -R 0.01 -O 1.0E-6 -P 1 -E 1 -S 1 -L weka.classifiers.functions.loss.SquaredError -A weka.classifiers.functions.activation.ApproximateSigmoid	ACC	top75	75	0.735	0.076	1,2,3,4,5,6,7,8,9,10,11,12,13,14,15,16,17,18,19,20,21,22,23,24,25,26,27,28,29,30,31,32,33,34,35,36,37,38,39,40,41,42,43,44,45,46,47,48,49,50,51,52,53,54,55,56,57,58,59,60,61,62,63,64,65,66,67,68,69,70,71,72,73,74,75,76,227
trees.ExtraTree_AUC_top1_1_0.9_20	trees.ExtraTree	-K -1 -N -1 -S 1	AUC	top1	1	0.735	0.051	1,2,227
lazy.IB1_MCC_top15_15_0.9_95	lazy.IB1		MCC	top15	15	0.735	0.076	1,2,3,4,5,6,7,8,9,10,11,12,13,14,15,16,227
lazy.KStar_BER_top30_30_0.9_636	lazy.KStar	-B 20 -M a	BER	top30	30	0.735	0.076	1,2,3,4,5,6,7,8,9,10,11,12,13,14,15,16,17,18,19,20,21,22,23,24,25,26,27,28,29,30,31,227
lazy.RseslibKnn_ACC_top75_75_0.9_87	lazy.RseslibKnn	-M 1 -W 2 -K 1 -V 2	ACC	top75	75	0.735	0.077	1,2,3,4,5,6,7,8,9,10,11,12,13,14,15,16,17,18,19,20,21,22,23,24,25,26,27,28,29,30,31,32,33,34,35,36,37,38,39,40,41,42,43,44,45,46,47,48,49,50,51,52,53,54,55,56,57,58,59,60,61,62,63,64,65,66,67,68,69,70,71,72,73,74,75,76,227
[truncated: 2,526 more rows]

## Sheet: S4
S4: Candidate biomarkers and co-expressed pairs identified through the PCIT approach.
PCIT_P_Filtered_BM (5,412 pairs)							PCIT_NP_Filtered_BM (4,204 pairs)
EnsemblID	Gene Name	Ensembl ID	Gene Name	Correlation	Type of Correlation		EnsemblID	Gene Name	Ensembl ID	Gene Name	Correlation	Type of Correlation
ENSBTAG00000000005	GRK3	ENSBTAG00000005284	SERPINE3	-0.52307	NEG		ENSBTAG00000000009	FOXF1	ENSBTAG00000002630	MRTFA	0.54023	POS
ENSBTAG00000000009	FOXF1	ENSBTAG00000003938	FNDC1	0.63125	POS		ENSBTAG00000000009	FOXF1	ENSBTAG00000003938	FNDC1	0.79893	POS
ENSBTAG00000000009	FOXF1	ENSBTAG00000011543	PDCD1	0.78927	POS		ENSBTAG00000000009	FOXF1	ENSBTAG00000019474	ENSBTAG00000019474	0.75226	POS
ENSBTAG00000000010	UBL7	ENSBTAG00000038251	NAA16	-0.62828	NEG		ENSBTAG00000000019	SERINC1	ENSBTAG00000005284	SERPINE3	-0.64699	NEG
ENSBTAG00000000012	TTC33	ENSBTAG00000005284	SERPINE3	-0.61428	NEG		ENSBTAG00000000022	NUP37	ENSBTAG00000005284	SERPINE3	0.66875	POS
ENSBTAG00000000014	TXN2	ENSBTAG00000019474	ENSBTAG00000019474	-0.59611	NEG		ENSBTAG00000000031	TRPV4	ENSBTAG00000005284	SERPINE3	-0.65647	NEG
ENSBTAG00000000014	TXN2	ENSBTAG00000020726	ARHGEF7	-0.60514	NEG		ENSBTAG00000000032	ABI3	ENSBTAG00000011543	PDCD1	0.69668	POS
ENSBTAG00000000021	WASHC3	ENSBTAG00000038251	NAA16	-0.56255	NEG		ENSBTAG00000000039	SIRT7	ENSBTAG00000005284	SERPINE3	0.61654	POS
ENSBTAG00000000031	TRPV4	ENSBTAG00000019474	ENSBTAG00000019474	0.54938	POS		ENSBTAG00000000054	SNAPC4	ENSBTAG00000001818	MEF2B	0.8583	POS
ENSBTAG00000000039	SIRT7	ENSBTAG00000005284	SERPINE3	0.51366	POS		ENSBTAG00000000054	SNAPC4	ENSBTAG00000002630	MRTFA	0.67494	POS
ENSBTAG00000000040	MAFG	ENSBTAG00000020726	ARHGEF7	0.55171	POS		ENSBTAG00000000062	RASL12	ENSBTAG00000002630	MRTFA	0.59229	POS
ENSBTAG00000000040	MAFG	ENSBTAG00000038251	NAA16	0.59568	POS		ENSBTAG00000000062	RASL12	ENSBTAG00000003938	FNDC1	0.74473	POS
ENSBTAG00000000046	SURF2	ENSBTAG00000020726	ARHGEF7	-0.6447	NEG		ENSBTAG00000000077	ADSL	ENSBTAG00000005284	SERPINE3	0.71248	POS
ENSBTAG00000000050	PSMG3	ENSBTAG00000020726	ARHGEF7	-0.65399	NEG		ENSBTAG00000000080	GRWD1	ENSBTAG00000005284	SERPINE3	0.76031	POS
ENSBTAG00000000052	PKNOX2	ENSBTAG00000003938	FNDC1	0.79646	POS		ENSBTAG00000000092	HIF1AN	ENSBTAG00000001818	MEF2B	-0.76829	NEG
ENSBTAG00000000052	PKNOX2	ENSBTAG00000011543	PDCD1	0.72344	POS		ENSBTAG00000000111	UGP2	ENSBTAG00000020726	ARHGEF7	-0.69307	NEG
ENSBTAG00000000054	SNAPC4	ENSBTAG00000019474	ENSBTAG00000019474	0.67721	POS		ENSBTAG00000000131	SENP3	ENSBTAG00000005284	SERPINE3	0.79812	POS
ENSBTAG00000000065	CRLS1	ENSBTAG00000020726	ARHGEF7	-0.58925	NEG		ENSBTAG00000000132	EIF4A1	ENSBTAG00000005284	SERPINE3	0.63524	POS
ENSBTAG00000000073	LRPAP1	ENSBTAG00000038251	NAA16	-0.59577	NEG		ENSBTAG00000000137	FRYL	ENSBTAG00000019474	ENSBTAG00000019474	0.72967	POS
ENSBTAG00000000076	RECK	ENSBTAG00000003938	FNDC1	0.62069	POS		ENSBTAG00000000144	ENSBTAG00000000144	ENSBTAG00000011543	PDCD1	0.63043	POS
ENSBTAG00000000076	RECK	ENSBTAG00000011543	PDCD1	0.7771	POS		ENSBTAG00000000152	RANBP2	ENSBTAG00000038251	NAA16	0.62227	POS
ENSBTAG00000000081	CERT1	ENSBTAG00000038251	NAA16	0.65301	POS		ENSBTAG00000000160	CBS	ENSBTAG00000005284	SERPINE3	0.6344	POS
ENSBTAG00000000088	ALCAM	ENSBTAG00000020726	ARHGEF7	0.59439	POS		ENSBTAG00000000175	N4BP2	ENSBTAG00000038251	NAA16	0.65771	POS
ENSBTAG00000000091	NDUFB8	ENSBTAG00000020726	ARHGEF7	-0.68586	NEG		ENSBTAG00000000176	SP3	ENSBTAG00000001818	MEF2B	-0.71999	NEG
ENSBTAG00000000095	CD274	ENSBTAG00000005284	SERPINE3	-0.56043	NEG		ENSBTAG00000000201	LTN1	ENSBTAG00000038251	NAA16	0.62042	POS
ENSBTAG00000000097	EFCAB14	ENSBTAG00000020726	ARHGEF7	0.62428	POS		ENSBTAG00000000205	MMD	ENSBTAG00000003938	FNDC1	0.62574	POS
ENSBTAG00000000097	EFCAB14	ENSBTAG00000038251	NAA16	0.62979	POS		ENSBTAG00000000207	PUDP	ENSBTAG00000005284	SERPINE3	0.63847	POS
ENSBTAG00000000098	SETDB1	ENSBTAG00000019474	ENSBTAG00000019474	0.58857	POS		ENSBTAG00000000210	ARHGAP31	ENSBTAG00000019474	ENSBTAG00000019474	0.59527	POS
ENSBTAG00000000098	SETDB1	ENSBTAG00000020726	ARHGEF7	0.51591	POS		ENSBTAG00000000212	NADK	ENSBTAG00000001818	MEF2B	-0.63916	NEG
ENSBTAG00000000098	SETDB1	ENSBTAG00000038251	NAA16	0.55354	POS		ENSBTAG00000000212	NADK	ENSBTAG00000011543	PDCD1	-0.72766	NEG
ENSBTAG00000000103	MRPL23	ENSBTAG00000020726	ARHGEF7	-0.74838	NEG		ENSBTAG00000000212	NADK	ENSBTAG00000020726	ARHGEF7	-0.80162	NEG
ENSBTAG00000000103	MRPL23	ENSBTAG00000038251	NAA16	-0.65322	NEG		ENSBTAG00000000231	BMPR1A	ENSBTAG00000038251	NAA16	0.57372	POS
ENSBTAG00000000113	ARHGEF2	ENSBTAG00000019474	ENSBTAG00000019474	0.57116	POS		ENSBTAG00000000236	YWHAZ	ENSBTAG00000001818	MEF2B	-0.81023	NEG
ENSBTAG00000000115	VPS54	ENSBTAG00000038251	NAA16	0.74618	POS		ENSBTAG00000000244	NRXN2	ENSBTAG00000003938	FNDC1	0.81155	POS
ENSBTAG00000000130	TNFSF13	ENSBTAG00000038251	NAA16	-0.5776	NEG		ENSBTAG00000000244	NRXN2	ENSBTAG00000019474	ENSBTAG00000019474	0.67256	POS
ENSBTAG00000000131	SENP3	ENSBTAG00000019474	ENSBTAG00000019474	-0.51758	NEG		ENSBTAG00000000250	HDHD3	ENSBTAG00000003938	FNDC1	-0.62379	NEG
ENSBTAG00000000133	CD68	ENSBTAG00000011543	PDCD1	0.53829	POS		ENSBTAG00000000253	PTPRF	ENSBTAG00000003938	FNDC1	0.56984	POS
ENSBTAG00000000137	FRYL	ENSBTAG00000020726	ARHGEF7	0.56072	POS		ENSBTAG00000000274	YKT6	ENSBTAG00000001818	MEF2B	-0.62417	NEG
ENSBTAG00000000146	FARP1	ENSBTAG00000005284	SERPINE3	-0.55356	NEG		ENSBTAG00000000274	YKT6	ENSBTAG00000005284	SERPINE3	0.80197	POS
ENSBTAG00000000152	RANBP2	ENSBTAG00000038251	NAA16	0.71251	POS		ENSBTAG00000000291	DHTKD1	ENSBTAG00000003938	FNDC1	0.61453	POS
ENSBTAG00000000153	LRFN3	ENSBTAG00000011543	PDCD1	0.55032	POS		ENSBTAG00000000291	DHTKD1	ENSBTAG00000019474	ENSBTAG00000019474	0.74549	POS
ENSBTAG00000000160	CBS	ENSBTAG00000005284	SERPINE3	0.67012	POS		ENSBTAG00000000300	NEXMIF	ENSBTAG00000054585	ENSBTAG00000054585	0.60837	POS
ENSBTAG00000000175	N4BP2	ENSBTAG00000038251	NAA16	0.75162	POS		ENSBTAG00000000341	ISOC1	ENSBTAG00000005284	SERPINE3	0.64857	POS
ENSBTAG00000000184	EIF2AK3	ENSBTAG00000019474	ENSBTAG00000019474	0.62827	POS		ENSBTAG00000000342	PLOD3	ENSBTAG00000003938	FNDC1	0.6587	POS
ENSBTAG00000000195	ENSBTAG00000000195	ENSBTAG00000038251	NAA16	0.6797	POS		ENSBTAG00000000345	CLDN15	ENSBTAG00000001818	MEF2B	0.66504	POS
ENSBTAG00000000199	PDP1	ENSBTAG00000038251	NAA16	0.5982	POS		ENSBTAG00000000345	CLDN15	ENSBTAG00000002630	MRTFA	0.66228	POS
ENSBTAG00000000201	LTN1	ENSBTAG00000020726	ARHGEF7	0.63033	POS		ENSBTAG00000000356	CCDC137	ENSBTAG00000019474	ENSBTAG00000019474	-0.6219	NEG
ENSBTAG00000000201	LTN1	ENSBTAG00000038251	NAA16	0.69989	POS		ENSBTAG00000000359	EIF3J	ENSBTAG00000003938	FNDC1	-0.67271	NEG
ENSBTAG00000000205	MMD	ENSBTAG00000011543	PDCD1	0.7493	POS		ENSBTAG00000000363	BDP1	ENSBTAG00000038251	NAA16	0.58735	POS
ENSBTAG00000000210	ARHGAP31	ENSBTAG00000003938	FNDC1	0.76272	POS		ENSBTAG00000000393	SSPN	ENSBTAG00000001818	MEF2B	0.65764	POS
ENSBTAG00000000210	ARHGAP31	ENSBTAG00000011543	PDCD1	0.73658	POS		ENSBTAG00000000404	NAXE	ENSBTAG00000019474	ENSBTAG00000019474	-0.66816	NEG
ENSBTAG00000000221	RBM34	ENSBTAG00000020726	ARHGEF7	-0.56996	NEG		ENSBTAG00000000421	EEA1	ENSBTAG00000038251	NAA16	0.60995	POS
ENSBTAG00000000223	PPM1B	ENSBTAG00000005284	SERPINE3	0.58358	POS		ENSBTAG00000000428	BAK1	ENSBTAG00000005284	SERPINE3	0.65996	POS
ENSBTAG00000000231	BMPR1A	ENSBTAG00000038251	NAA16	0.67023	POS		ENSBTAG00000000429	DGCR2	ENSBTAG00000001818	MEF2B	0.60995	POS
ENSBTAG00000000242	ENSBTAG00000000242	ENSBTAG00000019474	ENSBTAG00000019474	-0.60781	NEG		ENSBTAG00000000429	DGCR2	ENSBTAG00000003938	FNDC1	0.58947	POS
ENSBTAG00000000244	NRXN2	ENSBTAG00000003938	FNDC1	0.59517	POS		ENSBTAG00000000434	CRYAB	ENSBTAG00000019474	ENSBTAG00000019474	-0.65223	NEG
ENSBTAG00000000244	NRXN2	ENSBTAG00000011543	PDCD1	0.81949	POS		ENSBTAG00000000448	BDH1	ENSBTAG00000005284	SERPINE3	0.68848	POS
ENSBTAG00000000245	NHSL1	ENSBTAG00000020726	ARHGEF7	0.56697	POS		ENSBTAG00000000451	TMEM126A	ENSBTAG00000003938	FNDC1	-0.62503	NEG
ENSBTAG00000000260	ZNRF2	ENSBTAG00000019474	ENSBTAG00000019474	-0.63662	NEG		ENSBTAG00000000451	TMEM126A	ENSBTAG00000005284	SERPINE3	0.60115	POS
ENSBTAG00000000267	SMG6	ENSBTAG00000002630	MRTFA	0.61206	POS		ENSBTAG00000000451	TMEM126A	ENSBTAG00000019474	ENSBTAG00000019474	-0.74477	NEG
ENSBTAG00000000290	ATP11B	ENSBTAG00000038251	NAA16	0.70633	POS		ENSBTAG00000000458	DYNC1LI2	ENSBTAG00000001818	MEF2B	-0.71519	NEG
ENSBTAG00000000296	IMPDH1	ENSBTAG00000038251	NAA16	-0.53978	NEG		ENSBTAG00000000458	DYNC1LI2	ENSBTAG00000002630	MRTFA	-0.66316	NEG
ENSBTAG00000000297	ZNF330	ENSBTAG00000011543	PDCD1	-0.64961	NEG		ENSBTAG00000000472	ZNF570	ENSBTAG00000002630	MRTFA	-0.61763	NEG
ENSBTAG00000000308	ITCH	ENSBTAG00000020726	ARHGEF7	0.60975	POS		ENSBTAG00000000494	PDE4D	ENSBTAG00000038251	NAA16	0.53496	POS
ENSBTAG00000000308	ITCH	ENSBTAG00000038251	NAA16	0.67515	POS		ENSBTAG00000000510	ATG101	ENSBTAG00000019474	ENSBTAG00000019474	-0.57895	NEG
ENSBTAG00000000321	TBL2	ENSBTAG00000020726	ARHGEF7	0.67165	POS		ENSBTAG00000000570	RET	ENSBTAG00000003938	FNDC1	0.71767	POS
ENSBTAG00000000336	ENSBTAG00000000336	ENSBTAG00000019474	ENSBTAG00000019474	0.53382	POS		ENSBTAG00000000575	TNC	ENSBTAG00000003938	FNDC1	0.6957	POS
ENSBTAG00000000343	ZNHIT1	ENSBTAG00000020726	ARHGEF7	-0.688	NEG		ENSBTAG00000000578	ABHD16A	ENSBTAG00000001818	MEF2B	0.68184	POS
ENSBTAG00000000343	ZNHIT1	ENSBTAG00000038251	NAA16	-0.73474	NEG		ENSBTAG00000000578	ABHD16A	ENSBTAG00000003938	FNDC1	0.64697	POS
ENSBTAG00000000347	RHOG	ENSBTAG00000020726	ARHGEF7	-0.63452	NEG		ENSBTAG00000000578	ABHD16A	ENSBTAG00000020726	ARHGEF7	0.59335	POS
ENSBTAG00000000347	RHOG	ENSBTAG00000038251	NAA16	-0.62417	NEG		ENSBTAG00000000579	NIPBL	ENSBTAG00000038251	NAA16	0.65835	POS
ENSBTAG00000000355	OXLD1	ENSBTAG00000001818	MEF2B	0.5385	POS		ENSBTAG00000000581	DOCK10	ENSBTAG00000011543	PDCD1	0.67161	POS
ENSBTAG00000000356	CCDC137	ENSBTAG00000019474	ENSBTAG00000019474	-0.56327	NEG		ENSBTAG00000000588	CHODL	ENSBTAG00000003938	FNDC1	0.6894	POS
ENSBTAG00000000359	EIF3J	ENSBTAG00000011543	PDCD1	-0.57087	NEG		ENSBTAG00000000588	CHODL	ENSBTAG00000019474	ENSBTAG00000019474	0.62547	POS
ENSBTAG00000000363	BDP1	ENSBTAG00000038251	NAA16	0.68678	POS		ENSBTAG00000000607	ABCF2	ENSBTAG00000011543	PDCD1	-0.59095	NEG
ENSBTAG00000000393	SSPN	ENSBTAG00000011543	PDCD1	0.57652	POS		ENSBTAG00000000621	CATSPERG	ENSBTAG00000001818	MEF2B	0.81625	POS
ENSBTAG00000000404	NAXE	ENSBTAG00000019474	ENSBTAG00000019474	-0.6022	NEG		ENSBTAG00000000621	CATSPERG	ENSBTAG00000002630	MRTFA	0.57569	POS
ENSBTAG00000000404	NAXE	ENSBTAG00000020726	ARHGEF7	-0.71955	NEG		ENSBTAG00000000621	CATSPERG	ENSBTAG00000003938	FNDC1	0.55211	POS
ENSBTAG00000000404	NAXE	ENSBTAG00000038251	NAA16	-0.65602	NEG		ENSBTAG00000000639	APRT	ENSBTAG00000038251	NAA16	-0.61197	NEG
ENSBTAG00000000417	MRPL12	ENSBTAG00000020726	ARHGEF7	-0.64261	NEG		ENSBTAG00000000655	MIPOL1	ENSBTAG00000005284	SERPINE3	-0.6638	NEG
ENSBTAG00000000421	EEA1	ENSBTAG00000038251	NAA16	0.68414	POS		ENSBTAG00000000667	APOL3	ENSBTAG00000005284	SERPINE3	0.66057	POS
ENSBTAG00000000422	TSHZ1	ENSBTAG00000005284	SERPINE3	-0.5824	NEG		ENSBTAG00000000676	DOP1A	ENSBTAG00000038251	NAA16	0.70229	POS
ENSBTAG00000000434	CRYAB	ENSBTAG00000020726	ARHGEF7	-0.68776	NEG		ENSBTAG00000000678	CSDE1	ENSBTAG00000020726	ARHGEF7	-0.61814	NEG
ENSBTAG00000000434	CRYAB	ENSBTAG00000038251	NAA16	-0.55334	NEG		ENSBTAG00000000694	TAF10	ENSBTAG00000038251	NAA16	-0.62749	NEG
ENSBTAG00000000439	SFSWAP	ENSBTAG00000054585	ENSBTAG00000054585	-0.48413	NEG		ENSBTAG00000000699	AOPEP	ENSBTAG00000038251	NAA16	-0.5957	NEG
ENSBTAG00000000440	HSPB2	ENSBTAG00000038251	NAA16	-0.63311	NEG		ENSBTAG00000000700	PARVA	ENSBTAG00000005284	SERPINE3	0.62903	POS
ENSBTAG00000000442	RBP4	ENSBTAG00000011543	PDCD1	0.54547	POS		ENSBTAG00000000707	CCN4	ENSBTAG00000003938	FNDC1	0.72151	POS
ENSBTAG00000000446	ATP11A	ENSBTAG00000020726	ARHGEF7	0.59581	POS		ENSBTAG00000000707	CCN4	ENSBTAG00000019474	ENSBTAG00000019474	0.63468	POS
ENSBTAG00000000448	BDH1	ENSBTAG00000005284	SERPINE3	0.63902	POS		ENSBTAG00000000717	PLPP2	ENSBTAG00000001818	MEF2B	0.65749	POS
ENSBTAG00000000451	TMEM126A	ENSBTAG00000020726	ARHGEF7	-0.62512	NEG		ENSBTAG00000000754	PPP2R5A	ENSBTAG00000001818	MEF2B	-0.69045	NEG
ENSBTAG00000000458	DYNC1LI2	ENSBTAG00000038251	NAA16	0.6341	POS		ENSBTAG00000000764	GIPC1	ENSBTAG00000038251	NAA16	-0.66111	NEG
ENSBTAG00000000469	PPP2CA	ENSBTAG00000020726	ARHGEF7	-0.63814	NEG		ENSBTAG00000000812	CD300A	ENSBTAG00000019474	ENSBTAG00000019474	0.58921	POS
ENSBTAG00000000472	ZNF570	ENSBTAG00000038251	NAA16	0.6365	POS		ENSBTAG00000000815	EPHA2	ENSBTAG00000001818	MEF2B	0.64633	POS
ENSBTAG00000000480	IFRD2	ENSBTAG00000020726	ARHGEF7	-0.64687	NEG		ENSBTAG00000000815	EPHA2	ENSBTAG00000002630	MRTFA	0.61434	POS
ENSBTAG00000000483	HYAL1	ENSBTAG00000005284	SERPINE3	0.48086	POS		ENSBTAG00000000815	EPHA2	ENSBTAG00000011543	PDCD1	0.7187	POS
ENSBTAG00000000484	HYAL2	ENSBTAG00000005284	SERPINE3	0.65977	POS		ENSBTAG00000000815	EPHA2	ENSBTAG00000020726	ARHGEF7	0.74532	POS
ENSBTAG00000000497	AKR1A1	ENSBTAG00000038251	NAA16	-0.74353	NEG		ENSBTAG00000000816	PRDM1	ENSBTAG00000003938	FNDC1	0.75078	POS
ENSBTAG00000000511	CNST	ENSBTAG00000038251	NAA16	0.65363	POS		ENSBTAG00000000816	PRDM1	ENSBTAG00000011543	PDCD1	0.64817	POS
ENSBTAG00000000528	MANBAL	ENSBTAG00000019474	ENSBTAG00000019474	-0.63038	NEG		ENSBTAG00000000816	PRDM1	ENSBTAG00000019474	ENSBTAG00000019474	0.83578	POS
ENSBTAG00000000528	MANBAL	ENSBTAG00000038251	NAA16	-0.67682	NEG		ENSBTAG00000000828	CAPN6	ENSBTAG00000038251	NAA16	-0.56609	NEG
ENSBTAG00000000529	BTBD9	ENSBTAG00000005284	SERPINE3	-0.5717	NEG		ENSBTAG00000000836	KRT8	ENSBTAG00000001818	MEF2B	-0.62201	NEG
ENSBTAG00000000532	EXO5	ENSBTAG00000038251	NAA16	0.57382	POS		ENSBTAG00000000836	KRT8	ENSBTAG00000019474	ENSBTAG00000019474	-0.73519	NEG
ENSBTAG00000000535	PCNX2	ENSBTAG00000020726	ARHGEF7	0.56447	POS		ENSBTAG00000000851	CYP20A1	ENSBTAG00000005284	SERPINE3	-0.74184	NEG
ENSBTAG00000000551	SMNDC1	ENSBTAG00000011543	PDCD1	-0.57951	NEG		ENSBTAG00000000857	SLC52A2	ENSBTAG00000001818	MEF2B	0.69616	POS
ENSBTAG00000000560	ENSBTAG00000000560	ENSBTAG00000020726	ARHGEF7	-0.57295	NEG		ENSBTAG00000000868	ZFP1	ENSBTAG00000011543	PDCD1	0.54219	POS
ENSBTAG00000000562	TOMM20	ENSBTAG00000020726	ARHGEF7	-0.68453	NEG		ENSBTAG00000000871	TRIM27	ENSBTAG00000011543	PDCD1	-0.54059	NEG
ENSBTAG00000000570	RET	ENSBTAG00000003938	FNDC1	0.65331	POS		ENSBTAG00000000894	PGK1	ENSBTAG00000005284	SERPINE3	0.62525	POS
ENSBTAG00000000570	RET	ENSBTAG00000011543	PDCD1	0.61555	POS		ENSBTAG00000000895	TAF9B	ENSBTAG00000020726	ARHGEF7	-0.63513	NEG
ENSBTAG00000000575	TNC	ENSBTAG00000003938	FNDC1	0.61606	POS		ENSBTAG00000000902	OGT	ENSBTAG00000019474	ENSBTAG00000019474	0.66392	POS
ENSBTAG00000000579	NIPBL	ENSBTAG00000019474	ENSBTAG00000019474	0.68753	POS		ENSBTAG00000000911	UBE2H	ENSBTAG00000001818	MEF2B	-0.66509	NEG
ENSBTAG00000000579	NIPBL	ENSBTAG00000020726	ARHGEF7	0.65019	POS		ENSBTAG00000000911	UBE2H	ENSBTAG00000020726	ARHGEF7	-0.56632	NEG
ENSBTAG00000000579	NIPBL	ENSBTAG00000038251	NAA16	0.63553	POS		ENSBTAG00000000917	BMP1	ENSBTAG00000001818	MEF2B	0.65483	POS
ENSBTAG00000000581	DOCK10	ENSBTAG00000005284	SERPINE3	-0.57057	NEG		ENSBTAG00000000918	ERMARD	ENSBTAG00000001818	MEF2B	0.84166	POS
ENSBTAG00000000585	LY6G6C	ENSBTAG00000005284	SERPINE3	0.622	POS		ENSBTAG00000000925	GLT8D2	ENSBTAG00000003938	FNDC1	0.79593	POS
ENSBTAG00000000586	CPLANE1	ENSBTAG00000005284	SERPINE3	-0.45845	NEG		ENSBTAG00000000925	GLT8D2	ENSBTAG00000019474	ENSBTAG00000019474	0.69611	POS
ENSBTAG00000000588	CHODL	ENSBTAG00000003938	FNDC1	0.7393	POS		ENSBTAG00000000933	CCDC183	ENSBTAG00000001818	MEF2B	0.68979	POS
ENSBTAG00000000588	CHODL	ENSBTAG00000011543	PDCD1	0.6212	POS		ENSBTAG00000000955	RBM41	ENSBTAG00000001818	MEF2B	0.52857	POS
ENSBTAG00000000598	CST3	ENSBTAG00000011543	PDCD1	0.54714	POS		ENSBTAG00000000985	RAB10	ENSBTAG00000001818	MEF2B	-0.70501	NEG
ENSBTAG00000000601	COL11A2	ENSBTAG00000002630	MRTFA	0.52292	POS		ENSBTAG00000000986	USH1C	ENSBTAG00000038251	NAA16	-0.69413	NEG
ENSBTAG00000000602	RXRB	ENSBTAG00000001818	MEF2B	0.56858	POS		ENSBTAG00000000990	PSMA2	ENSBTAG00000005284	SERPINE3	0.60882	POS
ENSBTAG00000000603	JAM2	ENSBTAG00000003938	FNDC1	0.62902	POS		ENSBTAG00000001004	ESAM	ENSBTAG00000003938	FNDC1	0.66716	POS
ENSBTAG00000000603	JAM2	ENSBTAG00000011543	PDCD1	0.74926	POS		ENSBTAG00000001005	ZNF280B	ENSBTAG00000038251	NAA16	0.51528	POS
ENSBTAG00000000605	ATP5PF	ENSBTAG00000020726	ARHGEF7	-0.72249	NEG		ENSBTAG00000001008	PRF1	ENSBTAG00000011543	PDCD1	0.5674	POS
ENSBTAG00000000621	CATSPERG	ENSBTAG00000011543	PDCD1	0.51839	POS		ENSBTAG00000001015	TM9SF4	ENSBTAG00000003938	FNDC1	0.62421	POS
ENSBTAG00000000621	CATSPERG	ENSBTAG00000019474	ENSBTAG00000019474	0.60192	POS		ENSBTAG00000001074	SAYSD1	ENSBTAG00000038251	NAA16	-0.67212	NEG
ENSBTAG00000000622	RPS17	ENSBTAG00000020726	ARHGEF7	-0.61904	NEG		ENSBTAG00000001077	OSBPL5	ENSBTAG00000038251	NAA16	-0.66964	NEG
ENSBTAG00000000622	RPS17	ENSBTAG00000038251	NAA16	-0.61829	NEG		ENSBTAG00000001083	MAP3K20	ENSBTAG00000020726	ARHGEF7	-0.53548	NEG
ENSBTAG00000000639	APRT	ENSBTAG00000020726	ARHGEF7	-0.62006	NEG		ENSBTAG00000001092	PHOSPHO2	ENSBTAG00000011543	PDCD1	0.74253	POS
ENSBTAG00000000641	SKAP1	ENSBTAG00000020726	ARHGEF7	-0.5647	NEG		ENSBTAG00000001094	MTUS2	ENSBTAG00000005284	SERPINE3	0.60934	POS
ENSBTAG00000000644	S100A5	ENSBTAG00000005284	SERPINE3	0.54655	POS		ENSBTAG00000001097	FKBP7	ENSBTAG00000003938	FNDC1	0.58836	POS
ENSBTAG00000000644	S100A5	ENSBTAG00000020726	ARHGEF7	-0.56033	NEG		ENSBTAG00000001097	FKBP7	ENSBTAG00000019474	ENSBTAG00000019474	0.73207	POS
ENSBTAG00000000646	ANAPC4	ENSBTAG00000005284	SERPINE3	0.68009	POS		ENSBTAG00000001114	PRKD3	ENSBTAG00000011543	PDCD1	-0.66287	NEG
ENSBTAG00000000653	PPP1R16B	ENSBTAG00000003938	FNDC1	0.52058	POS		ENSBTAG00000001120	CORO6	ENSBTAG00000001818	MEF2B	0.67711	POS
ENSBTAG00000000653	PPP1R16B	ENSBTAG00000005284	SERPINE3	-0.54033	NEG		ENSBTAG00000001131	SLC12A9	ENSBTAG00000001818	MEF2B	0.69443	POS
ENSBTAG00000000653	PPP1R16B	ENSBTAG00000011543	PDCD1	0.67303	POS		ENSBTAG00000001131	SLC12A9	ENSBTAG00000002630	MRTFA	0.59608	POS
ENSBTAG00000000658	WDR97	ENSBTAG00000019474	ENSBTAG00000019474	0.64501	POS		ENSBTAG00000001152	TLE6	ENSBTAG00000002630	MRTFA	0.57776	POS
ENSBTAG00000000664	SLC22A15	ENSBTAG00000020726	ARHGEF7	-0.63815	NEG		ENSBTAG00000001152	TLE6	ENSBTAG00000020726	ARHGEF7	0.58727	POS
ENSBTAG00000000664	SLC22A15	ENSBTAG00000038251	NAA16	-0.63106	NEG		ENSBTAG00000001168	BRAP	ENSBTAG00000001818	MEF2B	-0.66787	NEG
ENSBTAG00000000676	DOP1A	ENSBTAG00000020726	ARHGEF7	0.59076	POS		ENSBTAG00000001168	BRAP	ENSBTAG00000002630	MRTFA	-0.59149	NEG
ENSBTAG00000000682	ENSBTAG00000000682	ENSBTAG00000038251	NAA16	0.73911	POS		ENSBTAG00000001174	MRPL15	ENSBTAG00000005284	SERPINE3	0.63285	POS
ENSBTAG00000000683	WDR37	ENSBTAG00000038251	NAA16	0.64987	POS		ENSBTAG00000001176	LRRN1	ENSBTAG00000003938	FNDC1	0.71529	POS
ENSBTAG00000000684	ARHGEF10L	ENSBTAG00000002630	MRTFA	0.56854	POS		ENSBTAG00000001176	LRRN1	ENSBTAG00000019474	ENSBTAG00000019474	0.75692	POS
ENSBTAG00000000694	TAF10	ENSBTAG00000020726	ARHGEF7	-0.68152	NEG		ENSBTAG00000001178	USPL1	ENSBTAG00000038251	NAA16	0.57955	POS
ENSBTAG00000000694	TAF10	ENSBTAG00000038251	NAA16	-0.72311	NEG		ENSBTAG00000001179	TEP1	ENSBTAG00000001818	MEF2B	0.69094	POS
ENSBTAG00000000696	ILK	ENSBTAG00000038251	NAA16	-0.55446	NEG		ENSBTAG00000001179	TEP1	ENSBTAG00000003938	FNDC1	0.5521	POS
ENSBTAG00000000705	COX7A2L	ENSBTAG00000019474	ENSBTAG00000019474	-0.70939	NEG		ENSBTAG00000001198	GIMAP7	ENSBTAG00000011543	PDCD1	0.633	POS
ENSBTAG00000000707	CCN4	ENSBTAG00000011543	PDCD1	0.76373	POS		ENSBTAG00000001207	SERPINB8	ENSBTAG00000038251	NAA16	-0.68694	NEG
ENSBTAG00000000710	PIP5K1C	ENSBTAG00000005284	SERPINE3	-0.62946	NEG		ENSBTAG00000001219	ENSBTAG00000001219	ENSBTAG00000011543	PDCD1	0.62655	POS
ENSBTAG00000000711	NDRG1	ENSBTAG00000005284	SERPINE3	-0.6723	NEG		ENSBTAG00000001224	ATP9B	ENSBTAG00000003938	FNDC1	0.74805	POS
ENSBTAG00000000715	ENSBTAG00000000715	ENSBTAG00000011543	PDCD1	0.52657	POS		ENSBTAG00000001224	ATP9B	ENSBTAG00000019474	ENSBTAG00000019474	0.74124	POS
ENSBTAG00000000721	GPATCH1	ENSBTAG00000054585	ENSBTAG00000054585	0.52677	POS		ENSBTAG00000001224	ATP9B	ENSBTAG00000020726	ARHGEF7	0.63141	POS
ENSBTAG00000000725	USP42	ENSBTAG00000038251	NAA16	0.54075	POS		ENSBTAG00000001228	CEND1	ENSBTAG00000005284	SERPINE3	0.7601	POS
ENSBTAG00000000727	RNF169	ENSBTAG00000038251	NAA16	0.71469	POS		ENSBTAG00000001243	AP3M2	ENSBTAG00000001818	MEF2B	-0.68297	NEG
ENSBTAG00000000736	LRP8	ENSBTAG00000005284	SERPINE3	0.6485	POS		ENSBTAG00000001243	AP3M2	ENSBTAG00000019474	ENSBTAG00000019474	-0.6075	NEG
ENSBTAG00000000742	AMOTL2	ENSBTAG00000038251	NAA16	0.66134	POS		ENSBTAG00000001273	NLRP3	ENSBTAG00000011543	PDCD1	0.62563	POS
ENSBTAG00000000748	GAR1	ENSBTAG00000020726	ARHGEF7	-0.65665	NEG		ENSBTAG00000001273	NLRP3	ENSBTAG00000019474	ENSBTAG00000019474	0.64149	POS
ENSBTAG00000000750	MSL2	ENSBTAG00000038251	NAA16	0.69581	POS		ENSBTAG00000001282	RALGAPA1	ENSBTAG00000003938	FNDC1	0.5951	POS
ENSBTAG00000000759	NENF	ENSBTAG00000038251	NAA16	-0.62074	NEG		ENSBTAG00000001282	RALGAPA1	ENSBTAG00000019474	ENSBTAG00000019474	0.69652	POS
ENSBTAG00000000764	GIPC1	ENSBTAG00000020726	ARHGEF7	-0.58199	NEG		ENSBTAG00000001288	MAOB	ENSBTAG00000003938	FNDC1	0.63219	POS
ENSBTAG00000000764	GIPC1	ENSBTAG00000038251	NAA16	-0.71473	NEG		ENSBTAG00000001296	TMEM50A	ENSBTAG00000005284	SERPINE3	-0.706	NEG
ENSBTAG00000000771	DNAJB6	ENSBTAG00000038251	NAA16	-0.6104	NEG		ENSBTAG00000001301	LRRC32	ENSBTAG00000003938	FNDC1	0.79699	POS
ENSBTAG00000000781	HIP1	ENSBTAG00000005284	SERPINE3	-0.61509	NEG		ENSBTAG00000001301	LRRC32	ENSBTAG00000019474	ENSBTAG00000019474	0.66857	POS
ENSBTAG00000000783	TGFA	ENSBTAG00000038251	NAA16	0.65396	POS		ENSBTAG00000001311	MORF4L2	ENSBTAG00000003938	FNDC1	-0.59184	NEG
ENSBTAG00000000808	COX14	ENSBTAG00000020726	ARHGEF7	-0.65709	NEG		ENSBTAG00000001314	TRMT6	ENSBTAG00000005284	SERPINE3	0.6081	POS
ENSBTAG00000000810	COPE	ENSBTAG00000020726	ARHGEF7	-0.63035	NEG		ENSBTAG00000001320	VPS16	ENSBTAG00000001818	MEF2B	0.7632	POS
ENSBTAG00000000810	COPE	ENSBTAG00000038251	NAA16	-0.71681	NEG		ENSBTAG00000001320	VPS16	ENSBTAG00000002630	MRTFA	0.73183	POS
ENSBTAG00000000811	DDX49	ENSBTAG00000003938	FNDC1	-0.62012	NEG		ENSBTAG00000001329	CLPTM1L	ENSBTAG00000002630	MRTFA	0.62362	POS
ENSBTAG00000000811	DDX49	ENSBTAG00000020726	ARHGEF7	-0.59405	NEG		ENSBTAG00000001329	CLPTM1L	ENSBTAG00000003938	FNDC1	0.67083	POS
ENSBTAG00000000815	EPHA2	ENSBTAG00000054585	ENSBTAG00000054585	-0.46791	NEG		ENSBTAG00000001335	GHR	ENSBTAG00000003938	FNDC1	0.65742	POS
ENSBTAG00000000816	PRDM1	ENSBTAG00000011543	PDCD1	0.71569	POS		ENSBTAG00000001335	GHR	ENSBTAG00000019474	ENSBTAG00000019474	0.62514	POS
ENSBTAG00000000817	SYNJ2	ENSBTAG00000020726	ARHGEF7	0.54206	POS		ENSBTAG00000001342	RSL24D1	ENSBTAG00000003938	FNDC1	-0.60295	NEG
ENSBTAG00000000817	SYNJ2	ENSBTAG00000038251	NAA16	0.62277	POS		ENSBTAG00000001348	COMMD8	ENSBTAG00000020726	ARHGEF7	-0.64891	NEG
ENSBTAG00000000819	RFX3	ENSBTAG00000038251	NAA16	0.58035	POS		ENSBTAG00000001359	B3GNT7	ENSBTAG00000002630	MRTFA	0.63652	POS
ENSBTAG00000000825	MRPS26	ENSBTAG00000020726	ARHGEF7	-0.68512	NEG		ENSBTAG00000001359	B3GNT7	ENSBTAG00000011543	PDCD1	0.62214	POS
ENSBTAG00000000825	MRPS26	ENSBTAG00000038251	NAA16	-0.63965	NEG		ENSBTAG00000001359	B3GNT7	ENSBTAG00000019474	ENSBTAG00000019474	0.61614	POS
ENSBTAG00000000827	TAOK1	ENSBTAG00000038251	NAA16	0.74145	POS		ENSBTAG00000001364	DPH6	ENSBTAG00000003938	FNDC1	-0.63196	NEG
ENSBTAG00000000848	SNRNP200	ENSBTAG00000019474	ENSBTAG00000019474	0.60018	POS		ENSBTAG00000001390	B4GALT4	ENSBTAG00000011543	PDCD1	0.54521	POS
ENSBTAG00000000859	SLC38A1	ENSBTAG00000020726	ARHGEF7	0.57061	POS		ENSBTAG00000001390	B4GALT4	ENSBTAG00000019474	ENSBTAG00000019474	0.6612	POS
ENSBTAG00000000859	SLC38A1	ENSBTAG00000038251	NAA16	0.77609	POS		ENSBTAG00000001435	ARL6IP6	ENSBTAG00000011543	PDCD1	0.56658	POS
ENSBTAG00000000871	TRIM27	ENSBTAG00000011543	PDCD1	-0.55263	NEG		ENSBTAG00000001439	HESX1	ENSBTAG00000001818	MEF2B	0.70648	POS
ENSBTAG00000000879	C14H8orf33	ENSBTAG00000020726	ARHGEF7	-0.69557	NEG		ENSBTAG00000001440	PMM2	ENSBTAG00000019474	ENSBTAG00000019474	-0.68084	NEG
ENSBTAG00000000900	LRRC8C	ENSBTAG00000003938	FNDC1	0.70099	POS		ENSBTAG00000001444	TNXB	ENSBTAG00000003938	FNDC1	0.78765	POS
ENSBTAG00000000902	OGT	ENSBTAG00000019474	ENSBTAG00000019474	0.55518	POS		ENSBTAG00000001457	TMEM267	ENSBTAG00000005284	SERPINE3	-0.66901	NEG
ENSBTAG00000000902	OGT	ENSBTAG00000020726	ARHGEF7	0.68609	POS		ENSBTAG00000001478	DESI2	ENSBTAG00000001818	MEF2B	-0.65542	NEG
ENSBTAG00000000902	OGT	ENSBTAG00000038251	NAA16	0.59485	POS		ENSBTAG00000001481	IGSF9	ENSBTAG00000002630	MRTFA	0.68592	POS
ENSBTAG00000000911	UBE2H	ENSBTAG00000038251	NAA16	0.68091	POS		ENSBTAG00000001483	SRGAP2	ENSBTAG00000005284	SERPINE3	0.59891	POS
ENSBTAG00000000913	UQCR10	ENSBTAG00000020726	ARHGEF7	-0.67179	NEG		ENSBTAG00000001513	PDIK1L	ENSBTAG00000020726	ARHGEF7	-0.64036	NEG
ENSBTAG00000000918	ERMARD	ENSBTAG00000019474	ENSBTAG00000019474	0.51842	POS		ENSBTAG00000001528	CDK13	ENSBTAG00000038251	NAA16	0.74976	POS
ENSBTAG00000000920	DNAH17	ENSBTAG00000020726	ARHGEF7	0.53512	POS		ENSBTAG00000001533	HACE1	ENSBTAG00000038251	NAA16	0.61408	POS
ENSBTAG00000000925	GLT8D2	ENSBTAG00000003938	FNDC1	0.63021	POS		ENSBTAG00000001537	TSKU	ENSBTAG00000003938	FNDC1	0.7358	POS
ENSBTAG00000000925	GLT8D2	ENSBTAG00000011543	PDCD1	0.63849	POS		ENSBTAG00000001545	SLC34A2	ENSBTAG00000003938	FNDC1	0.59235	POS
ENSBTAG00000000928	SPECC1	ENSBTAG00000038251	NAA16	0.74366	POS		ENSBTAG00000001545	SLC34A2	ENSBTAG00000019474	ENSBTAG00000019474	0.75794	POS
ENSBTAG00000000933	CCDC183	ENSBTAG00000011543	PDCD1	0.56746	POS		ENSBTAG00000001546	MGAT1	ENSBTAG00000003938	FNDC1	0.55947	POS
ENSBTAG00000000950	MRPS16	ENSBTAG00000020726	ARHGEF7	-0.68157	NEG		ENSBTAG00000001552	EPC1	ENSBTAG00000001818	MEF2B	-0.60257	NEG
ENSBTAG00000000950	MRPS16	ENSBTAG00000038251	NAA16	-0.6353	NEG		ENSBTAG00000001573	JMJD1C	ENSBTAG00000019474	ENSBTAG00000019474	0.74131	POS
ENSBTAG00000000961	NEURL2	ENSBTAG00000001818	MEF2B	0.58142	POS		ENSBTAG00000001575	CALM2	ENSBTAG00000003938	FNDC1	-0.68437	NEG
ENSBTAG00000000961	NEURL2	ENSBTAG00000005284	SERPINE3	-0.65797	NEG		ENSBTAG00000001595	MT1E	ENSBTAG00000005284	SERPINE3	-0.57994	NEG
ENSBTAG00000000966	ENSBTAG00000000966	ENSBTAG00000019474	ENSBTAG00000019474	0.57109	POS		ENSBTAG00000001599	SV2A	ENSBTAG00000001818	MEF2B	0.58119	POS
ENSBTAG00000000970	ASIC1	ENSBTAG00000038251	NAA16	0.5664	POS		ENSBTAG00000001599	SV2A	ENSBTAG00000011543	PDCD1	0.63604	POS
ENSBTAG00000000974	IARS1	ENSBTAG00000038251	NAA16	0.67406	POS		ENSBTAG00000001599	SV2A	ENSBTAG00000019474	ENSBTAG00000019474	0.58927	POS
ENSBTAG00000000979	SMIM19	ENSBTAG00000038251	NAA16	-0.5347	NEG		ENSBTAG00000001605	DIO2	ENSBTAG00000003938	FNDC1	0.68858	POS
ENSBTAG00000000981	KLHDC8B	ENSBTAG00000011543	PDCD1	0.75418	POS		ENSBTAG00000001635	CUTA	ENSBTAG00000038251	NAA16	-0.60019	NEG
ENSBTAG00000000990	PSMA2	ENSBTAG00000019474	ENSBTAG00000019474	-0.58712	NEG		ENSBTAG00000001637	FUNDC1	ENSBTAG00000003938	FNDC1	-0.67734	NEG
ENSBTAG00000000991	MRPL32	ENSBTAG00000005284	SERPINE3	0.53102	POS		ENSBTAG00000001644	MDN1	ENSBTAG00000038251	NAA16	0.58474	POS
ENSBTAG00000001004	ESAM	ENSBTAG00000011543	PDCD1	0.58093	POS		ENSBTAG00000001649	ZFPM2	ENSBTAG00000005284	SERPINE3	-0.50939	NEG
ENSBTAG00000001008	PRF1	ENSBTAG00000019474	ENSBTAG00000019474	0.60481	POS		ENSBTAG00000001659	VPS4A	ENSBTAG00000005284	SERPINE3	0.66778	POS
ENSBTAG00000001009	HCLS1	ENSBTAG00000005284	SERPINE3	-0.41714	NEG		ENSBTAG00000001694	TYRO3	ENSBTAG00000005284	SERPINE3	-0.65118	NEG
ENSBTAG00000001024	ARID1A	ENSBTAG00000038251	NAA16	0.57415	POS		ENSBTAG00000001698	CHTF8	ENSBTAG00000001818	MEF2B	-0.68867	NEG
ENSBTAG00000001029	RASGRP2	ENSBTAG00000011543	PDCD1	0.58846	POS		ENSBTAG00000001698	CHTF8	ENSBTAG00000003938	FNDC1	-0.72252	NEG
ENSBTAG00000001030	MTMR3	ENSBTAG00000020726	ARHGEF7	0.61758	POS		ENSBTAG00000001698	CHTF8	ENSBTAG00000019474	ENSBTAG00000019474	-0.78313	NEG
ENSBTAG00000001036	HIBADH	ENSBTAG00000019474	ENSBTAG00000019474	-0.59085	NEG		ENSBTAG00000001700	CDC42	ENSBTAG00000005284	SERPINE3	0.61687	POS
ENSBTAG00000001038	SNRPB	ENSBTAG00000020726	ARHGEF7	-0.68293	NEG		ENSBTAG00000001708	TTLL12	ENSBTAG00000003938	FNDC1	-0.60092	NEG
ENSBTAG00000001051	OSCAR	ENSBTAG00000002630	MRTFA	0.55209	POS		ENSBTAG00000001712	CMTM7	ENSBTAG00000001818	MEF2B	0.68644	POS
ENSBTAG00000001051	OSCAR	ENSBTAG00000038251	NAA16	-0.49381	NEG		ENSBTAG00000001712	CMTM7	ENSBTAG00000002630	MRTFA	0.70415	POS
ENSBTAG00000001059	IDH3G	ENSBTAG00000020726	ARHGEF7	-0.62171	NEG		ENSBTAG00000001724	ZADH2	ENSBTAG00000019474	ENSBTAG00000019474	-0.68712	NEG
ENSBTAG00000001059	IDH3G	ENSBTAG00000038251	NAA16	-0.63193	NEG		ENSBTAG00000001727	PRXL2B	ENSBTAG00000005284	SERPINE3	0.68514	POS
ENSBTAG00000001063	HOXA4	ENSBTAG00000054585	ENSBTAG00000054585	-0.54744	NEG		ENSBTAG00000001729	DUSP10	ENSBTAG00000005284	SERPINE3	-0.61515	NEG
ENSBTAG00000001071	WRAP53	ENSBTAG00000020726	ARHGEF7	-0.58461	NEG		ENSBTAG00000001741	DLGAP4	ENSBTAG00000001818	MEF2B	0.67521	POS
ENSBTAG00000001083	MAP3K20	ENSBTAG00000038251	NAA16	0.68006	POS		ENSBTAG00000001744	BET1L	ENSBTAG00000005284	SERPINE3	0.5581	POS
ENSBTAG00000001088	SLC17A8	ENSBTAG00000020726	ARHGEF7	0.65437	POS		ENSBTAG00000001745	LUM	ENSBTAG00000003938	FNDC1	0.67461	POS
ENSBTAG00000001097	FKBP7	ENSBTAG00000011543	PDCD1	0.60502	POS		ENSBTAG00000001745	LUM	ENSBTAG00000019474	ENSBTAG00000019474	0.66977	POS
ENSBTAG00000001107	CACYBP	ENSBTAG00000020726	ARHGEF7	-0.60493	NEG		ENSBTAG00000001775	RINL	ENSBTAG00000011543	PDCD1	0.68793	POS
ENSBTAG00000001108	GMCL1	ENSBTAG00000020726	ARHGEF7	-0.59817	NEG		ENSBTAG00000001790	SAFB2	ENSBTAG00000001818	MEF2B	0.60819	POS
ENSBTAG00000001109	MRPS14	ENSBTAG00000020726	ARHGEF7	-0.63035	NEG		ENSBTAG00000001790	SAFB2	ENSBTAG00000002630	MRTFA	0.54087	POS
ENSBTAG00000001117	ANKRD50	ENSBTAG00000038251	NAA16	0.59648	POS		ENSBTAG00000001805	TWSG1	ENSBTAG00000005284	SERPINE3	-0.70114	NEG
ENSBTAG00000001120	CORO6	ENSBTAG00000054585	ENSBTAG00000054585	-0.50167	NEG		ENSBTAG00000001817	TMEM161A	ENSBTAG00000002630	MRTFA	0.67986	POS
ENSBTAG00000001123	SNRNP48	ENSBTAG00000001818	MEF2B	0.57686	POS		ENSBTAG00000001817	TMEM161A	ENSBTAG00000003938	FNDC1	0.76645	POS
ENSBTAG00000001126	BMP2K	ENSBTAG00000038251	NAA16	0.72561	POS		ENSBTAG00000001817	TMEM161A	ENSBTAG00000019474	ENSBTAG00000019474	0.68508	POS
ENSBTAG00000001131	SLC12A9	ENSBTAG00000011543	PDCD1	0.66998	POS		ENSBTAG00000001817	TMEM161A	ENSBTAG00000020726	ARHGEF7	0.66165	POS
ENSBTAG00000001131	SLC12A9	ENSBTAG00000019474	ENSBTAG00000019474	0.5713	POS		ENSBTAG00000001818	MEF2B	ENSBTAG00000001895	PGGT1B	-0.65967	NEG
ENSBTAG00000001133	VWA8	ENSBTAG00000020726	ARHGEF7	0.64511	POS		ENSBTAG00000001818	MEF2B	ENSBTAG00000001908	DLD	-0.62176	NEG
ENSBTAG00000001137	CLTA	ENSBTAG00000038251	NAA16	-0.64853	NEG		ENSBTAG00000001818	MEF2B	ENSBTAG00000001968	TTC14	0.70577	POS
ENSBTAG00000001140	IAH1	ENSBTAG00000038251	NAA16	-0.58914	NEG		ENSBTAG00000001818	MEF2B	ENSBTAG00000002015	RPS6KA6	0.67488	POS
ENSBTAG00000001144	NAA20	ENSBTAG00000020726	ARHGEF7	-0.71111	NEG		ENSBTAG00000001818	MEF2B	ENSBTAG00000002034	MFSD2B	0.70218	POS
ENSBTAG00000001146	HIVEP2	ENSBTAG00000038251	NAA16	0.63998	POS		ENSBTAG00000001818	MEF2B	ENSBTAG00000002036	CACNB1	0.67971	POS
ENSBTAG00000001151	APLP1	ENSBTAG00000005284	SERPINE3	-0.523	NEG		ENSBTAG00000001818	MEF2B	ENSBTAG00000002076	STAU2	-0.66117	NEG
ENSBTAG00000001174	MRPL15	ENSBTAG00000005284	SERPINE3	0.53432	POS		ENSBTAG00000001818	MEF2B	ENSBTAG00000002128	MPPE1	0.64072	POS
ENSBTAG00000001178	USPL1	ENSBTAG00000038251	NAA16	0.71195	POS		ENSBTAG00000001818	MEF2B	ENSBTAG00000002211	MAPK8IP3	0.70989	POS
ENSBTAG00000001179	TEP1	ENSBTAG00000011543	PDCD1	0.50986	POS		ENSBTAG00000001818	MEF2B	ENSBTAG00000002295	ATF2	-0.7414	NEG
ENSBTAG00000001179	TEP1	ENSBTAG00000019474	ENSBTAG00000019474	0.57784	POS		ENSBTAG00000001818	MEF2B	ENSBTAG00000002305	PCSK4	0.71397	POS
ENSBTAG00000001185	KMT5B	ENSBTAG00000020726	ARHGEF7	0.64696	POS		ENSBTAG00000001818	MEF2B	ENSBTAG00000002321	AMT	0.77776	POS
ENSBTAG00000001185	KMT5B	ENSBTAG00000038251	NAA16	0.65931	POS		ENSBTAG00000001818	MEF2B	ENSBTAG00000002352	GGA2	-0.69036	NEG
ENSBTAG00000001221	NKX3-1	ENSBTAG00000054585	ENSBTAG00000054585	0.60819	POS		ENSBTAG00000001818	MEF2B	ENSBTAG00000002394	TMEM44	0.6908	POS
ENSBTAG00000001223	CAAP1	ENSBTAG00000020726	ARHGEF7	-0.65405	NEG		ENSBTAG00000001818	MEF2B	ENSBTAG00000002404	TMX2	0.64922	POS
ENSBTAG00000001224	ATP9B	ENSBTAG00000019474	ENSBTAG00000019474	0.61529	POS		ENSBTAG00000001818	MEF2B	ENSBTAG00000002493	VPS35	-0.66936	NEG
ENSBTAG00000001224	ATP9B	ENSBTAG00000020726	ARHGEF7	0.604	POS		ENSBTAG00000001818	MEF2B	ENSBTAG00000002504	IREB2	-0.69991	NEG
ENSBTAG00000001244	PLAT	ENSBTAG00000011543	PDCD1	0.56864	POS		ENSBTAG00000001818	MEF2B	ENSBTAG00000002510	HNRNPUL2	-0.77687	NEG
ENSBTAG00000001246	ATP1A1	ENSBTAG00000001818	MEF2B	-0.70616	NEG		ENSBTAG00000001818	MEF2B	ENSBTAG00000002520	CELF1	-0.74274	NEG
ENSBTAG00000001249	SULT1B1	ENSBTAG00000003938	FNDC1	0.62431	POS		ENSBTAG00000001818	MEF2B	ENSBTAG00000002562	PRAF2	0.70486	POS
ENSBTAG00000001249	SULT1B1	ENSBTAG00000011543	PDCD1	0.62704	POS		ENSBTAG00000001818	MEF2B	ENSBTAG00000002603	PRPF39	0.78199	POS
ENSBTAG00000001282	RALGAPA1	ENSBTAG00000019474	ENSBTAG00000019474	0.62047	POS		ENSBTAG00000001818	MEF2B	ENSBTAG00000002630	MRTFA	0.58912	POS
ENSBTAG00000001282	RALGAPA1	ENSBTAG00000020726	ARHGEF7	0.53674	POS		ENSBTAG00000001818	MEF2B	ENSBTAG00000002639	ZDHHC7	-0.62519	NEG
ENSBTAG00000001283	RIC1	ENSBTAG00000020726	ARHGEF7	0.61573	POS		ENSBTAG00000001818	MEF2B	ENSBTAG00000002737	WFIKKN1	0.67328	POS
ENSBTAG00000001283	RIC1	ENSBTAG00000038251	NAA16	0.75678	POS		ENSBTAG00000001818	MEF2B	ENSBTAG00000002774	PTPN23	0.74563	POS
ENSBTAG00000001288	MAOB	ENSBTAG00000011543	PDCD1	0.71657	POS		ENSBTAG00000001818	MEF2B	ENSBTAG00000002782	ZC3H7B	0.70961	POS
ENSBTAG00000001289	MRPL18	ENSBTAG00000020726	ARHGEF7	-0.70804	NEG		ENSBTAG00000001818	MEF2B	ENSBTAG00000002788	RAB27B	-0.70655	NEG
ENSBTAG00000001301	LRRC32	ENSBTAG00000011543	PDCD1	0.68988	POS		ENSBTAG00000001818	MEF2B	ENSBTAG00000002799	SLC39A5	0.77222	POS
ENSBTAG00000001306	FXN	ENSBTAG00000020726	ARHGEF7	-0.54391	NEG		ENSBTAG00000001818	MEF2B	ENSBTAG00000002896	KPNA6	-0.67844	NEG
ENSBTAG00000001311	MORF4L2	ENSBTAG00000019474	ENSBTAG00000019474	-0.58204	NEG		ENSBTAG00000001818	MEF2B	ENSBTAG00000002980	GPT2	-0.7683	NEG
ENSBTAG00000001323	CENPC	ENSBTAG00000011543	PDCD1	-0.6076	NEG		ENSBTAG00000001818	MEF2B	ENSBTAG00000003021	SP1	-0.66702	NEG
ENSBTAG00000001328	SLBP	ENSBTAG00000020726	ARHGEF7	-0.60527	NEG		ENSBTAG00000001818	MEF2B	ENSBTAG00000003043	GNG2	0.5751	POS
ENSBTAG00000001342	RSL24D1	ENSBTAG00000019474	ENSBTAG00000019474	-0.61871	NEG		ENSBTAG00000001818	MEF2B	ENSBTAG00000003064	PAXBP1	0.70786	POS
ENSBTAG00000001353	PMPCA	ENSBTAG00000020726	ARHGEF7	-0.58352	NEG		ENSBTAG00000001818	MEF2B	ENSBTAG00000003092	ANAPC5	0.77741	POS
ENSBTAG00000001353	PMPCA	ENSBTAG00000038251	NAA16	-0.65498	NEG		ENSBTAG00000001818	MEF2B	ENSBTAG00000003102	GCC1	-0.63517	NEG
ENSBTAG00000001360	RPS12	ENSBTAG00000038251	NAA16	-0.55469	NEG		ENSBTAG00000001818	MEF2B	ENSBTAG00000003115	KBTBD2	-0.72428	NEG
ENSBTAG00000001364	DPH6	ENSBTAG00000019474	ENSBTAG00000019474	-0.6556	NEG		ENSBTAG00000001818	MEF2B	ENSBTAG00000003126	PEX16	0.68025	POS
ENSBTAG00000001395	C1H21orf91	ENSBTAG00000038251	NAA16	0.56845	POS		ENSBTAG00000001818	MEF2B	ENSBTAG00000003160	LRCH4	0.63607	POS
ENSBTAG00000001398	ATP2A2	ENSBTAG00000020726	ARHGEF7	0.55453	POS		ENSBTAG00000001818	MEF2B	ENSBTAG00000003176	JAM3	0.50808	POS
ENSBTAG00000001398	ATP2A2	ENSBTAG00000038251	NAA16	0.66208	POS		ENSBTAG00000001818	MEF2B	ENSBTAG00000003186	OTULIN	-0.65018	NEG
ENSBTAG00000001405	GLCE	ENSBTAG00000020726	ARHGEF7	0.56754	POS		ENSBTAG00000001818	MEF2B	ENSBTAG00000003202	OPRD1	0.64569	POS
ENSBTAG00000001405	GLCE	ENSBTAG00000038251	NAA16	0.58914	POS		ENSBTAG00000001818	MEF2B	ENSBTAG00000003237	IQSEC1	0.64258	POS
ENSBTAG00000001407	AP3S2	ENSBTAG00000019474	ENSBTAG00000019474	-0.69689	NEG		ENSBTAG00000001818	MEF2B	ENSBTAG00000003257	STK4	-0.72597	NEG
ENSBTAG00000001408	CNRIP1	ENSBTAG00000003938	FNDC1	0.63908	POS		ENSBTAG00000001818	MEF2B	ENSBTAG00000003267	ZNF132	-0.62247	NEG
ENSBTAG00000001408	CNRIP1	ENSBTAG00000011543	PDCD1	0.73989	POS		ENSBTAG00000001818	MEF2B	ENSBTAG00000003276	PRKCH	-0.65829	NEG
ENSBTAG00000001410	GRAMD1B	ENSBTAG00000001818	MEF2B	-0.59308	NEG		ENSBTAG00000001818	MEF2B	ENSBTAG00000003399	SMARCA5	-0.6666	NEG
ENSBTAG00000001415	THOC6	ENSBTAG00000020726	ARHGEF7	-0.60594	NEG		ENSBTAG00000001818	MEF2B	ENSBTAG00000003410	EFL1	-0.6628	NEG
ENSBTAG00000001440	PMM2	ENSBTAG00000019474	ENSBTAG00000019474	-0.51848	NEG		ENSBTAG00000001818	MEF2B	ENSBTAG00000003439	AKAP10	-0.60408	NEG
ENSBTAG00000001444	TNXB	ENSBTAG00000003938	FNDC1	0.75045	POS		ENSBTAG00000001818	MEF2B	ENSBTAG00000003496	AIG1	0.63093	POS
[truncated: 5,134 more rows]

## Sheet: S5
S5: Differentially connected genes identified between P and NP networks. The genes highlighted in bold have a z-score of + 1.96; the connectivity is given as gain or loss in NP group
[truncated: 6,203 more rows]

[truncated: 4 more sheets: S6, S7, S8, S9]
